# Supplementary material for: Aberrant expression of GSTM5 in lung adenocarcinoma is associated with DNA hypermethylation and poor prognosis
Source: BMC Cancer. 2022 Jun 21;22:685. doi: 10.1186/s12885-022-09711-0 (PMC9214983; doi:10.1186/s12885-022-09711-0)
Supplement: Supplementary file 1 — Additional file 1. [file 12885_2022_9711_MOESM1_ESM.xlsx]

## Sheet: Normal-LUAD
Additional file 1: The raw data of GSTM1-5 expression in LUAD and matched adjacent normal tissues.
sample	samples	history_of_neoadjuvant_treatment	_primary_disease	sample_type	GSTM1	GSTM2	GSTM3	GSTM4	GSTM5
TCGA-38-4632-11	TCGA-38-4632-11	No	lung adenocarcinoma	Solid Tissue Normal	10.14	9.969	10.28	9.715	8.232
TCGA-44-2661-11	TCGA-44-2661-11	No	lung adenocarcinoma	Solid Tissue Normal	10.07	9.831	10.21	9.155	9.153
TCGA-50-5939-11	TCGA-50-5939-11	No	lung adenocarcinoma	Solid Tissue Normal	10.06	9.916	10.59	8.837	9.328
TCGA-38-4625-11	TCGA-38-4625-11	No	lung adenocarcinoma	Solid Tissue Normal	9.977	9.781	10.05	8.788	9.588
TCGA-44-2657-11	TCGA-44-2657-11	No	lung adenocarcinoma	Solid Tissue Normal	9.732	9.686	8.832	9.049	8.572
TCGA-55-6981-11	TCGA-55-6981-11	No	lung adenocarcinoma	Solid Tissue Normal	9.672	10.11	9.747	8.526	9.127
TCGA-55-6982-11	TCGA-55-6982-11	No	lung adenocarcinoma	Solid Tissue Normal	9.465	9.666	9.5	8.458	8.855
TCGA-44-2662-11	TCGA-44-2662-11	No	lung adenocarcinoma	Solid Tissue Normal	9.445	9.843	10.35	8.818	9.671
TCGA-44-5645-11	TCGA-44-5645-11	No	lung adenocarcinoma	Solid Tissue Normal	9.329	9.641	10.86	9.198	9.153
TCGA-49-6744-11	TCGA-49-6744-11	No	lung adenocarcinoma	Solid Tissue Normal	9.304	9.313	10.83	8.456	9.124
TCGA-49-6761-11	TCGA-49-6761-11	No	lung adenocarcinoma	Solid Tissue Normal	9.223	9.368	9.439	8.926	8.66
TCGA-44-6776-11	TCGA-44-6776-11	No	lung adenocarcinoma	Solid Tissue Normal	9.064	9.322	10.5	8.406	7.671
TCGA-50-5935-11	TCGA-50-5935-11	No	lung adenocarcinoma	Solid Tissue Normal	9.036	9.266	9.235	8.637	8.47
TCGA-44-2665-11	TCGA-44-2665-11	No	lung adenocarcinoma	Solid Tissue Normal	9.007	8.942	9.155	8.897	8.016
TCGA-44-6148-11	TCGA-44-6148-11	No	lung adenocarcinoma	Solid Tissue Normal	8.952	9.603	8.629	8.573	8.958
TCGA-44-2668-11	TCGA-44-2668-11	No	lung adenocarcinoma	Solid Tissue Normal	8.857	8.854	8.686	8.677	7.416
TCGA-38-4627-11	TCGA-38-4627-11	No	lung adenocarcinoma	Solid Tissue Normal	8.766	9.187	10.21	8.559	8.873
TCGA-91-6828-11	TCGA-91-6828-11	No	lung adenocarcinoma	Solid Tissue Normal	8.72	9.225	8.947	8.26	7.2
TCGA-49-6742-11	TCGA-49-6742-11	No	lung adenocarcinoma	Solid Tissue Normal	8.716	8.763	9.11	8.985	7.113
TCGA-55-6972-11	TCGA-55-6972-11	No	lung adenocarcinoma	Solid Tissue Normal	8.566	9.564	8.806	8.599	8.267
TCGA-44-6146-11	TCGA-44-6146-11	No	lung adenocarcinoma	Solid Tissue Normal	8.539	9.029	9.68	8.223	8.858
TCGA-91-6847-11	TCGA-91-6847-11	No	lung adenocarcinoma	Solid Tissue Normal	8.536	9.546	9.34	8.692	8.291
TCGA-50-5930-11	TCGA-50-5930-11	No	lung adenocarcinoma	Solid Tissue Normal	8.443	8.994	8.891	8.132	8.401
TCGA-55-6983-11	TCGA-55-6983-11	No	lung adenocarcinoma	Solid Tissue Normal	8.365	8.714	7.672	8.425	7.053
TCGA-50-5933-11	TCGA-50-5933-11	No	lung adenocarcinoma	Solid Tissue Normal	8.298	9.047	9.183	7.787	8.606
TCGA-55-6979-11	TCGA-55-6979-11	No	lung adenocarcinoma	Solid Tissue Normal	8.177	8.48	7.892	8.307	7.513
TCGA-50-5931-11	TCGA-50-5931-11	No	lung adenocarcinoma	Solid Tissue Normal	8.096	9.174	9.941	8.444	8.19
TCGA-44-6147-11	TCGA-44-6147-11	No	lung adenocarcinoma	Solid Tissue Normal	8.026	8.799	9.475	7.704	7.504
TCGA-49-4512-11	TCGA-49-4512-11	No	lung adenocarcinoma	Solid Tissue Normal	4.487	8.411	9.072	7.778	8.191
TCGA-49-4490-11	TCGA-49-4490-11	No	lung adenocarcinoma	Solid Tissue Normal	3	8.858	10.18	8.131	9.252
TCGA-91-6835-11	TCGA-91-6835-11	No	lung adenocarcinoma	Solid Tissue Normal	2.861	8.858	9.961	9.033	7.953
TCGA-44-6145-11	TCGA-44-6145-11	No	lung adenocarcinoma	Solid Tissue Normal	2.604	8.312	9.026	8.018	8.109
TCGA-55-6968-11	TCGA-55-6968-11	No	lung adenocarcinoma	Solid Tissue Normal	2.312	8.561	8.926	8.828	7.598
TCGA-50-5932-11	TCGA-50-5932-11	No	lung adenocarcinoma	Solid Tissue Normal	2.086	8.017	9.05	8.219	8.627
TCGA-55-6986-11	TCGA-55-6986-11	No	lung adenocarcinoma	Solid Tissue Normal	1.795	9.371	9.398	8.438	8.55
TCGA-44-3396-11	TCGA-44-3396-11	No	lung adenocarcinoma	Solid Tissue Normal	1.752	7.975	9.019	8.047	8.092
TCGA-55-6985-11	TCGA-55-6985-11	No	lung adenocarcinoma	Solid Tissue Normal	1.57	8.502	9	8.42	8.634
TCGA-44-6778-11	TCGA-44-6778-11	No	lung adenocarcinoma	Solid Tissue Normal	1.469	8.451	9.732	8.427	8.693
TCGA-91-6829-11	TCGA-91-6829-11	No	lung adenocarcinoma	Solid Tissue Normal	1.241	8.06	8.638	8.834	6.083
TCGA-44-2655-11	TCGA-44-2655-11	No	lung adenocarcinoma	Solid Tissue Normal	1.159	8.866	10.54	8.523	9.299
TCGA-91-6831-11	TCGA-91-6831-11	No	lung adenocarcinoma	Solid Tissue Normal	1.077	7.951	9.17	8.104	7.742
TCGA-44-3398-11	TCGA-44-3398-11	No	lung adenocarcinoma	Solid Tissue Normal	1.046	8.744	9.377	8.648	9.362
TCGA-55-6975-11	TCGA-55-6975-11	No	lung adenocarcinoma	Solid Tissue Normal	0.9261	8.51	8.972	8.139	8.797
TCGA-55-6978-11	TCGA-55-6978-11	No	lung adenocarcinoma	Solid Tissue Normal	0.8822	8.222	9.021	8.117	7.799
TCGA-44-6777-11	TCGA-44-6777-11	No	lung adenocarcinoma	Solid Tissue Normal	0.8707	8.16	9.45	8.384	8.709
TCGA-91-6836-11	TCGA-91-6836-11	No	lung adenocarcinoma	Solid Tissue Normal	0.8329	8.373	9.218	8.761	8.025
TCGA-55-6970-11	TCGA-55-6970-11	No	lung adenocarcinoma	Solid Tissue Normal	0.8098	8.589	9.219	7.958	7.967
TCGA-55-6984-11	TCGA-55-6984-11	No	lung adenocarcinoma	Solid Tissue Normal	0.8038	8.708	10.39	8.636	7.715
TCGA-49-6743-11	TCGA-49-6743-11	No	lung adenocarcinoma	Solid Tissue Normal	0.7658	7.693	9.987	8.219	8.564
TCGA-55-6971-11	TCGA-55-6971-11	No	lung adenocarcinoma	Solid Tissue Normal	0.7354	8.268	8.37	8.418	8.046
TCGA-50-5936-11	TCGA-50-5936-11	No	lung adenocarcinoma	Solid Tissue Normal	0.6995	7.99	9.586	8.513	8.408
TCGA-44-6144-11	TCGA-44-6144-11	No	lung adenocarcinoma	Solid Tissue Normal	0.695	8.104	8.467	8.656	8.028
TCGA-50-6595-11	TCGA-50-6595-11	No	lung adenocarcinoma	Solid Tissue Normal	0.4745	8.583	9.38	8.299	8.14
TCGA-55-6980-11	TCGA-55-6980-11	No	lung adenocarcinoma	Solid Tissue Normal	0	9.207	8.881	7.772	8.715
TCGA-91-6849-11	TCGA-91-6849-11	No	lung adenocarcinoma	Solid Tissue Normal	0	8.747	9.595	8.465	8.443
TCGA-55-6969-11	TCGA-55-6969-11	No	lung adenocarcinoma	Solid Tissue Normal	0	8.32	8.954	7.768	7.325
TCGA-49-6745-11	TCGA-49-6745-11	No	lung adenocarcinoma	Solid Tissue Normal	0	8.287	9.704	8.666	8.274
TCGA-38-4626-11	TCGA-38-4626-11	No	lung adenocarcinoma	Solid Tissue Normal	0	7.909	8.343	8.972	7.114
TCGA-55-1592-01	TCGA-55-1592-01	No	lung adenocarcinoma	Primary Tumor	13.29	13.09	12.77	10.86	6.268
TCGA-55-7724-01	TCGA-55-7724-01	No	lung adenocarcinoma	Primary Tumor	12.08	10.87	12.01	9.571	7.804
TCGA-38-4632-01	TCGA-38-4632-01	No	lung adenocarcinoma	Primary Tumor	10.64	10.29	10.07	9.193	4.581
TCGA-55-8514-01	TCGA-55-8514-01	No	lung adenocarcinoma	Primary Tumor	10.39	11.1	10.11	9.892	5.38
TCGA-86-8280-01	TCGA-86-8280-01	No	lung adenocarcinoma	Primary Tumor	10.39	10.46	10.78	9.147	7.428
TCGA-50-6597-01	TCGA-50-6597-01	No	lung adenocarcinoma	Primary Tumor	10.25	11.32	11.57	8.86	7.144
TCGA-55-A491-01	TCGA-55-A491-01	No	lung adenocarcinoma	Primary Tumor	10.19	10.44	10.05	8.556	5.328
TCGA-50-6591-01	TCGA-50-6591-01	No	lung adenocarcinoma	Primary Tumor	10.12	9.695	10.78	9.07	2.197
TCGA-50-5931-01	TCGA-50-5931-01	No	lung adenocarcinoma	Primary Tumor	10.07	10.39	9.072	9.609	5.304
TCGA-38-4625-01	TCGA-38-4625-01	No	lung adenocarcinoma	Primary Tumor	10	9.863	9.046	8.046	5.783
TCGA-73-7499-01	TCGA-73-7499-01	No	lung adenocarcinoma	Primary Tumor	9.995	10.32	8.965	8.275	5.614
TCGA-55-7573-01	TCGA-55-7573-01	No	lung adenocarcinoma	Primary Tumor	9.976	10.24	10.62	9.464	7.495
TCGA-44-5643-01	TCGA-44-5643-01	No	lung adenocarcinoma	Primary Tumor	9.962	9.719	9.159	9.323	3.403
TCGA-49-AAR4-01	TCGA-49-AAR4-01	No	lung adenocarcinoma	Primary Tumor	9.945	10.53	9.197	9.294	6.248
TCGA-62-A46U-01	TCGA-62-A46U-01	No	lung adenocarcinoma	Primary Tumor	9.871	9.547	6.791	9.716	5.151
TCGA-53-7626-01	TCGA-53-7626-01	No	lung adenocarcinoma	Primary Tumor	9.798	9.621	9.359	8.517	7.4
TCGA-44-6148-01	TCGA-44-6148-01	No	lung adenocarcinoma	Primary Tumor	9.772	10.55	9.7	8.885	10.28
TCGA-05-4249-01	TCGA-05-4249-01	No	lung adenocarcinoma	Primary Tumor	9.743	9.326	6.991	8.454	6.01
TCGA-44-2661-01	TCGA-44-2661-01	No	lung adenocarcinoma	Primary Tumor	9.732	9.71	9.554	9.022	7.26
TCGA-86-8674-01	TCGA-86-8674-01	No	lung adenocarcinoma	Primary Tumor	9.72	10.04	9.867	9.777	3.475
TCGA-49-AARE-01	TCGA-49-AARE-01	No	lung adenocarcinoma	Primary Tumor	9.706	9.774	8.509	8.63	5.943
TCGA-78-8648-01	TCGA-78-8648-01	No	lung adenocarcinoma	Primary Tumor	9.702	9.874	9.387	9.195	8.238
TCGA-55-6981-01	TCGA-55-6981-01	No	lung adenocarcinoma	Primary Tumor	9.671	9.957	9.599	7.992	5.37
TCGA-73-4675-01	TCGA-73-4675-01	No	lung adenocarcinoma	Primary Tumor	9.657	9.407	9.438	8.929	5.451
TCGA-55-8208-01	TCGA-55-8208-01	No	lung adenocarcinoma	Primary Tumor	9.654	9.694	8.52	9.217	6.214
TCGA-49-AARQ-01	TCGA-49-AARQ-01	No	lung adenocarcinoma	Primary Tumor	9.602	11.37	10.24	9.375	4.112
TCGA-44-7659-01	TCGA-44-7659-01	No	lung adenocarcinoma	Primary Tumor	9.582	9.715	8.436	8.821	5.632
TCGA-73-4677-01	TCGA-73-4677-01	No	lung adenocarcinoma	Primary Tumor	9.528	8.975	8.754	9.17	5.443
TCGA-78-7150-01	TCGA-78-7150-01	No	lung adenocarcinoma	Primary Tumor	9.517	9.168	8.775	10.15	5.637
TCGA-50-6593-01	TCGA-50-6593-01	No	lung adenocarcinoma	Primary Tumor	9.514	9.278	9.276	8.915	6.212
TCGA-62-8394-01	TCGA-62-8394-01	No	lung adenocarcinoma	Primary Tumor	9.513	9.724	9.364	8.305	5.481
TCGA-75-5146-01	TCGA-75-5146-01	No	lung adenocarcinoma	Primary Tumor	9.511	9.95	10.78	9.089	7.061
TCGA-05-4422-01	TCGA-05-4422-01	No	lung adenocarcinoma	Primary Tumor	9.511	9.417	8.045	8.188	3.425
TCGA-50-5944-01	TCGA-50-5944-01	No	lung adenocarcinoma	Primary Tumor	9.487	10.01	9.667	9.022	7.72
TCGA-64-5774-01	TCGA-64-5774-01	No	lung adenocarcinoma	Primary Tumor	9.482	8.821	9.275	8.38	3.003
TCGA-44-2657-01	TCGA-44-2657-01	No	lung adenocarcinoma	Primary Tumor	9.474	9.916	9.481	8.484	7.323
TCGA-97-8179-01	TCGA-97-8179-01	No	lung adenocarcinoma	Primary Tumor	9.459	9.783	8.036	9.124	6.178
TCGA-50-5939-01	TCGA-50-5939-01	No	lung adenocarcinoma	Primary Tumor	9.439	8.804	8.782	8.697	6.117
TCGA-75-5147-01	TCGA-75-5147-01	No	lung adenocarcinoma	Primary Tumor	9.438	9.708	10.44	8.707	6.954
TCGA-78-7220-01	TCGA-78-7220-01	No	lung adenocarcinoma	Primary Tumor	9.405	8.689	10.31	9.868	4.397
TCGA-55-7910-01	TCGA-55-7910-01	No	lung adenocarcinoma	Primary Tumor	9.403	9.602	8.179	9.434	3.983
TCGA-38-4629-01	TCGA-38-4629-01	No	lung adenocarcinoma	Primary Tumor	9.392	8.84	8.34	8.156	6.908
TCGA-49-AAR2-01	TCGA-49-AAR2-01	No	lung adenocarcinoma	Primary Tumor	9.39	11.25	10.88	9.854	4.29
TCGA-97-8172-01	TCGA-97-8172-01	No	lung adenocarcinoma	Primary Tumor	9.383	10.08	8.798	8.767	8.303
TCGA-69-7974-01	TCGA-69-7974-01	No	lung adenocarcinoma	Primary Tumor	9.378	9.12	9.316	8.494	5.457
TCGA-71-6725-01	TCGA-71-6725-01	No	lung adenocarcinoma	Primary Tumor	9.365	9.219	9.957	8.9	2.856
TCGA-67-3770-01	TCGA-67-3770-01	No	lung adenocarcinoma	Primary Tumor	9.354	9.565	10.97	8.025	6.451
TCGA-97-8176-01	TCGA-97-8176-01	No	lung adenocarcinoma	Primary Tumor	9.354	9.365	8.646	9.106	4.855
TCGA-55-7727-01	TCGA-55-7727-01	No	lung adenocarcinoma	Primary Tumor	9.35	9.018	9.432	9.036	4.738
TCGA-49-6742-01	TCGA-49-6742-01	No	lung adenocarcinoma	Primary Tumor	9.34	9.332	8.532	9.546	5.314
TCGA-69-7760-01	TCGA-69-7760-01	No	lung adenocarcinoma	Primary Tumor	9.323	10.19	8.678	8.091	5.092
TCGA-86-A4D0-01	TCGA-86-A4D0-01	No	lung adenocarcinoma	Primary Tumor	9.306	9.028	10.12	8.574	3.549
TCGA-78-7535-01	TCGA-78-7535-01	No	lung adenocarcinoma	Primary Tumor	9.299	9.922	9.054	8.69	5.044
TCGA-44-4112-01	TCGA-44-4112-01	No	lung adenocarcinoma	Primary Tumor	9.295	9.205	9.599	9.03	6.388
TCGA-55-8614-01	TCGA-55-8614-01	No	lung adenocarcinoma	Primary Tumor	9.294	9.482	9.013	8.809	5.608
TCGA-83-5908-01	TCGA-83-5908-01	No	lung adenocarcinoma	Primary Tumor	9.291	9.098	7.715	8.06	5.057
TCGA-71-8520-01	TCGA-71-8520-01	No	lung adenocarcinoma	Primary Tumor	9.283	9.502	9.041	8.249	5.411
TCGA-50-5055-01	TCGA-50-5055-01	No	lung adenocarcinoma	Primary Tumor	9.281	9.486	9.873	9.283	7.837
TCGA-55-7914-01	TCGA-55-7914-01	No	lung adenocarcinoma	Primary Tumor	9.26	9.172	10.01	9.32	6.033
TCGA-95-7043-01	TCGA-95-7043-01	No	lung adenocarcinoma	Primary Tumor	9.253	8.851	9.048	8.343	5.463
TCGA-62-A471-01	TCGA-62-A471-01	No	lung adenocarcinoma	Primary Tumor	9.248	9.492	9.276	9.522	6.492
TCGA-55-7227-01	TCGA-55-7227-01	No	lung adenocarcinoma	Primary Tumor	9.244	8.879	9.265	8.61	6.461
TCGA-86-8075-01	TCGA-86-8075-01	No	lung adenocarcinoma	Primary Tumor	9.243	8.986	8.715	7.958	6.404
TCGA-MP-A4TD-01	TCGA-MP-A4TD-01	No	lung adenocarcinoma	Primary Tumor	9.238	9.698	10.03	9.208	7.796
TCGA-50-8460-01	TCGA-50-8460-01	No	lung adenocarcinoma	Primary Tumor	9.226	10.33	6.707	9.184	6.112
TCGA-73-7498-01	TCGA-73-7498-01	No	lung adenocarcinoma	Primary Tumor	9.215	9.631	8.558	8.43	6.659
TCGA-38-4630-01	TCGA-38-4630-01	No	lung adenocarcinoma	Primary Tumor	9.206	10.32	9.453	8.588	5.459
TCGA-55-7725-01	TCGA-55-7725-01	No	lung adenocarcinoma	Primary Tumor	9.2	8.722	8.236	8.441	6.024
TCGA-78-7158-01	TCGA-78-7158-01	No	lung adenocarcinoma	Primary Tumor	9.198	9.173	8.345	8.524	4.137
TCGA-50-5066-01	TCGA-50-5066-01	No	lung adenocarcinoma	Primary Tumor	9.193	9.401	11.89	8.735	5.637
TCGA-69-8255-01	TCGA-69-8255-01	No	lung adenocarcinoma	Primary Tumor	9.174	9.601	9.527	8.596	3.629
TCGA-86-7711-01	TCGA-86-7711-01	No	lung adenocarcinoma	Primary Tumor	9.162	9.533	9.998	9.177	5.194
TCGA-55-8205-01	TCGA-55-8205-01	No	lung adenocarcinoma	Primary Tumor	9.159	8.512	6.911	7.332	5.07
TCGA-49-6744-01	TCGA-49-6744-01	No	lung adenocarcinoma	Primary Tumor	9.157	9.675	9.394	8.868	7.026
TCGA-35-4123-01	TCGA-35-4123-01	No	lung adenocarcinoma	Primary Tumor	9.149	9.191	11.23	7.782	6.005
TCGA-86-8073-01	TCGA-86-8073-01	No	lung adenocarcinoma	Primary Tumor	9.14	9.435	10.44	8.556	6.74
TCGA-69-8253-01	TCGA-69-8253-01	No	lung adenocarcinoma	Primary Tumor	9.125	9.134	8.368	9.314	5.804
TCGA-86-8585-01	TCGA-86-8585-01	No	lung adenocarcinoma	Primary Tumor	9.115	9.922	7.992	9.44	5.782
TCGA-55-8508-01	TCGA-55-8508-01	No	lung adenocarcinoma	Primary Tumor	9.115	9.387	8.052	8.396	4.915
TCGA-55-7816-01	TCGA-55-7816-01	No	lung adenocarcinoma	Primary Tumor	9.108	9.655	9.035	8.856	6.861
TCGA-05-4420-01	TCGA-05-4420-01	No	lung adenocarcinoma	Primary Tumor	9.105	9.126	8.747	8.849	5.21
TCGA-86-8669-01	TCGA-86-8669-01	No	lung adenocarcinoma	Primary Tumor	9.103	9.124	9.035	8.475	4.221
TCGA-55-7570-01	TCGA-55-7570-01	No	lung adenocarcinoma	Primary Tumor	9.102	9.766	8.841	9.87	4.425
TCGA-49-6761-01	TCGA-49-6761-01	No	lung adenocarcinoma	Primary Tumor	9.1	8.587	6.644	8.581	5.419
TCGA-L9-A7SV-01	TCGA-L9-A7SV-01	No	lung adenocarcinoma	Primary Tumor	9.097	9.951	10.53	9.291	4.041
TCGA-62-8398-01	TCGA-62-8398-01	No	lung adenocarcinoma	Primary Tumor	9.093	8.953	9.006	9.324	5.415
TCGA-78-7143-01	TCGA-78-7143-01	No	lung adenocarcinoma	Primary Tumor	9.079	9.446	8.822	8.322	5.527
TCGA-99-8033-01	TCGA-99-8033-01	No	lung adenocarcinoma	Primary Tumor	9.075	9.405	9.118	8.044	4.387
TCGA-86-8671-01	TCGA-86-8671-01	No	lung adenocarcinoma	Primary Tumor	9.06	9.499	8.702	8.648	7.383
TCGA-44-2662-01	TCGA-44-2662-01	No	lung adenocarcinoma	Primary Tumor	9.06	9.363	8.616	7.958	5.427
TCGA-L4-A4E6-01	TCGA-L4-A4E6-01	No	lung adenocarcinoma	Primary Tumor	9.053	9.843	9.163	9.069	6.927
TCGA-L9-A8F4-01	TCGA-L9-A8F4-01	No	lung adenocarcinoma	Primary Tumor	9.038	9.818	7.522	7.462	5.946
TCGA-86-8076-01	TCGA-86-8076-01	No	lung adenocarcinoma	Primary Tumor	9.029	8.683	7.815	8.771	5.321
TCGA-75-6206-01	TCGA-75-6206-01	No	lung adenocarcinoma	Primary Tumor	9.028	8.914	6.585	7.731	5.751
TCGA-78-7154-01	TCGA-78-7154-01	No	lung adenocarcinoma	Primary Tumor	9.024	8.557	10.3	8.052	5.245
TCGA-44-6147-01	TCGA-44-6147-01	No	lung adenocarcinoma	Primary Tumor	9.021	9.476	10.15	8.347	5.826
TCGA-05-5425-01	TCGA-05-5425-01	No	lung adenocarcinoma	Primary Tumor	9.006	8.43	8.497	8.105	4.979
TCGA-44-3919-01	TCGA-44-3919-01	No	lung adenocarcinoma	Primary Tumor	9.002	9.165	9.219	8.192	6.706
TCGA-97-A4M1-01	TCGA-97-A4M1-01	No	lung adenocarcinoma	Primary Tumor	9	10.83	9.51	8.628	7.724
TCGA-69-7765-01	TCGA-69-7765-01	No	lung adenocarcinoma	Primary Tumor	8.986	8.795	8.99	7.59	6.947
TCGA-NJ-A55R-01	TCGA-NJ-A55R-01	No	lung adenocarcinoma	Primary Tumor	8.985	9.308	10.74	9.607	5.898
TCGA-55-7576-01	TCGA-55-7576-01	No	lung adenocarcinoma	Primary Tumor	8.979	8.907	9.836	8.162	4.477
TCGA-55-8087-01	TCGA-55-8087-01	No	lung adenocarcinoma	Primary Tumor	8.978	9.392	8.285	8.632	6.294
TCGA-80-5607-01	TCGA-80-5607-01	No	lung adenocarcinoma	Primary Tumor	8.958	8.723	8.358	8.435	4.841
TCGA-J2-A4AG-01	TCGA-J2-A4AG-01	No	lung adenocarcinoma	Primary Tumor	8.943	9.412	8.634	8.643	6.957
TCGA-55-7283-01	TCGA-55-7283-01	No	lung adenocarcinoma	Primary Tumor	8.936	9.013	8.291	7.892	6.745
TCGA-55-1595-01	TCGA-55-1595-01	No	lung adenocarcinoma	Primary Tumor	8.935	9.614	7.672	7.806	6.038
TCGA-05-4433-01	TCGA-05-4433-01	No	lung adenocarcinoma	Primary Tumor	8.928	8.467	8.514	8.533	6.522
TCGA-97-A4M7-01	TCGA-97-A4M7-01	No	lung adenocarcinoma	Primary Tumor	8.924	9.701	8.662	9.168	6.194
TCGA-05-4434-01	TCGA-05-4434-01	No	lung adenocarcinoma	Primary Tumor	8.91	8.926	8.322	8.325	6.324
TCGA-97-A4M6-01	TCGA-97-A4M6-01	No	lung adenocarcinoma	Primary Tumor	8.895	9.776	8.835	8.938	6.888
TCGA-55-7903-01	TCGA-55-7903-01	No	lung adenocarcinoma	Primary Tumor	8.891	9.533	9.431	8.668	4.243
TCGA-NJ-A4YG-01	TCGA-NJ-A4YG-01	No	lung adenocarcinoma	Primary Tumor	8.88	9.331	8.232	8.738	5.679
TCGA-50-5045-01	TCGA-50-5045-01	No	lung adenocarcinoma	Primary Tumor	8.88	8.925	9.879	8.762	6.8
TCGA-50-6673-01	TCGA-50-6673-01	No	lung adenocarcinoma	Primary Tumor	8.861	8.681	9.53	8.91	5.821
TCGA-05-4410-01	TCGA-05-4410-01	No	lung adenocarcinoma	Primary Tumor	8.859	8.727	9.797	8.165	5.707
TCGA-MN-A4N1-01	TCGA-MN-A4N1-01	No	lung adenocarcinoma	Primary Tumor	8.85	9.479	8.797	8.717	4.891
TCGA-S2-AA1A-01	TCGA-S2-AA1A-01	No	lung adenocarcinoma	Primary Tumor	8.844	9.301	10.05	8.993	7.548
TCGA-97-7546-01	TCGA-97-7546-01	No	lung adenocarcinoma	Primary Tumor	8.842	9.423	9.094	8.408	7.286
TCGA-44-A47A-01	TCGA-44-A47A-01	No	lung adenocarcinoma	Primary Tumor	8.842	8.805	8.113	8.198	5.12
TCGA-99-AA5R-01	TCGA-99-AA5R-01	No	lung adenocarcinoma	Primary Tumor	8.829	9.999	10.07	9.209	8.694
TCGA-50-8459-01	TCGA-50-8459-01	No	lung adenocarcinoma	Primary Tumor	8.82	9.471	9.087	9.209	7.583
TCGA-67-3771-01	TCGA-67-3771-01	No	lung adenocarcinoma	Primary Tumor	8.82	9.255	10.45	9.2	5.562
TCGA-J2-A4AE-01	TCGA-J2-A4AE-01	No	lung adenocarcinoma	Primary Tumor	8.803	10.12	6.876	9.11	6.192
TCGA-86-A4P8-01	TCGA-86-A4P8-01	No	lung adenocarcinoma	Primary Tumor	8.792	9.977	8.802	9.024	8.213
TCGA-49-AARR-01	TCGA-49-AARR-01	No	lung adenocarcinoma	Primary Tumor	8.789	10.12	9.138	8.666	7.533
TCGA-55-6982-01	TCGA-55-6982-01	No	lung adenocarcinoma	Primary Tumor	8.787	9.03	7.584	8.038	7.334
TCGA-44-6146-01	TCGA-44-6146-01	No	lung adenocarcinoma	Primary Tumor	8.777	7.99	10.77	8.762	5.141
TCGA-78-8662-01	TCGA-78-8662-01	No	lung adenocarcinoma	Primary Tumor	8.774	9.165	6.685	8.453	4.745
TCGA-86-A456-01	TCGA-86-A456-01	No	lung adenocarcinoma	Primary Tumor	8.773	10.14	9.847	8.815	5.745
TCGA-78-7539-01	TCGA-78-7539-01	No	lung adenocarcinoma	Primary Tumor	8.765	9.491	7.879	8.334	4.548
TCGA-69-7979-01	TCGA-69-7979-01	No	lung adenocarcinoma	Primary Tumor	8.764	9.86	10	9.32	5.027
TCGA-97-8175-01	TCGA-97-8175-01	No	lung adenocarcinoma	Primary Tumor	8.762	9.27	8.456	8.676	4.722
TCGA-91-8497-01	TCGA-91-8497-01	No	lung adenocarcinoma	Primary Tumor	8.761	9.559	8.67	8.783	7.665
TCGA-38-A44F-01	TCGA-38-A44F-01	No	lung adenocarcinoma	Primary Tumor	8.76	9.954	9.035	9.188	7.552
TCGA-44-3918-01	TCGA-44-3918-01	No	lung adenocarcinoma	Primary Tumor	8.746	8.715	9.328	8.671	6.613
TCGA-55-5899-01	TCGA-55-5899-01	No	lung adenocarcinoma	Primary Tumor	8.745	8.37	11.79	8.637	6.234
TCGA-05-4382-01	TCGA-05-4382-01	No	lung adenocarcinoma	Primary Tumor	8.744	9.223	9.548	8.714	6.181
TCGA-44-7669-01	TCGA-44-7669-01	No	lung adenocarcinoma	Primary Tumor	8.739	8.724	10.56	8.804	4.548
TCGA-75-5126-01	TCGA-75-5126-01	No	lung adenocarcinoma	Primary Tumor	8.738	9.064	9.055	8.246	5.905
TCGA-55-A4DG-01	TCGA-55-A4DG-01	No	lung adenocarcinoma	Primary Tumor	8.733	10.68	8.943	8.348	7.048
TCGA-MP-A4T7-01	TCGA-MP-A4T7-01	No	lung adenocarcinoma	Primary Tumor	8.729	8.898	6.116	8.946	5.617
TCGA-75-6211-01	TCGA-75-6211-01	No	lung adenocarcinoma	Primary Tumor	8.72	10.36	12.56	8.922	4.586
TCGA-38-7271-01	TCGA-38-7271-01	No	lung adenocarcinoma	Primary Tumor	8.704	8.549	9.258	8.735	7.903
TCGA-69-7761-01	TCGA-69-7761-01	No	lung adenocarcinoma	Primary Tumor	8.695	8.582	9.805	8.633	5.336
TCGA-55-8512-01	TCGA-55-8512-01	No	lung adenocarcinoma	Primary Tumor	8.66	9.863	8.625	8.37	7.05
TCGA-49-AARO-01	TCGA-49-AARO-01	No	lung adenocarcinoma	Primary Tumor	8.65	10.07	7.732	8.863	6.441
TCGA-55-7284-01	TCGA-55-7284-01	No	lung adenocarcinoma	Primary Tumor	8.647	8.464	9.285	9.016	6.791
TCGA-50-5935-01	TCGA-50-5935-01	No	lung adenocarcinoma	Primary Tumor	8.631	9.031	7.357	8.105	6.189
TCGA-86-7713-01	TCGA-86-7713-01	No	lung adenocarcinoma	Primary Tumor	8.627	8.72	8.431	8.485	3.855
TCGA-44-A479-01	TCGA-44-A479-01	No	lung adenocarcinoma	Primary Tumor	8.625	9.438	9.064	8.947	6.832
TCGA-75-6205-01	TCGA-75-6205-01	No	lung adenocarcinoma	Primary Tumor	8.623	8.722	8.566	8.184	6.207
TCGA-44-2668-01	TCGA-44-2668-01	No	lung adenocarcinoma	Primary Tumor	8.62	8.565	7.883	7.719	4.751
TCGA-86-8672-01	TCGA-86-8672-01	No	lung adenocarcinoma	Primary Tumor	8.604	8.821	8.054	8.919	6.177
TCGA-64-1680-01	TCGA-64-1680-01	No	lung adenocarcinoma	Primary Tumor	8.598	9.05	7.075	8.748	5.317
TCGA-44-2666-01	TCGA-44-2666-01	No	lung adenocarcinoma	Primary Tumor	8.584	8.487	8.45	7.711	6.009
TCGA-78-7153-01	TCGA-78-7153-01	No	lung adenocarcinoma	Primary Tumor	8.567	8.599	6.187	7.891	5.593
TCGA-67-6215-01	TCGA-67-6215-01	No	lung adenocarcinoma	Primary Tumor	8.562	8.537	7.936	8.26	5.99
TCGA-78-8660-01	TCGA-78-8660-01	No	lung adenocarcinoma	Primary Tumor	8.553	8.788	6.359	7.97	5.503
TCGA-38-4627-01	TCGA-38-4627-01	No	lung adenocarcinoma	Primary Tumor	8.542	8.894	9.4	8.511	8.36
TCGA-55-6979-01	TCGA-55-6979-01	No	lung adenocarcinoma	Primary Tumor	8.527	8.89	7.85	8.04	5.339
TCGA-97-7553-01	TCGA-97-7553-01	No	lung adenocarcinoma	Primary Tumor	8.527	8.807	7.695	8.157	7.582
TCGA-55-6983-01	TCGA-55-6983-01	No	lung adenocarcinoma	Primary Tumor	8.524	8.554	7.318	8.611	6.355
TCGA-50-5930-01	TCGA-50-5930-01	No	lung adenocarcinoma	Primary Tumor	8.517	9.012	8.627	8.757	6.554
TCGA-73-A9RS-01	TCGA-73-A9RS-01	No	lung adenocarcinoma	Primary Tumor	8.514	9.043	5.75	8.662	3.157
TCGA-J2-8194-01	TCGA-J2-8194-01	No	lung adenocarcinoma	Primary Tumor	8.511	8.935	8.965	8.555	4.853
TCGA-97-8177-01	TCGA-97-8177-01	No	lung adenocarcinoma	Primary Tumor	8.51	9.342	9.637	8.277	6.815
TCGA-86-7953-01	TCGA-86-7953-01	No	lung adenocarcinoma	Primary Tumor	8.509	9.125	8.515	8.063	4.477
TCGA-50-5068-01	TCGA-50-5068-01	No	lung adenocarcinoma	Primary Tumor	8.503	9.374	11.2	8.536	5.479
TCGA-55-8506-01	TCGA-55-8506-01	No	lung adenocarcinoma	Primary Tumor	8.472	8.185	9.07	8.639	3.743
TCGA-MP-A4TK-01	TCGA-MP-A4TK-01	No	lung adenocarcinoma	Primary Tumor	8.47	9.23	8.522	8.292	7.34
TCGA-05-4426-01	TCGA-05-4426-01	No	lung adenocarcinoma	Primary Tumor	8.462	9.656	9.87	8.416	4.727
TCGA-55-8621-01	TCGA-55-8621-01	No	lung adenocarcinoma	Primary Tumor	8.457	9.633	9.271	8.957	7.972
TCGA-05-4398-01	TCGA-05-4398-01	No	lung adenocarcinoma	Primary Tumor	8.447	8.91	8.9	7.686	5.222
TCGA-38-4631-01	TCGA-38-4631-01	No	lung adenocarcinoma	Primary Tumor	8.446	8.262	9.499	8.856	5.017
TCGA-97-7938-01	TCGA-97-7938-01	No	lung adenocarcinoma	Primary Tumor	8.43	9.237	8	7.58	6.794
TCGA-95-A4VN-01	TCGA-95-A4VN-01	No	lung adenocarcinoma	Primary Tumor	8.429	8.727	7.809	8.23	4.509
TCGA-99-7458-01	TCGA-99-7458-01	No	lung adenocarcinoma	Primary Tumor	8.429	8.487	6.983	7.977	6.653
TCGA-50-6590-01	TCGA-50-6590-01	No	lung adenocarcinoma	Primary Tumor	8.428	8.531	8.878	8.573	3.97
TCGA-64-1679-01	TCGA-64-1679-01	No	lung adenocarcinoma	Primary Tumor	8.425	9.142	9.342	8.38	6.427
TCGA-78-7152-01	TCGA-78-7152-01	No	lung adenocarcinoma	Primary Tumor	8.425	8.108	6.883	8.824	4.704
TCGA-62-8395-01	TCGA-62-8395-01	No	lung adenocarcinoma	Primary Tumor	8.423	9.573	9.567	8.454	6.256
TCGA-67-4679-01	TCGA-67-4679-01	No	lung adenocarcinoma	Primary Tumor	8.422	9.659	7.963	9.286	7.342
TCGA-49-4494-01	TCGA-49-4494-01	No	lung adenocarcinoma	Primary Tumor	8.406	8.096	8.8	8.175	4.55
TCGA-73-4659-01	TCGA-73-4659-01	No	lung adenocarcinoma	Primary Tumor	8.403	8.677	9.374	8.005	6.502
TCGA-91-6828-01	TCGA-91-6828-01	No	lung adenocarcinoma	Primary Tumor	8.403	8.295	8.821	7.629	5.006
TCGA-05-4403-01	TCGA-05-4403-01	No	lung adenocarcinoma	Primary Tumor	8.39	8.083	10.23	8.792	6.28
TCGA-91-A4BC-01	TCGA-91-A4BC-01	No	lung adenocarcinoma	Primary Tumor	8.375	9.716	8.615	8.296	6.509
TCGA-53-7624-01	TCGA-53-7624-01	No	lung adenocarcinoma	Primary Tumor	8.374	9.038	11.49	9.165	1.862
TCGA-97-7941-01	TCGA-97-7941-01	No	lung adenocarcinoma	Primary Tumor	8.342	8.831	9.095	9.177	7.03
TCGA-J2-8192-01	TCGA-J2-8192-01	No	lung adenocarcinoma	Primary Tumor	8.341	8.573	8.58	7.993	7.093
TCGA-05-5420-01	TCGA-05-5420-01	No	lung adenocarcinoma	Primary Tumor	8.332	8.917	9.279	8.823	5.773
TCGA-44-6776-01	TCGA-44-6776-01	No	lung adenocarcinoma	Primary Tumor	8.306	8.106	8.458	8.064	5.206
TCGA-64-1677-01	TCGA-64-1677-01	No	lung adenocarcinoma	Primary Tumor	8.304	9.163	9.977	8.19	4.371
TCGA-62-A46S-01	TCGA-62-A46S-01	No	lung adenocarcinoma	Primary Tumor	8.303	8.876	8.673	8.63	5.439
TCGA-55-8299-01	TCGA-55-8299-01	No	lung adenocarcinoma	Primary Tumor	8.261	8.683	8.928	8.761	6.798
TCGA-64-5779-01	TCGA-64-5779-01	No	lung adenocarcinoma	Primary Tumor	8.235	9.015	8.047	8.512	5.272
TCGA-73-4666-01	TCGA-73-4666-01	No	lung adenocarcinoma	Primary Tumor	8.23	7.482	5.468	7.856	4.218
TCGA-55-6543-01	TCGA-55-6543-01	No	lung adenocarcinoma	Primary Tumor	8.225	7.828	8.62	8.165	4.933
TCGA-55-8092-01	TCGA-55-8092-01	No	lung adenocarcinoma	Primary Tumor	8.216	9.018	8.625	9.333	5.211
TCGA-50-6594-01	TCGA-50-6594-01	No	lung adenocarcinoma	Primary Tumor	8.206	9.727	9.207	9.032	2.875
TCGA-MN-A4N4-01	TCGA-MN-A4N4-01	No	lung adenocarcinoma	Primary Tumor	8.202	9.006	7.513	8.443	6.435
TCGA-78-7166-01	TCGA-78-7166-01	No	lung adenocarcinoma	Primary Tumor	8.144	9.124	6.847	9.17	4.794
TCGA-55-A48Z-01	TCGA-55-A48Z-01	No	lung adenocarcinoma	Primary Tumor	8.14	9.025	8.526	8.406	5.977
TCGA-62-A46O-01	TCGA-62-A46O-01	No	lung adenocarcinoma	Primary Tumor	8.136	9.148	9.621	7.668	4.004
TCGA-55-6642-01	TCGA-55-6642-01	No	lung adenocarcinoma	Primary Tumor	8.113	8.511	8.331	8.551	6.902
TCGA-05-4395-01	TCGA-05-4395-01	No	lung adenocarcinoma	Primary Tumor	8.111	7.499	4.854	6.532	3.52
TCGA-75-7031-01	TCGA-75-7031-01	No	lung adenocarcinoma	Primary Tumor	8.064	8.843	8.154	7.937	4.492
TCGA-97-7554-01	TCGA-97-7554-01	No	lung adenocarcinoma	Primary Tumor	8.064	7.84	7.371	8.042	6.749
TCGA-78-7148-01	TCGA-78-7148-01	No	lung adenocarcinoma	Primary Tumor	8.04	8.004	8.406	8.668	5.409
TCGA-55-A492-01	TCGA-55-A492-01	No	lung adenocarcinoma	Primary Tumor	8.027	10.59	10.26	9.316	6.653
TCGA-64-5781-01	TCGA-64-5781-01	No	lung adenocarcinoma	Primary Tumor	8.023	8.537	8.689	8.947	6.786
TCGA-99-8025-01	TCGA-99-8025-01	No	lung adenocarcinoma	Primary Tumor	8.018	8.908	8.209	8.325	5.614
TCGA-MP-A4SV-01	TCGA-MP-A4SV-01	No	lung adenocarcinoma	Primary Tumor	7.992	8.596	8.551	7.897	4.108
TCGA-69-7980-01	TCGA-69-7980-01	No	lung adenocarcinoma	Primary Tumor	7.944	9.127	7.233	7.615	5.872
TCGA-44-2665-01	TCGA-44-2665-01	No	lung adenocarcinoma	Primary Tumor	7.919	8.295	8.588	8.344	7.941
TCGA-05-5423-01	TCGA-05-5423-01	No	lung adenocarcinoma	Primary Tumor	7.915	8.702	9.453	7.829	5.806
TCGA-44-7671-01	TCGA-44-7671-01	No	lung adenocarcinoma	Primary Tumor	7.904	8.509	9.571	9.253	5.972
TCGA-NJ-A7XG-01	TCGA-NJ-A7XG-01	No	lung adenocarcinoma	Primary Tumor	7.891	9.543	8.117	8.355	3.408
TCGA-35-3615-01	TCGA-35-3615-01	No	lung adenocarcinoma	Primary Tumor	7.755	7.303	7.403	6.356	5.023
TCGA-73-4670-01	TCGA-73-4670-01	No	lung adenocarcinoma	Primary Tumor	7.737	7.242	6.554	7.552	5.997
TCGA-95-A4VP-01	TCGA-95-A4VP-01	No	lung adenocarcinoma	Primary Tumor	7.712	9.061	8.294	9.047	7.456
TCGA-97-A4M5-01	TCGA-97-A4M5-01	No	lung adenocarcinoma	Primary Tumor	7.702	8.708	8.284	8.354	7.138
TCGA-97-A4LX-01	TCGA-97-A4LX-01	No	lung adenocarcinoma	Primary Tumor	7.652	8.544	7.983	8.127	6.085
TCGA-64-5778-01	TCGA-64-5778-01	No	lung adenocarcinoma	Primary Tumor	7.604	9.215	8.569	8.332	5.41
TCGA-NJ-A55O-01	TCGA-NJ-A55O-01	No	lung adenocarcinoma	Primary Tumor	7.57	7.855	8.07	8.482	5.974
TCGA-93-A4JQ-01	TCGA-93-A4JQ-01	No	lung adenocarcinoma	Primary Tumor	7.545	8.703	8.355	8.285	6.231
TCGA-44-5645-01	TCGA-44-5645-01	No	lung adenocarcinoma	Primary Tumor	7.506	8.412	8.609	8.632	7.392
TCGA-55-7911-01	TCGA-55-7911-01	No	lung adenocarcinoma	Primary Tumor	7.502	7.929	6.134	7.635	4.936
TCGA-44-8119-01	TCGA-44-8119-01	No	lung adenocarcinoma	Primary Tumor	7.491	7.794	7.426	7.565	2.971
TCGA-78-7160-01	TCGA-78-7160-01	No	lung adenocarcinoma	Primary Tumor	7.488	7.651	8.028	8.512	5.929
TCGA-MP-A4TI-01	TCGA-MP-A4TI-01	No	lung adenocarcinoma	Primary Tumor	7.432	8.272	6.605	8.024	5.32
TCGA-MP-A4T9-01	TCGA-MP-A4T9-01	No	lung adenocarcinoma	Primary Tumor	7.391	9.053	9.152	7.823	6.016
TCGA-78-7542-01	TCGA-78-7542-01	No	lung adenocarcinoma	Primary Tumor	7.236	6.737	4.454	6.3	2.718
TCGA-55-A48Y-01	TCGA-55-A48Y-01	No	lung adenocarcinoma	Primary Tumor	7.179	7.163	7.732	8.068	6.428
TCGA-55-8203-01	TCGA-55-8203-01	No	lung adenocarcinoma	Primary Tumor	7.084	8.6	8.759	7.952	5.042
TCGA-75-6214-01	TCGA-75-6214-01	No	lung adenocarcinoma	Primary Tumor	7.027	6.936	7.256	8.014	4.332
TCGA-55-8620-01	TCGA-55-8620-01	No	lung adenocarcinoma	Primary Tumor	7.011	7.311	9.509	8.929	3.755
TCGA-05-5715-01	TCGA-05-5715-01	No	lung adenocarcinoma	Primary Tumor	6.985	7.824	8.839	7.769	5.045
TCGA-44-A4SS-01	TCGA-44-A4SS-01	No	lung adenocarcinoma	Primary Tumor	6.812	8.153	10.61	9.868	5.001
TCGA-95-7562-01	TCGA-95-7562-01	No	lung adenocarcinoma	Primary Tumor	6.788	6.704	8.81	7.259	4.523
TCGA-69-8254-01	TCGA-69-8254-01	No	lung adenocarcinoma	Primary Tumor	6.772	7.831	8.853	8.403	5.235
TCGA-97-8547-01	TCGA-97-8547-01	No	lung adenocarcinoma	Primary Tumor	6.738	8.701	7.802	8.611	5.431
TCGA-91-8499-01	TCGA-91-8499-01	No	lung adenocarcinoma	Primary Tumor	6.738	7.779	9.404	7.916	3.68
TCGA-44-8120-01	TCGA-44-8120-01	No	lung adenocarcinoma	Primary Tumor	6.726	8.538	9.149	8.559	5.835
TCGA-50-5933-01	TCGA-50-5933-01	No	lung adenocarcinoma	Primary Tumor	6.644	6.784	6.942	6.918	5.438
TCGA-73-4662-01	TCGA-73-4662-01	No	lung adenocarcinoma	Primary Tumor	6.534	8.195	7.559	8.069	6.078
TCGA-49-4507-01	TCGA-49-4507-01	No	lung adenocarcinoma	Primary Tumor	6.41	8.873	7.737	8.372	5.167
TCGA-78-8640-01	TCGA-78-8640-01	No	lung adenocarcinoma	Primary Tumor	6.297	8.696	9.156	8.114	4.915
TCGA-MP-A4TF-01	TCGA-MP-A4TF-01	No	lung adenocarcinoma	Primary Tumor	6.217	7.3	7.293	7.644	3.536
TCGA-95-7567-01	TCGA-95-7567-01	No	lung adenocarcinoma	Primary Tumor	6.133	7.977	7.383	7.788	4.778
TCGA-L9-A5IP-01	TCGA-L9-A5IP-01	No	lung adenocarcinoma	Primary Tumor	5.813	6.817	9.485	8.01	2.306
TCGA-86-8359-01	TCGA-86-8359-01	No	lung adenocarcinoma	Primary Tumor	5.701	6.563	5.891	6.93	4.885
TCGA-91-6847-01	TCGA-91-6847-01	No	lung adenocarcinoma	Primary Tumor	5.337	7.563	8.397	8.635	3.358
TCGA-MP-A5C7-01	TCGA-MP-A5C7-01	No	lung adenocarcinoma	Primary Tumor	5.245	8.33	7.937	7.041	3.957
TCGA-MP-A4SW-01	TCGA-MP-A4SW-01	No	lung adenocarcinoma	Primary Tumor	4.753	8.063	7.443	7.325	5.173
TCGA-MP-A4TE-01	TCGA-MP-A4TE-01	No	lung adenocarcinoma	Primary Tumor	4.731	7.824	10.38	9.15	3.737
TCGA-78-7163-01	TCGA-78-7163-01	No	lung adenocarcinoma	Primary Tumor	4.642	6.806	5.854	7.164	2.77
TCGA-55-8094-01	TCGA-55-8094-01	No	lung adenocarcinoma	Primary Tumor	4.327	6.004	9.669	6.743	3.313
TCGA-55-6972-01	TCGA-55-6972-01	No	lung adenocarcinoma	Primary Tumor	4.268	9.039	8.109	7.035	3.878
TCGA-44-7660-01	TCGA-44-7660-01	No	lung adenocarcinoma	Primary Tumor	3.895	9.939	12.22	10.13	3.974
TCGA-05-5429-01	TCGA-05-5429-01	No	lung adenocarcinoma	Primary Tumor	3.655	5.543	8.736	9.211	5.392
TCGA-99-8032-01	TCGA-99-8032-01	No	lung adenocarcinoma	Primary Tumor	3.579	7.916	7.683	9.054	6.418
TCGA-99-8028-01	TCGA-99-8028-01	No	lung adenocarcinoma	Primary Tumor	3.328	8.552	9.648	8.931	7.524
TCGA-L9-A50W-01	TCGA-L9-A50W-01	No	lung adenocarcinoma	Primary Tumor	3.267	8.009	9.252	7.648	4.248
TCGA-05-5428-01	TCGA-05-5428-01	No	lung adenocarcinoma	Primary Tumor	3.145	7.734	12.65	9.022	4.978
TCGA-93-7348-01	TCGA-93-7348-01	No	lung adenocarcinoma	Primary Tumor	2.927	8.086	8.097	7.847	5.786
TCGA-55-8619-01	TCGA-55-8619-01	No	lung adenocarcinoma	Primary Tumor	2.889	8.599	9.301	9.734	7.62
TCGA-50-5051-01	TCGA-50-5051-01	No	lung adenocarcinoma	Primary Tumor	2.847	7.558	10.22	8.69	4.454
TCGA-55-8301-01	TCGA-55-8301-01	No	lung adenocarcinoma	Primary Tumor	2.721	7.784	8.311	7.789	5.657
TCGA-91-A4BD-01	TCGA-91-A4BD-01	No	lung adenocarcinoma	Primary Tumor	2.646	9.42	8.326	7.455	4.343
TCGA-O1-A52J-01	TCGA-O1-A52J-01	No	lung adenocarcinoma	Primary Tumor	2.532	8.773	8.41	8.571	5.128
TCGA-55-8510-01	TCGA-55-8510-01	No	lung adenocarcinoma	Primary Tumor	2.402	8.915	7.871	8.789	6.637
TCGA-97-8552-01	TCGA-97-8552-01	No	lung adenocarcinoma	Primary Tumor	2.397	9.304	8.251	7.989	6.693
TCGA-55-8505-01	TCGA-55-8505-01	No	lung adenocarcinoma	Primary Tumor	2.358	7.068	8.748	8.978	5.339
TCGA-55-6968-01	TCGA-55-6968-01	No	lung adenocarcinoma	Primary Tumor	2.324	7.764	10.37	8.507	3.824
TCGA-49-4514-01	TCGA-49-4514-01	No	lung adenocarcinoma	Primary Tumor	2.271	6.451	10.03	9.475	3.113
TCGA-38-4628-01	TCGA-38-4628-01	No	lung adenocarcinoma	Primary Tumor	2.261	6.4	11.01	8.931	6.499
TCGA-86-7714-01	TCGA-86-7714-01	No	lung adenocarcinoma	Primary Tumor	2.251	6.769	7.718	7.518	5.912
TCGA-55-A4DF-01	TCGA-55-A4DF-01	No	lung adenocarcinoma	Primary Tumor	2.232	8.641	9.985	8.264	3.651
TCGA-49-4510-01	TCGA-49-4510-01	No	lung adenocarcinoma	Primary Tumor	2.174	8.602	8.544	7.806	5.878
TCGA-67-6217-01	TCGA-67-6217-01	No	lung adenocarcinoma	Primary Tumor	2.141	9.004	8.058	8.63	6.514
TCGA-49-4487-01	TCGA-49-4487-01	No	lung adenocarcinoma	Primary Tumor	2.128	7.138	8.02	8.672	6.263
TCGA-05-4425-01	TCGA-05-4425-01	No	lung adenocarcinoma	Primary Tumor	2.124	7.859	9.113	9.045	6.408
TCGA-64-1681-01	TCGA-64-1681-01	No	lung adenocarcinoma	Primary Tumor	2.088	8.787	9.92	8.988	5.758
TCGA-MP-A4TA-01	TCGA-MP-A4TA-01	No	lung adenocarcinoma	Primary Tumor	2.081	7.871	9.498	8.219	4.634
TCGA-05-4384-01	TCGA-05-4384-01	No	lung adenocarcinoma	Primary Tumor	2.02	8.507	8.072	8.545	6.329
TCGA-NJ-A4YF-01	TCGA-NJ-A4YF-01	No	lung adenocarcinoma	Primary Tumor	2.013	7.916	8.193	10.23	4.017
TCGA-44-6775-01	TCGA-44-6775-01	No	lung adenocarcinoma	Primary Tumor	2.01	8.125	7.721	8.421	6.025
TCGA-86-8054-01	TCGA-86-8054-01	No	lung adenocarcinoma	Primary Tumor	1.999	6.315	8.243	8.623	4.458
TCGA-55-6985-01	TCGA-55-6985-01	No	lung adenocarcinoma	Primary Tumor	1.995	8.095	8.36	8.255	5.993
TCGA-62-A46V-01	TCGA-62-A46V-01	No	lung adenocarcinoma	Primary Tumor	1.992	8.864	9.86	8.063	5.256
TCGA-49-AAR0-01	TCGA-49-AAR0-01	No	lung adenocarcinoma	Primary Tumor	1.991	9.927	10.64	9.07	5.363
TCGA-55-1596-01	TCGA-55-1596-01	No	lung adenocarcinoma	Primary Tumor	1.986	9.002	10.35	9.062	3.87
TCGA-62-8397-01	TCGA-62-8397-01	No	lung adenocarcinoma	Primary Tumor	1.971	8.151	7.927	7.961	5.112
TCGA-55-A493-01	TCGA-55-A493-01	No	lung adenocarcinoma	Primary Tumor	1.967	8.098	9.212	6.424	3.958
TCGA-55-8507-01	TCGA-55-8507-01	No	lung adenocarcinoma	Primary Tumor	1.89	8.575	9.133	8.471	6.742
TCGA-78-7162-01	TCGA-78-7162-01	No	lung adenocarcinoma	Primary Tumor	1.832	8.142	9.261	8.322	6.906
TCGA-67-3774-01	TCGA-67-3774-01	No	lung adenocarcinoma	Primary Tumor	1.83	8.268	8.045	7.835	6.267
TCGA-78-8655-01	TCGA-78-8655-01	No	lung adenocarcinoma	Primary Tumor	1.821	8.717	6.908	9.07	5.726
TCGA-78-7156-01	TCGA-78-7156-01	No	lung adenocarcinoma	Primary Tumor	1.802	7.524	6.851	7.716	4.694
TCGA-55-A57B-01	TCGA-55-A57B-01	No	lung adenocarcinoma	Primary Tumor	1.794	7.809	9.141	8.039	6.67
TCGA-05-4397-01	TCGA-05-4397-01	No	lung adenocarcinoma	Primary Tumor	1.778	7.628	8.242	8.797	2.656
TCGA-05-4424-01	TCGA-05-4424-01	No	lung adenocarcinoma	Primary Tumor	1.758	8.111	10.16	8.903	6.272
TCGA-67-6216-01	TCGA-67-6216-01	No	lung adenocarcinoma	Primary Tumor	1.747	6.85	8.072	7.798	4.511
TCGA-49-4486-01	TCGA-49-4486-01	No	lung adenocarcinoma	Primary Tumor	1.734	8.909	9.52	9.151	4.056
TCGA-97-7552-01	TCGA-97-7552-01	No	lung adenocarcinoma	Primary Tumor	1.733	7.191	8.954	8.371	6.38
TCGA-44-A47G-01	TCGA-44-A47G-01	No	lung adenocarcinoma	Primary Tumor	1.723	8.686	8.928	8.603	5.69
TCGA-62-A46P-01	TCGA-62-A46P-01	No	lung adenocarcinoma	Primary Tumor	1.703	6.711	10.56	8.837	5.153
TCGA-55-8091-01	TCGA-55-8091-01	No	lung adenocarcinoma	Primary Tumor	1.701	8.141	7.506	8.003	6.034
TCGA-50-5049-01	TCGA-50-5049-01	No	lung adenocarcinoma	Primary Tumor	1.692	8.056	11.21	9.111	6.46
TCGA-55-8513-01	TCGA-55-8513-01	No	lung adenocarcinoma	Primary Tumor	1.689	8.521	8.507	7.721	6.05
TCGA-86-A4JF-01	TCGA-86-A4JF-01	No	lung adenocarcinoma	Primary Tumor	1.685	7.306	8.493	8.654	4.192
TCGA-49-4488-01	TCGA-49-4488-01	No	lung adenocarcinoma	Primary Tumor	1.679	6.861	9.443	8.5	4.656
TCGA-55-6987-01	TCGA-55-6987-01	No	lung adenocarcinoma	Primary Tumor	1.641	7.411	7.052	7.82	5.716
TCGA-55-8089-01	TCGA-55-8089-01	No	lung adenocarcinoma	Primary Tumor	1.622	6.261	6.531	8.316	5.216
TCGA-86-8279-01	TCGA-86-8279-01	No	lung adenocarcinoma	Primary Tumor	1.62	9.657	12.14	8.991	5.326
TCGA-75-6203-01	TCGA-75-6203-01	No	lung adenocarcinoma	Primary Tumor	1.615	7.676	7.913	8.236	7.003
TCGA-86-6851-01	TCGA-86-6851-01	No	lung adenocarcinoma	Primary Tumor	1.582	8.312	7.636	7.913	5.373
TCGA-97-8171-01	TCGA-97-8171-01	No	lung adenocarcinoma	Primary Tumor	1.569	9.829	10.7	8.354	2.53
TCGA-53-A4EZ-01	TCGA-53-A4EZ-01	No	lung adenocarcinoma	Primary Tumor	1.569	8.753	8.986	9.266	3.489
TCGA-50-5946-01	TCGA-50-5946-01	No	lung adenocarcinoma	Primary Tumor	1.551	8.761	8.177	7.551	6.735
TCGA-55-6970-01	TCGA-55-6970-01	No	lung adenocarcinoma	Primary Tumor	1.55	6.208	7.217	8.768	4.806
TCGA-97-A4M2-01	TCGA-97-A4M2-01	No	lung adenocarcinoma	Primary Tumor	1.549	9.078	8.326	8.366	6.754
TCGA-44-A4SU-01	TCGA-44-A4SU-01	No	lung adenocarcinoma	Primary Tumor	1.525	9.797	8.693	7.634	5.692
TCGA-64-1678-01	TCGA-64-1678-01	No	lung adenocarcinoma	Primary Tumor	1.523	7.571	10.32	8.076	3.499
TCGA-49-4490-01	TCGA-49-4490-01	No	lung adenocarcinoma	Primary Tumor	1.522	7.853	8.785	8.577	6.592
TCGA-55-6984-01	TCGA-55-6984-01	No	lung adenocarcinoma	Primary Tumor	1.5	5.628	9.36	7.678	3.581
TCGA-97-A4M0-01	TCGA-97-A4M0-01	No	lung adenocarcinoma	Primary Tumor	1.498	8.023	7.519	8.503	4.938
TCGA-55-8207-01	TCGA-55-8207-01	No	lung adenocarcinoma	Primary Tumor	1.494	8.707	9.301	8.417	7.246
TCGA-44-2655-01	TCGA-44-2655-01	No	lung adenocarcinoma	Primary Tumor	1.492	8.153	10.57	8.609	6.359
TCGA-78-7536-01	TCGA-78-7536-01	No	lung adenocarcinoma	Primary Tumor	1.481	5.476	8.851	8.35	3.074
TCGA-05-4415-01	TCGA-05-4415-01	No	lung adenocarcinoma	Primary Tumor	1.474	5.227	9.21	7.619	1.875
TCGA-69-7763-01	TCGA-69-7763-01	No	lung adenocarcinoma	Primary Tumor	1.472	7.027	7.641	7.934	7.014
TCGA-97-7547-01	TCGA-97-7547-01	No	lung adenocarcinoma	Primary Tumor	1.46	7.383	8.126	7.948	6.565
TCGA-75-7027-01	TCGA-75-7027-01	No	lung adenocarcinoma	Primary Tumor	1.453	7.415	7.337	8.798	6.157
TCGA-86-8056-01	TCGA-86-8056-01	No	lung adenocarcinoma	Primary Tumor	1.45	8.22	9.036	8.055	4.895
TCGA-78-7633-01	TCGA-78-7633-01	No	lung adenocarcinoma	Primary Tumor	1.447	8.628	9.075	8.629	4.442
TCGA-86-8055-01	TCGA-86-8055-01	No	lung adenocarcinoma	Primary Tumor	1.441	8.262	8.924	7.804	5.088
TCGA-44-3398-01	TCGA-44-3398-01	No	lung adenocarcinoma	Primary Tumor	1.44	8.006	9.526	8.84	8.077
TCGA-MP-A4T8-01	TCGA-MP-A4T8-01	No	lung adenocarcinoma	Primary Tumor	1.422	7.25	8.396	7.151	4.154
TCGA-80-5611-01	TCGA-80-5611-01	No	lung adenocarcinoma	Primary Tumor	1.418	9.098	8.836	9.792	3.789
TCGA-05-4418-01	TCGA-05-4418-01	No	lung adenocarcinoma	Primary Tumor	1.412	7.439	9.049	9.134	4.678
TCGA-05-4250-01	TCGA-05-4250-01	No	lung adenocarcinoma	Primary Tumor	1.41	7.287	7.529	6.679	4.617
TCGA-95-7948-01	TCGA-95-7948-01	No	lung adenocarcinoma	Primary Tumor	1.403	6.81	7.925	7.53	3.952
TCGA-44-2659-01	TCGA-44-2659-01	No	lung adenocarcinoma	Primary Tumor	1.398	8.507	9.827	8.743	7.324
TCGA-J2-A4AD-01	TCGA-J2-A4AD-01	No	lung adenocarcinoma	Primary Tumor	1.392	9.52	8.408	8.162	5.98
TCGA-55-8204-01	TCGA-55-8204-01	No	lung adenocarcinoma	Primary Tumor	1.384	7.4	8.225	7.459	5.308
TCGA-55-8615-01	TCGA-55-8615-01	No	lung adenocarcinoma	Primary Tumor	1.381	7.372	6.681	7.315	4.045
TCGA-49-4506-01	TCGA-49-4506-01	No	lung adenocarcinoma	Primary Tumor	1.374	6.126	8.537	6.995	3.975
TCGA-93-A4JP-01	TCGA-93-A4JP-01	No	lung adenocarcinoma	Primary Tumor	1.373	9.495	9.792	8.603	7.405
TCGA-91-6829-01	TCGA-91-6829-01	No	lung adenocarcinoma	Primary Tumor	1.35	5.746	10.1	8.401	6.235
TCGA-91-6831-01	TCGA-91-6831-01	No	lung adenocarcinoma	Primary Tumor	1.347	7.112	8.807	9.544	5.029
TCGA-91-6830-01	TCGA-91-6830-01	No	lung adenocarcinoma	Primary Tumor	1.341	8.606	9.1	8.261	7.298
TCGA-05-4396-01	TCGA-05-4396-01	No	lung adenocarcinoma	Primary Tumor	1.331	4.523	7.636	7.597	3.872
TCGA-62-8399-01	TCGA-62-8399-01	No	lung adenocarcinoma	Primary Tumor	1.329	6.281	7.364	7.806	6.157
TCGA-62-8402-01	TCGA-62-8402-01	No	lung adenocarcinoma	Primary Tumor	1.309	7.659	6.7	8.168	3.303
TCGA-78-7161-01	TCGA-78-7161-01	No	lung adenocarcinoma	Primary Tumor	1.304	8.487	8.445	7.422	5.552
TCGA-86-8074-01	TCGA-86-8074-01	No	lung adenocarcinoma	Primary Tumor	1.281	8.666	8.243	7.95	5.171
TCGA-86-8281-01	TCGA-86-8281-01	No	lung adenocarcinoma	Primary Tumor	1.259	8.094	7.754	8.023	5.271
TCGA-64-1676-01	TCGA-64-1676-01	No	lung adenocarcinoma	Primary Tumor	1.254	8.318	8.533	7.456	4.49
TCGA-97-8174-01	TCGA-97-8174-01	No	lung adenocarcinoma	Primary Tumor	1.244	8.311	8.544	7.992	6.988
TCGA-69-7764-01	TCGA-69-7764-01	No	lung adenocarcinoma	Primary Tumor	1.218	8.403	8.046	6.83	6.073
TCGA-05-4405-01	TCGA-05-4405-01	No	lung adenocarcinoma	Primary Tumor	1.217	7.117	8.81	8.257	5.395
TCGA-49-AAQV-01	TCGA-49-AAQV-01	No	lung adenocarcinoma	Primary Tumor	1.209	9.177	9.571	8.412	4.697
TCGA-50-6592-01	TCGA-50-6592-01	No	lung adenocarcinoma	Primary Tumor	1.192	7.607	8.589	7.786	5.381
TCGA-50-5941-01	TCGA-50-5941-01	No	lung adenocarcinoma	Primary Tumor	1.19	8.788	10.17	8.177	5.672
TCGA-69-A59K-01	TCGA-69-A59K-01	No	lung adenocarcinoma	Primary Tumor	1.157	9.743	10.33	8.529	4.678
TCGA-73-4668-01	TCGA-73-4668-01	No	lung adenocarcinoma	Primary Tumor	1.157	8.358	8.517	8.359	4.107
TCGA-55-8097-01	TCGA-55-8097-01	No	lung adenocarcinoma	Primary Tumor	1.138	9.229	8.538	7.343	6.775
TCGA-78-7167-01	TCGA-78-7167-01	No	lung adenocarcinoma	Primary Tumor	1.13	8.161	7.009	7.856	5.33
TCGA-49-6767-01	TCGA-49-6767-01	No	lung adenocarcinoma	Primary Tumor	1.127	8	7.275	7.634	2.909
TCGA-78-7147-01	TCGA-78-7147-01	No	lung adenocarcinoma	Primary Tumor	1.12	9.391	8.601	8.135	5.048
TCGA-78-7145-01	TCGA-78-7145-01	No	lung adenocarcinoma	Primary Tumor	1.114	7.761	9.463	7.13	4.063
TCGA-78-7155-01	TCGA-78-7155-01	No	lung adenocarcinoma	Primary Tumor	1.109	7.532	9.217	7.753	0
TCGA-55-7281-01	TCGA-55-7281-01	No	lung adenocarcinoma	Primary Tumor	1.097	8.781	7.839	8.987	6.093
TCGA-75-7025-01	TCGA-75-7025-01	No	lung adenocarcinoma	Primary Tumor	1.094	8.953	9.159	8.128	7.338
TCGA-44-3396-01	TCGA-44-3396-01	No	lung adenocarcinoma	Primary Tumor	1.083	8.629	8.176	8.408	5.992
TCGA-35-5375-01	TCGA-35-5375-01	No	lung adenocarcinoma	Primary Tumor	1.077	10.52	13.71	10.19	6.031
TCGA-78-7159-01	TCGA-78-7159-01	No	lung adenocarcinoma	Primary Tumor	1.072	7.794	8.861	8.082	4.56
TCGA-55-6978-01	TCGA-55-6978-01	No	lung adenocarcinoma	Primary Tumor	1.057	6.587	7.334	7.554	6.233
TCGA-78-7537-01	TCGA-78-7537-01	No	lung adenocarcinoma	Primary Tumor	1.05	7.982	7.781	9.245	5.894
TCGA-49-4501-01	TCGA-49-4501-01	No	lung adenocarcinoma	Primary Tumor	1.04	8.543	9.771	7.75	7.293
TCGA-44-6777-01	TCGA-44-6777-01	No	lung adenocarcinoma	Primary Tumor	1.037	7.946	9.131	8.067	7.516
TCGA-93-A4JO-01	TCGA-93-A4JO-01	No	lung adenocarcinoma	Primary Tumor	1.033	8.629	7.823	7.638	6.041
TCGA-55-8085-01	TCGA-55-8085-01	No	lung adenocarcinoma	Primary Tumor	1.031	9.098	8.778	8.635	4.117
TCGA-86-8278-01	TCGA-86-8278-01	No	lung adenocarcinoma	Primary Tumor	1.026	7.593	7.39	8.048	6.387
TCGA-55-6969-01	TCGA-55-6969-01	No	lung adenocarcinoma	Primary Tumor	1.025	9.153	10.03	8.784	6.1
TCGA-53-7813-01	TCGA-53-7813-01	No	lung adenocarcinoma	Primary Tumor	1.02	8.361	7.639	7.733	4.738
TCGA-67-3773-01	TCGA-67-3773-01	No	lung adenocarcinoma	Primary Tumor	1.02	7.199	8.636	7.866	6.414
TCGA-05-4389-01	TCGA-05-4389-01	No	lung adenocarcinoma	Primary Tumor	1.005	8.242	9.878	8.611	4.039
TCGA-35-4122-01	TCGA-35-4122-01	No	lung adenocarcinoma	Primary Tumor	1.004	7.694	10.3	7.871	5.984
TCGA-44-7667-01	TCGA-44-7667-01	No	lung adenocarcinoma	Primary Tumor	0.9991	8.172	8.389	7.964	4.296
TCGA-55-A48X-01	TCGA-55-A48X-01	No	lung adenocarcinoma	Primary Tumor	0.9837	7.962	8.329	8.13	5.863
TCGA-69-8453-01	TCGA-69-8453-01	No	lung adenocarcinoma	Primary Tumor	0.9816	7.786	9.091	8.572	7.024
TCGA-55-6971-01	TCGA-55-6971-01	No	lung adenocarcinoma	Primary Tumor	0.9768	8.009	6.429	8.275	5.627
TCGA-05-4402-01	TCGA-05-4402-01	No	lung adenocarcinoma	Primary Tumor	0.9746	8.882	10.56	7.975	5.542
TCGA-86-A4P7-01	TCGA-86-A4P7-01	No	lung adenocarcinoma	Primary Tumor	0.9626	8.902	7.618	8.31	6.813
TCGA-55-8090-01	TCGA-55-8090-01	No	lung adenocarcinoma	Primary Tumor	0.9479	6.586	7.281	7.588	5.615
TCGA-49-AAR9-01	TCGA-49-AAR9-01	No	lung adenocarcinoma	Primary Tumor	0.9395	7.71	10.02	6.808	3.971
TCGA-L4-A4E5-01	TCGA-L4-A4E5-01	No	lung adenocarcinoma	Primary Tumor	0.9336	8.535	10.04	7.244	3.828
TCGA-86-7955-01	TCGA-86-7955-01	No	lung adenocarcinoma	Primary Tumor	0.9288	8.971	6.225	8.857	2.297
TCGA-50-8457-01	TCGA-50-8457-01	No	lung adenocarcinoma	Primary Tumor	0.9166	9.028	8.155	8.408	8.053
TCGA-55-A494-01	TCGA-55-A494-01	No	lung adenocarcinoma	Primary Tumor	0.916	7.939	8.657	7.648	1.472
TCGA-55-6980-01	TCGA-55-6980-01	No	lung adenocarcinoma	Primary Tumor	0.914	8.748	9.413	7.9	6.813
TCGA-NJ-A55A-01	TCGA-NJ-A55A-01	No	lung adenocarcinoma	Primary Tumor	0.9063	9.011	8.278	7.992	7.065
TCGA-44-8117-01	TCGA-44-8117-01	No	lung adenocarcinoma	Primary Tumor	0.9009	5.536	6.377	7.489	5.023
TCGA-55-6975-01	TCGA-55-6975-01	No	lung adenocarcinoma	Primary Tumor	0.8783	6.016	7.916	7.548	6.966
TCGA-93-A4JN-01	TCGA-93-A4JN-01	No	lung adenocarcinoma	Primary Tumor	0.8729	8.44	8.823	8.054	5.183
TCGA-50-5932-01	TCGA-50-5932-01	No	lung adenocarcinoma	Primary Tumor	0.8729	6.394	7.199	7.519	4.499
TCGA-44-2656-01	TCGA-44-2656-01	No	lung adenocarcinoma	Primary Tumor	0.8583	6.86	6.566	7.176	5.653
TCGA-86-7954-01	TCGA-86-7954-01	No	lung adenocarcinoma	Primary Tumor	0.8502	9.082	6.986	7.25	3.873
TCGA-55-1594-01	TCGA-55-1594-01	No	lung adenocarcinoma	Primary Tumor	0.8369	8.524	8.93	8.267	4.643
TCGA-64-5815-01	TCGA-64-5815-01	No	lung adenocarcinoma	Primary Tumor	0.8363	7.347	8.431	7.692	6.083
TCGA-44-7672-01	TCGA-44-7672-01	No	lung adenocarcinoma	Primary Tumor	0.8326	7.403	7.223	8.69	6.674
TCGA-38-6178-01	TCGA-38-6178-01	No	lung adenocarcinoma	Primary Tumor	0.8319	8.929	9.916	8.641	5.456
TCGA-91-8496-01	TCGA-91-8496-01	No	lung adenocarcinoma	Primary Tumor	0.8273	7.941	9.2	8.152	7.51
TCGA-49-4512-01	TCGA-49-4512-01	No	lung adenocarcinoma	Primary Tumor	0.8226	8.804	7.903	8.438	7.474
TCGA-91-6840-01	TCGA-91-6840-01	No	lung adenocarcinoma	Primary Tumor	0.8189	9.02	11.8	8.141	4.754
TCGA-L9-A444-01	TCGA-L9-A444-01	No	lung adenocarcinoma	Primary Tumor	0.815	8.495	7.852	8.064	5.739
TCGA-49-AARN-01	TCGA-49-AARN-01	No	lung adenocarcinoma	Primary Tumor	0.8043	8.669	8.866	9.144	6.364
TCGA-86-8668-01	TCGA-86-8668-01	No	lung adenocarcinoma	Primary Tumor	0.8024	8.167	7.161	7.915	6.496
TCGA-50-5936-01	TCGA-50-5936-01	No	lung adenocarcinoma	Primary Tumor	0.7916	5.784	7.858	8.441	6.046
TCGA-95-7039-01	TCGA-95-7039-01	No	lung adenocarcinoma	Primary Tumor	0.7776	5.17	8.398	7.318	4.921
TCGA-80-5608-01	TCGA-80-5608-01	No	lung adenocarcinoma	Primary Tumor	0.7734	7.215	8.893	8.486	4.333
TCGA-05-4244-01	TCGA-05-4244-01	No	lung adenocarcinoma	Primary Tumor	0.7639	8.087	6.752	7.734	4.708
TCGA-69-7978-01	TCGA-69-7978-01	No	lung adenocarcinoma	Primary Tumor	0.742	8.022	8.847	8.07	5.811
TCGA-NJ-A4YI-01	TCGA-NJ-A4YI-01	No	lung adenocarcinoma	Primary Tumor	0.7411	8.624	5.585	7.536	5.972
TCGA-86-8358-01	TCGA-86-8358-01	No	lung adenocarcinoma	Primary Tumor	0.7339	7.921	10.08	7.865	4.747
TCGA-78-7540-01	TCGA-78-7540-01	No	lung adenocarcinoma	Primary Tumor	0.7336	6.022	6.355	7.655	4.674
TCGA-95-8494-01	TCGA-95-8494-01	No	lung adenocarcinoma	Primary Tumor	0.7113	8.163	8.691	6.677	3.846
TCGA-05-4417-01	TCGA-05-4417-01	No	lung adenocarcinoma	Primary Tumor	0.7096	7.488	8.917	8.33	6.717
TCGA-44-6778-01	TCGA-44-6778-01	No	lung adenocarcinoma	Primary Tumor	0.7088	7.781	9.001	8.872	6.578
TCGA-NJ-A4YQ-01	TCGA-NJ-A4YQ-01	No	lung adenocarcinoma	Primary Tumor	0.7028	9.2	7.584	8.631	4.989
TCGA-44-7670-01	TCGA-44-7670-01	No	lung adenocarcinoma	Primary Tumor	0.6945	9.103	10.91	8.465	4.195
TCGA-50-7109-01	TCGA-50-7109-01	No	lung adenocarcinoma	Primary Tumor	0.6872	7.186	7.98	7.749	4.95
TCGA-55-8206-01	TCGA-55-8206-01	No	lung adenocarcinoma	Primary Tumor	0.6697	8.844	8.785	8.628	7.172
TCGA-55-7913-01	TCGA-55-7913-01	No	lung adenocarcinoma	Primary Tumor	0.6543	7.03	7.571	9.15	1.721
TCGA-49-4505-01	TCGA-49-4505-01	No	lung adenocarcinoma	Primary Tumor	0.6427	9.326	9.52	8.633	6.236
TCGA-55-8302-01	TCGA-55-8302-01	No	lung adenocarcinoma	Primary Tumor	0.6358	6.449	7.878	6.555	5.143
TCGA-55-8511-01	TCGA-55-8511-01	No	lung adenocarcinoma	Primary Tumor	0.6257	6.995	6.725	6.886	5.306
TCGA-49-6743-01	TCGA-49-6743-01	No	lung adenocarcinoma	Primary Tumor	0.6254	6.885	8.197	8.106	5.223
TCGA-86-6562-01	TCGA-86-6562-01	No	lung adenocarcinoma	Primary Tumor	0.6192	5.799	7.509	7.964	6.299
TCGA-55-8616-01	TCGA-55-8616-01	No	lung adenocarcinoma	Primary Tumor	0.609	8.987	7.397	7.941	6.308
TCGA-NJ-A4YP-01	TCGA-NJ-A4YP-01	No	lung adenocarcinoma	Primary Tumor	0.5927	6.62	7.354	7.577	4.977
TCGA-62-A46Y-01	TCGA-62-A46Y-01	No	lung adenocarcinoma	Primary Tumor	0.5862	8.658	6.091	7.558	4.731
TCGA-49-6745-01	TCGA-49-6745-01	No	lung adenocarcinoma	Primary Tumor	0.5767	5.634	7.422	7.74	5.796
TCGA-MP-A4T4-01	TCGA-MP-A4T4-01	No	lung adenocarcinoma	Primary Tumor	0.5688	8.114	8.852	8.001	5.963
TCGA-44-A47B-01	TCGA-44-A47B-01	No	lung adenocarcinoma	Primary Tumor	0.5339	8.684	7.955	8.323	4.207
TCGA-91-6836-01	TCGA-91-6836-01	No	lung adenocarcinoma	Primary Tumor	0.5272	8.068	9.013	7.416	3.16
TCGA-97-7937-01	TCGA-97-7937-01	No	lung adenocarcinoma	Primary Tumor	0.4873	8.548	9.962	8.636	4.824
TCGA-MN-A4N5-01	TCGA-MN-A4N5-01	No	lung adenocarcinoma	Primary Tumor	0.4789	8.182	7.582	8.001	2.613
TCGA-55-7728-01	TCGA-55-7728-01	No	lung adenocarcinoma	Primary Tumor	0.4546	8.102	7.136	9.381	4.902
TCGA-MP-A4T6-01	TCGA-MP-A4T6-01	No	lung adenocarcinoma	Primary Tumor	0.45	8.741	7.503	7.801	4.45
TCGA-95-7944-01	TCGA-95-7944-01	No	lung adenocarcinoma	Primary Tumor	0.45	8.009	8.657	9.362	5.354
TCGA-05-4430-01	TCGA-05-4430-01	No	lung adenocarcinoma	Primary Tumor	0.3994	7.366	9.436	8.51	6.61
TCGA-44-7661-01	TCGA-44-7661-01	No	lung adenocarcinoma	Primary Tumor	0.3921	6.487	7.855	7.238	4.909
TCGA-44-7662-01	TCGA-44-7662-01	No	lung adenocarcinoma	Primary Tumor	0.3741	7.803	7.456	7.337	5.793
TCGA-69-7973-01	TCGA-69-7973-01	No	lung adenocarcinoma	Primary Tumor	0.3311	6.326	7.347	6.833	5.496
TCGA-L9-A443-01	TCGA-L9-A443-01	No	lung adenocarcinoma	Primary Tumor	0	9.035	9.479	7.811	5.353
TCGA-55-8096-01	TCGA-55-8096-01	No	lung adenocarcinoma	Primary Tumor	0	8.968	8.64	8.133	5.993
TCGA-4B-A93V-01	TCGA-4B-A93V-01	No	lung adenocarcinoma	Primary Tumor	0	8.779	9.37	9.715	2.859
TCGA-L9-A743-01	TCGA-L9-A743-01	No	lung adenocarcinoma	Primary Tumor	0	8.714	8.812	8.917	5.647
TCGA-86-8673-01	TCGA-86-8673-01	No	lung adenocarcinoma	Primary Tumor	0	8.47	6.494	8.508	4.388
TCGA-78-7146-01	TCGA-78-7146-01	No	lung adenocarcinoma	Primary Tumor	0	8.454	9.257	6.754	3.241
TCGA-75-6212-01	TCGA-75-6212-01	No	lung adenocarcinoma	Primary Tumor	0	8.426	8.524	8.521	3.574
TCGA-62-A46R-01	TCGA-62-A46R-01	No	lung adenocarcinoma	Primary Tumor	0	8.356	8.232	8.486	4.978
TCGA-55-7574-01	TCGA-55-7574-01	No	lung adenocarcinoma	Primary Tumor	0	8.337	7.823	8.168	7.128
TCGA-97-A4M3-01	TCGA-97-A4M3-01	No	lung adenocarcinoma	Primary Tumor	0	8.29	8	9.022	5.264
TCGA-95-A4VK-01	TCGA-95-A4VK-01	No	lung adenocarcinoma	Primary Tumor	0	8.215	7.18	8.368	5.489
TCGA-55-A490-01	TCGA-55-A490-01	No	lung adenocarcinoma	Primary Tumor	0	8.164	9.115	7.566	4.532
TCGA-62-A470-01	TCGA-62-A470-01	No	lung adenocarcinoma	Primary Tumor	0	8.157	8.819	7.877	4.283
TCGA-MP-A4TH-01	TCGA-MP-A4TH-01	No	lung adenocarcinoma	Primary Tumor	0	8.156	7.477	7.72	7.099
TCGA-44-6774-01	TCGA-44-6774-01	No	lung adenocarcinoma	Primary Tumor	0	8.08	8.438	8.07	5.803
TCGA-05-4432-01	TCGA-05-4432-01	No	lung adenocarcinoma	Primary Tumor	0	8.079	7.518	8.913	5.351
TCGA-38-4626-01	TCGA-38-4626-01	No	lung adenocarcinoma	Primary Tumor	0	8.007	8.391	9.006	6.561
TCGA-MP-A4TJ-01	TCGA-MP-A4TJ-01	No	lung adenocarcinoma	Primary Tumor	0	7.96	7.527	7.975	6.2
TCGA-93-7347-01	TCGA-93-7347-01	No	lung adenocarcinoma	Primary Tumor	0	7.952	8.327	7.909	6.705
TCGA-62-A472-01	TCGA-62-A472-01	No	lung adenocarcinoma	Primary Tumor	0	7.932	4.905	7.593	4.651
TCGA-91-7771-01	TCGA-91-7771-01	No	lung adenocarcinoma	Primary Tumor	0	7.75	8.766	8.354	6.682
TCGA-55-7995-01	TCGA-55-7995-01	No	lung adenocarcinoma	Primary Tumor	0	7.689	6.525	7.99	4.872
TCGA-75-7030-01	TCGA-75-7030-01	No	lung adenocarcinoma	Primary Tumor	0	7.621	9.451	8.814	6.628
TCGA-05-4427-01	TCGA-05-4427-01	No	lung adenocarcinoma	Primary Tumor	0	7.613	7.594	6.685	4.405
TCGA-78-7149-01	TCGA-78-7149-01	No	lung adenocarcinoma	Primary Tumor	0	7.583	9.265	8.655	4.627
TCGA-75-5125-01	TCGA-75-5125-01	No	lung adenocarcinoma	Primary Tumor	0	7.548	7.551	6.383	4.212
TCGA-95-8039-01	TCGA-95-8039-01	No	lung adenocarcinoma	Primary Tumor	0	7.545	8.426	6.191	5.248
TCGA-49-AAR3-01	TCGA-49-AAR3-01	No	lung adenocarcinoma	Primary Tumor	0	7.53	7.654	7.79	3.722
TCGA-05-4390-01	TCGA-05-4390-01	No	lung adenocarcinoma	Primary Tumor	0	7.49	9.623	8.09	5.149
TCGA-91-6835-01	TCGA-91-6835-01	No	lung adenocarcinoma	Primary Tumor	0	7.431	9.128	8.304	6.112
TCGA-50-5942-01	TCGA-50-5942-01	No	lung adenocarcinoma	Primary Tumor	0	7.318	8.302	8.272	6.995
TCGA-67-3772-01	TCGA-67-3772-01	No	lung adenocarcinoma	Primary Tumor	0	7.246	9.5	7.889	7.009
TCGA-MP-A4TC-01	TCGA-MP-A4TC-01	No	lung adenocarcinoma	Primary Tumor	0	7.164	6.405	7.735	6.3
TCGA-75-6207-01	TCGA-75-6207-01	No	lung adenocarcinoma	Primary Tumor	0	7.155	5.967	7.43	2.545
TCGA-MP-A4SY-01	TCGA-MP-A4SY-01	No	lung adenocarcinoma	Primary Tumor	0	7.12	5.995	7.843	6.014
TCGA-55-7815-01	TCGA-55-7815-01	No	lung adenocarcinoma	Primary Tumor	0	7.047	8.957	7.928	4.173
TCGA-73-4658-01	TCGA-73-4658-01	No	lung adenocarcinoma	Primary Tumor	0	6.929	8.103	8.326	5.885
TCGA-44-6145-01	TCGA-44-6145-01	No	lung adenocarcinoma	Primary Tumor	0	6.904	7.417	7.611	6.178
TCGA-55-7726-01	TCGA-55-7726-01	No	lung adenocarcinoma	Primary Tumor	0	6.829	8.525	6.636	6.222
TCGA-86-7701-01	TCGA-86-7701-01	No	lung adenocarcinoma	Primary Tumor	0	6.761	8.029	8.215	6.162
TCGA-50-5044-01	TCGA-50-5044-01	No	lung adenocarcinoma	Primary Tumor	0	6.663	7.253	8.485	5.84
TCGA-50-6595-01	TCGA-50-6595-01	No	lung adenocarcinoma	Primary Tumor	0	6.597	7.018	7.521	6.057
TCGA-55-7907-01	TCGA-55-7907-01	No	lung adenocarcinoma	Primary Tumor	0	6.443	8.189	6.969	5.582
TCGA-55-6986-01	TCGA-55-6986-01	No	lung adenocarcinoma	Primary Tumor	0	6.365	7.394	7.33	5.813
TCGA-91-6849-01	TCGA-91-6849-01	No	lung adenocarcinoma	Primary Tumor	0	6.321	7.941	8.793	5.674
TCGA-75-5122-01	TCGA-75-5122-01	No	lung adenocarcinoma	Primary Tumor	0	6.27	8.544	7.925	0.8846
TCGA-91-6848-01	TCGA-91-6848-01	No	lung adenocarcinoma	Primary Tumor	0	5.996	8.449	7.473	4.455
TCGA-55-6712-01	TCGA-55-6712-01	No	lung adenocarcinoma	Primary Tumor	0	5.889	5.489	7.043	5.573
TCGA-95-7947-01	TCGA-95-7947-01	No	lung adenocarcinoma	Primary Tumor	0	5.751	7.75	6.73	4.154
TCGA-44-5644-01	TCGA-44-5644-01	No	lung adenocarcinoma	Primary Tumor	0	5.53	7.143	5.879	4.294
TCGA-44-6779-01	TCGA-44-6779-01	No	lung adenocarcinoma	Primary Tumor	0	5.407	5.744	6.825	3.165
TCGA-55-7994-01	TCGA-55-7994-01	No	lung adenocarcinoma	Primary Tumor	0	4.736	3.96	6.751	2.994

## Sheet: Living-Dead 
Additional file 1: The raw data of GSTM1-5 expression in LUAD patients according to their OS status.
sample	samples	history_of_neoadjuvant_treatment	_primary_disease	sample_type	OS	GSTM1	GSTM2	GSTM3	GSTM4	GSTM5
TCGA-55-1592-01	TCGA-55-1592-01	No	lung adenocarcinoma	Primary Tumor	1	13.29	13.09	12.77	10.86	6.268
TCGA-38-4632-01	TCGA-38-4632-01	No	lung adenocarcinoma	Primary Tumor	1	10.64	10.29	10.07	9.193	4.581
TCGA-50-6597-01	TCGA-50-6597-01	No	lung adenocarcinoma	Primary Tumor	1	10.25	11.32	11.57	8.86	7.144
TCGA-50-6591-01	TCGA-50-6591-01	No	lung adenocarcinoma	Primary Tumor	1	10.12	9.695	10.78	9.07	2.197
TCGA-50-5931-01	TCGA-50-5931-01	No	lung adenocarcinoma	Primary Tumor	1	10.07	10.39	9.072	9.609	5.304
TCGA-73-7499-01	TCGA-73-7499-01	No	lung adenocarcinoma	Primary Tumor	1	9.995	10.32	8.965	8.275	5.614
TCGA-49-AAR4-01	TCGA-49-AAR4-01	No	lung adenocarcinoma	Primary Tumor	1	9.945	10.53	9.197	9.294	6.248
TCGA-53-7626-01	TCGA-53-7626-01	No	lung adenocarcinoma	Primary Tumor	1	9.798	9.621	9.359	8.517	7.4
TCGA-49-AARE-01	TCGA-49-AARE-01	No	lung adenocarcinoma	Primary Tumor	1	9.706	9.774	8.509	8.63	5.943
TCGA-78-8648-01	TCGA-78-8648-01	No	lung adenocarcinoma	Primary Tumor	1	9.702	9.874	9.387	9.195	8.238
TCGA-55-6981-01	TCGA-55-6981-01	No	lung adenocarcinoma	Primary Tumor	1	9.671	9.957	9.599	7.992	5.37
TCGA-73-4675-01	TCGA-73-4675-01	No	lung adenocarcinoma	Primary Tumor	1	9.657	9.407	9.438	8.929	5.451
TCGA-73-4677-01	TCGA-73-4677-01	No	lung adenocarcinoma	Primary Tumor	1	9.528	8.975	8.754	9.17	5.443
TCGA-78-7150-01	TCGA-78-7150-01	No	lung adenocarcinoma	Primary Tumor	1	9.517	9.168	8.775	10.15	5.637
TCGA-50-6593-01	TCGA-50-6593-01	No	lung adenocarcinoma	Primary Tumor	1	9.514	9.278	9.276	8.915	6.212
TCGA-62-8394-01	TCGA-62-8394-01	No	lung adenocarcinoma	Primary Tumor	1	9.513	9.724	9.364	8.305	5.481
TCGA-50-5939-01	TCGA-50-5939-01	No	lung adenocarcinoma	Primary Tumor	1	9.439	8.804	8.782	8.697	6.117
TCGA-78-7220-01	TCGA-78-7220-01	No	lung adenocarcinoma	Primary Tumor	1	9.405	8.689	10.31	9.868	4.397
TCGA-38-4629-01	TCGA-38-4629-01	No	lung adenocarcinoma	Primary Tumor	1	9.392	8.84	8.34	8.156	6.908
TCGA-97-8176-01	TCGA-97-8176-01	No	lung adenocarcinoma	Primary Tumor	1	9.354	9.365	8.646	9.106	4.855
TCGA-49-6742-01	TCGA-49-6742-01	No	lung adenocarcinoma	Primary Tumor	1	9.34	9.332	8.532	9.546	5.314
TCGA-86-A4D0-01	TCGA-86-A4D0-01	No	lung adenocarcinoma	Primary Tumor	1	9.306	9.028	10.12	8.574	3.549
TCGA-78-7535-01	TCGA-78-7535-01	No	lung adenocarcinoma	Primary Tumor	1	9.299	9.922	9.054	8.69	5.044
TCGA-44-4112-01	TCGA-44-4112-01	No	lung adenocarcinoma	Primary Tumor	1	9.295	9.205	9.599	9.03	6.388
TCGA-71-8520-01	TCGA-71-8520-01	No	lung adenocarcinoma	Primary Tumor	1	9.283	9.502	9.041	8.249	5.411
TCGA-50-5055-01	TCGA-50-5055-01	No	lung adenocarcinoma	Primary Tumor	1	9.281	9.486	9.873	9.283	7.837
TCGA-55-7914-01	TCGA-55-7914-01	No	lung adenocarcinoma	Primary Tumor	1	9.26	9.172	10.01	9.32	6.033
TCGA-95-7043-01	TCGA-95-7043-01	No	lung adenocarcinoma	Primary Tumor	1	9.253	8.851	9.048	8.343	5.463
TCGA-55-7227-01	TCGA-55-7227-01	No	lung adenocarcinoma	Primary Tumor	1	9.244	8.879	9.265	8.61	6.461
TCGA-86-8075-01	TCGA-86-8075-01	No	lung adenocarcinoma	Primary Tumor	1	9.243	8.986	8.715	7.958	6.404
TCGA-MP-A4TD-01	TCGA-MP-A4TD-01	No	lung adenocarcinoma	Primary Tumor	1	9.238	9.698	10.03	9.208	7.796
TCGA-38-4630-01	TCGA-38-4630-01	No	lung adenocarcinoma	Primary Tumor	1	9.206	10.32	9.453	8.588	5.459
TCGA-78-7158-01	TCGA-78-7158-01	No	lung adenocarcinoma	Primary Tumor	1	9.198	9.173	8.345	8.524	4.137
TCGA-86-7711-01	TCGA-86-7711-01	No	lung adenocarcinoma	Primary Tumor	1	9.162	9.533	9.998	9.177	5.194
TCGA-55-7816-01	TCGA-55-7816-01	No	lung adenocarcinoma	Primary Tumor	1	9.108	9.655	9.035	8.856	6.861
TCGA-62-8398-01	TCGA-62-8398-01	No	lung adenocarcinoma	Primary Tumor	1	9.093	8.953	9.006	9.324	5.415
TCGA-78-7143-01	TCGA-78-7143-01	No	lung adenocarcinoma	Primary Tumor	1	9.079	9.446	8.822	8.322	5.527
TCGA-99-8033-01	TCGA-99-8033-01	No	lung adenocarcinoma	Primary Tumor	1	9.075	9.405	9.118	8.044	4.387
TCGA-78-7154-01	TCGA-78-7154-01	No	lung adenocarcinoma	Primary Tumor	1	9.024	8.557	10.3	8.052	5.245
TCGA-44-3919-01	TCGA-44-3919-01	No	lung adenocarcinoma	Primary Tumor	1	9.002	9.165	9.219	8.192	6.706
TCGA-05-4434-01	TCGA-05-4434-01	No	lung adenocarcinoma	Primary Tumor	1	8.91	8.926	8.322	8.325	6.324
TCGA-50-5045-01	TCGA-50-5045-01	No	lung adenocarcinoma	Primary Tumor	1	8.88	8.925	9.879	8.762	6.8
TCGA-50-6673-01	TCGA-50-6673-01	No	lung adenocarcinoma	Primary Tumor	1	8.861	8.681	9.53	8.91	5.821
TCGA-55-6982-01	TCGA-55-6982-01	No	lung adenocarcinoma	Primary Tumor	1	8.787	9.03	7.584	8.038	7.334
TCGA-78-8662-01	TCGA-78-8662-01	No	lung adenocarcinoma	Primary Tumor	1	8.774	9.165	6.685	8.453	4.745
TCGA-91-8497-01	TCGA-91-8497-01	No	lung adenocarcinoma	Primary Tumor	1	8.761	9.559	8.67	8.783	7.665
TCGA-44-7669-01	TCGA-44-7669-01	No	lung adenocarcinoma	Primary Tumor	1	8.739	8.724	10.56	8.804	4.548
TCGA-MP-A4T7-01	TCGA-MP-A4T7-01	No	lung adenocarcinoma	Primary Tumor	1	8.729	8.898	6.116	8.946	5.617
TCGA-75-6211-01	TCGA-75-6211-01	No	lung adenocarcinoma	Primary Tumor	1	8.72	10.36	12.56	8.922	4.586
TCGA-38-7271-01	TCGA-38-7271-01	No	lung adenocarcinoma	Primary Tumor	1	8.704	8.549	9.258	8.735	7.903
TCGA-55-8512-01	TCGA-55-8512-01	No	lung adenocarcinoma	Primary Tumor	1	8.66	9.863	8.625	8.37	7.05
TCGA-55-7284-01	TCGA-55-7284-01	No	lung adenocarcinoma	Primary Tumor	1	8.647	8.464	9.285	9.016	6.791
TCGA-50-5935-01	TCGA-50-5935-01	No	lung adenocarcinoma	Primary Tumor	1	8.631	9.031	7.357	8.105	6.189
TCGA-75-6205-01	TCGA-75-6205-01	No	lung adenocarcinoma	Primary Tumor	1	8.623	8.722	8.566	8.184	6.207
TCGA-44-2668-01	TCGA-44-2668-01	No	lung adenocarcinoma	Primary Tumor	1	8.62	8.565	7.883	7.719	4.751
TCGA-86-8672-01	TCGA-86-8672-01	No	lung adenocarcinoma	Primary Tumor	1	8.604	8.821	8.054	8.919	6.177
TCGA-44-2666-01	TCGA-44-2666-01	No	lung adenocarcinoma	Primary Tumor	1	8.584	8.487	8.45	7.711	6.009
TCGA-78-8660-01	TCGA-78-8660-01	No	lung adenocarcinoma	Primary Tumor	1	8.553	8.788	6.359	7.97	5.503
TCGA-38-4627-01	TCGA-38-4627-01	No	lung adenocarcinoma	Primary Tumor	1	8.542	8.894	9.4	8.511	8.36
TCGA-55-6979-01	TCGA-55-6979-01	No	lung adenocarcinoma	Primary Tumor	1	8.527	8.89	7.85	8.04	5.339
TCGA-50-5930-01	TCGA-50-5930-01	No	lung adenocarcinoma	Primary Tumor	1	8.517	9.012	8.627	8.757	6.554
TCGA-73-A9RS-01	TCGA-73-A9RS-01	No	lung adenocarcinoma	Primary Tumor	1	8.514	9.043	5.75	8.662	3.157
TCGA-50-5068-01	TCGA-50-5068-01	No	lung adenocarcinoma	Primary Tumor	1	8.503	9.374	11.2	8.536	5.479
TCGA-MP-A4TK-01	TCGA-MP-A4TK-01	No	lung adenocarcinoma	Primary Tumor	1	8.47	9.23	8.522	8.292	7.34
TCGA-38-4631-01	TCGA-38-4631-01	No	lung adenocarcinoma	Primary Tumor	1	8.446	8.262	9.499	8.856	5.017
TCGA-97-7938-01	TCGA-97-7938-01	No	lung adenocarcinoma	Primary Tumor	1	8.43	9.237	8	7.58	6.794
TCGA-50-6590-01	TCGA-50-6590-01	No	lung adenocarcinoma	Primary Tumor	1	8.428	8.531	8.878	8.573	3.97
TCGA-78-7152-01	TCGA-78-7152-01	No	lung adenocarcinoma	Primary Tumor	1	8.425	8.108	6.883	8.824	4.704
TCGA-49-4494-01	TCGA-49-4494-01	No	lung adenocarcinoma	Primary Tumor	1	8.406	8.096	8.8	8.175	4.55
TCGA-73-4659-01	TCGA-73-4659-01	No	lung adenocarcinoma	Primary Tumor	1	8.403	8.677	9.374	8.005	6.502
TCGA-53-7624-01	TCGA-53-7624-01	No	lung adenocarcinoma	Primary Tumor	1	8.374	9.038	11.49	9.165	1.862
TCGA-64-1677-01	TCGA-64-1677-01	No	lung adenocarcinoma	Primary Tumor	1	8.304	9.163	9.977	8.19	4.371
TCGA-62-A46S-01	TCGA-62-A46S-01	No	lung adenocarcinoma	Primary Tumor	1	8.303	8.876	8.673	8.63	5.439
TCGA-55-8299-01	TCGA-55-8299-01	No	lung adenocarcinoma	Primary Tumor	1	8.261	8.683	8.928	8.761	6.798
TCGA-55-8092-01	TCGA-55-8092-01	No	lung adenocarcinoma	Primary Tumor	1	8.216	9.018	8.625	9.333	5.211
TCGA-50-6594-01	TCGA-50-6594-01	No	lung adenocarcinoma	Primary Tumor	1	8.206	9.727	9.207	9.032	2.875
TCGA-78-7166-01	TCGA-78-7166-01	No	lung adenocarcinoma	Primary Tumor	1	8.144	9.124	6.847	9.17	4.794
TCGA-62-A46O-01	TCGA-62-A46O-01	No	lung adenocarcinoma	Primary Tumor	1	8.136	9.148	9.621	7.668	4.004
TCGA-05-4395-01	TCGA-05-4395-01	No	lung adenocarcinoma	Primary Tumor	1	8.111	7.499	4.854	6.532	3.52
TCGA-78-7148-01	TCGA-78-7148-01	No	lung adenocarcinoma	Primary Tumor	1	8.04	8.004	8.406	8.668	5.409
TCGA-MP-A4SV-01	TCGA-MP-A4SV-01	No	lung adenocarcinoma	Primary Tumor	1	7.992	8.596	8.551	7.897	4.108
TCGA-78-7160-01	TCGA-78-7160-01	No	lung adenocarcinoma	Primary Tumor	1	7.488	7.651	8.028	8.512	5.929
TCGA-MP-A4TI-01	TCGA-MP-A4TI-01	No	lung adenocarcinoma	Primary Tumor	1	7.432	8.272	6.605	8.024	5.32
TCGA-MP-A4T9-01	TCGA-MP-A4T9-01	No	lung adenocarcinoma	Primary Tumor	1	7.391	9.053	9.152	7.823	6.016
TCGA-78-7542-01	TCGA-78-7542-01	No	lung adenocarcinoma	Primary Tumor	1	7.236	6.737	4.454	6.3	2.718
TCGA-75-6214-01	TCGA-75-6214-01	No	lung adenocarcinoma	Primary Tumor	1	7.027	6.936	7.256	8.014	4.332
TCGA-55-8620-01	TCGA-55-8620-01	No	lung adenocarcinoma	Primary Tumor	1	7.011	7.311	9.509	8.929	3.755
TCGA-95-7562-01	TCGA-95-7562-01	No	lung adenocarcinoma	Primary Tumor	1	6.788	6.704	8.81	7.259	4.523
TCGA-50-5933-01	TCGA-50-5933-01	No	lung adenocarcinoma	Primary Tumor	1	6.644	6.784	6.942	6.918	5.438
TCGA-49-4507-01	TCGA-49-4507-01	No	lung adenocarcinoma	Primary Tumor	1	6.41	8.873	7.737	8.372	5.167
TCGA-MP-A4TF-01	TCGA-MP-A4TF-01	No	lung adenocarcinoma	Primary Tumor	1	6.217	7.3	7.293	7.644	3.536
TCGA-L9-A5IP-01	TCGA-L9-A5IP-01	No	lung adenocarcinoma	Primary Tumor	1	5.813	6.817	9.485	8.01	2.306
TCGA-86-8359-01	TCGA-86-8359-01	No	lung adenocarcinoma	Primary Tumor	1	5.701	6.563	5.891	6.93	4.885
TCGA-MP-A4SW-01	TCGA-MP-A4SW-01	No	lung adenocarcinoma	Primary Tumor	1	4.753	8.063	7.443	7.325	5.173
TCGA-MP-A4TE-01	TCGA-MP-A4TE-01	No	lung adenocarcinoma	Primary Tumor	1	4.731	7.824	10.38	9.15	3.737
TCGA-55-6972-01	TCGA-55-6972-01	No	lung adenocarcinoma	Primary Tumor	1	4.268	9.039	8.109	7.035	3.878
TCGA-05-5429-01	TCGA-05-5429-01	No	lung adenocarcinoma	Primary Tumor	1	3.655	5.543	8.736	9.211	5.392
TCGA-L9-A50W-01	TCGA-L9-A50W-01	No	lung adenocarcinoma	Primary Tumor	1	3.267	8.009	9.252	7.648	4.248
TCGA-50-5051-01	TCGA-50-5051-01	No	lung adenocarcinoma	Primary Tumor	1	2.847	7.558	10.22	8.69	4.454
TCGA-O1-A52J-01	TCGA-O1-A52J-01	No	lung adenocarcinoma	Primary Tumor	1	2.532	8.773	8.41	8.571	5.128
TCGA-55-6968-01	TCGA-55-6968-01	No	lung adenocarcinoma	Primary Tumor	1	2.324	7.764	10.37	8.507	3.824
TCGA-38-4628-01	TCGA-38-4628-01	No	lung adenocarcinoma	Primary Tumor	1	2.261	6.4	11.01	8.931	6.499
TCGA-86-7714-01	TCGA-86-7714-01	No	lung adenocarcinoma	Primary Tumor	1	2.251	6.769	7.718	7.518	5.912
TCGA-55-A4DF-01	TCGA-55-A4DF-01	No	lung adenocarcinoma	Primary Tumor	1	2.232	8.641	9.985	8.264	3.651
TCGA-49-4510-01	TCGA-49-4510-01	No	lung adenocarcinoma	Primary Tumor	1	2.174	8.602	8.544	7.806	5.878
TCGA-49-4487-01	TCGA-49-4487-01	No	lung adenocarcinoma	Primary Tumor	1	2.128	7.138	8.02	8.672	6.263
TCGA-64-1681-01	TCGA-64-1681-01	No	lung adenocarcinoma	Primary Tumor	1	2.088	8.787	9.92	8.988	5.758
TCGA-MP-A4TA-01	TCGA-MP-A4TA-01	No	lung adenocarcinoma	Primary Tumor	1	2.081	7.871	9.498	8.219	4.634
TCGA-78-7162-01	TCGA-78-7162-01	No	lung adenocarcinoma	Primary Tumor	1	1.832	8.142	9.261	8.322	6.906
TCGA-78-7156-01	TCGA-78-7156-01	No	lung adenocarcinoma	Primary Tumor	1	1.802	7.524	6.851	7.716	4.694
TCGA-05-4397-01	TCGA-05-4397-01	No	lung adenocarcinoma	Primary Tumor	1	1.778	7.628	8.242	8.797	2.656
TCGA-49-4486-01	TCGA-49-4486-01	No	lung adenocarcinoma	Primary Tumor	1	1.734	8.909	9.52	9.151	4.056
TCGA-62-A46P-01	TCGA-62-A46P-01	No	lung adenocarcinoma	Primary Tumor	1	1.703	6.711	10.56	8.837	5.153
TCGA-86-A4JF-01	TCGA-86-A4JF-01	No	lung adenocarcinoma	Primary Tumor	1	1.685	7.306	8.493	8.654	4.192
TCGA-49-4488-01	TCGA-49-4488-01	No	lung adenocarcinoma	Primary Tumor	1	1.679	6.861	9.443	8.5	4.656
TCGA-55-8089-01	TCGA-55-8089-01	No	lung adenocarcinoma	Primary Tumor	1	1.622	6.261	6.531	8.316	5.216
TCGA-55-6970-01	TCGA-55-6970-01	No	lung adenocarcinoma	Primary Tumor	1	1.55	6.208	7.217	8.768	4.806
TCGA-44-A4SU-01	TCGA-44-A4SU-01	No	lung adenocarcinoma	Primary Tumor	1	1.525	9.797	8.693	7.634	5.692
TCGA-49-4490-01	TCGA-49-4490-01	No	lung adenocarcinoma	Primary Tumor	1	1.522	7.853	8.785	8.577	6.592
TCGA-55-6984-01	TCGA-55-6984-01	No	lung adenocarcinoma	Primary Tumor	1	1.5	5.628	9.36	7.678	3.581
TCGA-78-7536-01	TCGA-78-7536-01	No	lung adenocarcinoma	Primary Tumor	1	1.481	5.476	8.851	8.35	3.074
TCGA-05-4415-01	TCGA-05-4415-01	No	lung adenocarcinoma	Primary Tumor	1	1.474	5.227	9.21	7.619	1.875
TCGA-78-7633-01	TCGA-78-7633-01	No	lung adenocarcinoma	Primary Tumor	1	1.447	8.628	9.075	8.629	4.442
TCGA-86-8055-01	TCGA-86-8055-01	No	lung adenocarcinoma	Primary Tumor	1	1.441	8.262	8.924	7.804	5.088
TCGA-MP-A4T8-01	TCGA-MP-A4T8-01	No	lung adenocarcinoma	Primary Tumor	1	1.422	7.25	8.396	7.151	4.154
TCGA-05-4418-01	TCGA-05-4418-01	No	lung adenocarcinoma	Primary Tumor	1	1.412	7.439	9.049	9.134	4.678
TCGA-05-4250-01	TCGA-05-4250-01	No	lung adenocarcinoma	Primary Tumor	1	1.41	7.287	7.529	6.679	4.617
TCGA-J2-A4AD-01	TCGA-J2-A4AD-01	No	lung adenocarcinoma	Primary Tumor	1	1.392	9.52	8.408	8.162	5.98
TCGA-49-4506-01	TCGA-49-4506-01	No	lung adenocarcinoma	Primary Tumor	1	1.374	6.126	8.537	6.995	3.975
TCGA-91-6829-01	TCGA-91-6829-01	No	lung adenocarcinoma	Primary Tumor	1	1.35	5.746	10.1	8.401	6.235
TCGA-05-4396-01	TCGA-05-4396-01	No	lung adenocarcinoma	Primary Tumor	1	1.331	4.523	7.636	7.597	3.872
TCGA-62-8402-01	TCGA-62-8402-01	No	lung adenocarcinoma	Primary Tumor	1	1.309	7.659	6.7	8.168	3.303
TCGA-78-7161-01	TCGA-78-7161-01	No	lung adenocarcinoma	Primary Tumor	1	1.304	8.487	8.445	7.422	5.552
TCGA-97-8174-01	TCGA-97-8174-01	No	lung adenocarcinoma	Primary Tumor	1	1.244	8.311	8.544	7.992	6.988
TCGA-49-AAQV-01	TCGA-49-AAQV-01	No	lung adenocarcinoma	Primary Tumor	1	1.209	9.177	9.571	8.412	4.697
TCGA-50-6592-01	TCGA-50-6592-01	No	lung adenocarcinoma	Primary Tumor	1	1.192	7.607	8.589	7.786	5.381
TCGA-78-7167-01	TCGA-78-7167-01	No	lung adenocarcinoma	Primary Tumor	1	1.13	8.161	7.009	7.856	5.33
TCGA-78-7147-01	TCGA-78-7147-01	No	lung adenocarcinoma	Primary Tumor	1	1.12	9.391	8.601	8.135	5.048
TCGA-78-7145-01	TCGA-78-7145-01	No	lung adenocarcinoma	Primary Tumor	1	1.114	7.761	9.463	7.13	4.063
TCGA-78-7155-01	TCGA-78-7155-01	No	lung adenocarcinoma	Primary Tumor	1	1.109	7.532	9.217	7.753	0
TCGA-55-6978-01	TCGA-55-6978-01	No	lung adenocarcinoma	Primary Tumor	1	1.057	6.587	7.334	7.554	6.233
TCGA-78-7537-01	TCGA-78-7537-01	No	lung adenocarcinoma	Primary Tumor	1	1.05	7.982	7.781	9.245	5.894
TCGA-49-4501-01	TCGA-49-4501-01	No	lung adenocarcinoma	Primary Tumor	1	1.04	8.543	9.771	7.75	7.293
TCGA-44-6777-01	TCGA-44-6777-01	No	lung adenocarcinoma	Primary Tumor	1	1.037	7.946	9.131	8.067	7.516
TCGA-93-A4JO-01	TCGA-93-A4JO-01	No	lung adenocarcinoma	Primary Tumor	1	1.033	8.629	7.823	7.638	6.041
TCGA-05-4402-01	TCGA-05-4402-01	No	lung adenocarcinoma	Primary Tumor	1	0.9746	8.882	10.56	7.975	5.542
TCGA-55-8090-01	TCGA-55-8090-01	No	lung adenocarcinoma	Primary Tumor	1	0.9479	6.586	7.281	7.588	5.615
TCGA-49-AAR9-01	TCGA-49-AAR9-01	No	lung adenocarcinoma	Primary Tumor	1	0.9395	7.71	10.02	6.808	3.971
TCGA-55-6975-01	TCGA-55-6975-01	No	lung adenocarcinoma	Primary Tumor	1	0.8783	6.016	7.916	7.548	6.966
TCGA-50-5932-01	TCGA-50-5932-01	No	lung adenocarcinoma	Primary Tumor	1	0.8729	6.394	7.199	7.519	4.499
TCGA-49-4512-01	TCGA-49-4512-01	No	lung adenocarcinoma	Primary Tumor	1	0.8226	8.804	7.903	8.438	7.474
TCGA-49-AARN-01	TCGA-49-AARN-01	No	lung adenocarcinoma	Primary Tumor	1	0.8043	8.669	8.866	9.144	6.364
TCGA-50-5936-01	TCGA-50-5936-01	No	lung adenocarcinoma	Primary Tumor	1	0.7916	5.784	7.858	8.441	6.046
TCGA-NJ-A4YI-01	TCGA-NJ-A4YI-01	No	lung adenocarcinoma	Primary Tumor	1	0.7411	8.624	5.585	7.536	5.972
TCGA-78-7540-01	TCGA-78-7540-01	No	lung adenocarcinoma	Primary Tumor	1	0.7336	6.022	6.355	7.655	4.674
TCGA-50-7109-01	TCGA-50-7109-01	No	lung adenocarcinoma	Primary Tumor	1	0.6872	7.186	7.98	7.749	4.95
TCGA-55-7913-01	TCGA-55-7913-01	No	lung adenocarcinoma	Primary Tumor	1	0.6543	7.03	7.571	9.15	1.721
TCGA-49-4505-01	TCGA-49-4505-01	No	lung adenocarcinoma	Primary Tumor	1	0.6427	9.326	9.52	8.633	6.236
TCGA-86-6562-01	TCGA-86-6562-01	No	lung adenocarcinoma	Primary Tumor	1	0.6192	5.799	7.509	7.964	6.299
TCGA-62-A46Y-01	TCGA-62-A46Y-01	No	lung adenocarcinoma	Primary Tumor	1	0.5862	8.658	6.091	7.558	4.731
TCGA-MP-A4T4-01	TCGA-MP-A4T4-01	No	lung adenocarcinoma	Primary Tumor	1	0.5688	8.114	8.852	8.001	5.963
TCGA-MP-A4T6-01	TCGA-MP-A4T6-01	No	lung adenocarcinoma	Primary Tumor	1	0.45	8.741	7.503	7.801	4.45
TCGA-44-7661-01	TCGA-44-7661-01	No	lung adenocarcinoma	Primary Tumor	1	0.3921	6.487	7.855	7.238	4.909
TCGA-L9-A443-01	TCGA-L9-A443-01	No	lung adenocarcinoma	Primary Tumor	1	0	9.035	9.479	7.811	5.353
TCGA-55-8096-01	TCGA-55-8096-01	No	lung adenocarcinoma	Primary Tumor	1	0	8.968	8.64	8.133	5.993
TCGA-4B-A93V-01	TCGA-4B-A93V-01	No	lung adenocarcinoma	Primary Tumor	1	0	8.779	9.37	9.715	2.859
TCGA-78-7146-01	TCGA-78-7146-01	No	lung adenocarcinoma	Primary Tumor	1	0	8.454	9.257	6.754	3.241
TCGA-75-6212-01	TCGA-75-6212-01	No	lung adenocarcinoma	Primary Tumor	1	0	8.426	8.524	8.521	3.574
TCGA-62-A46R-01	TCGA-62-A46R-01	No	lung adenocarcinoma	Primary Tumor	1	0	8.356	8.232	8.486	4.978
TCGA-55-7574-01	TCGA-55-7574-01	No	lung adenocarcinoma	Primary Tumor	1	0	8.337	7.823	8.168	7.128
TCGA-55-A490-01	TCGA-55-A490-01	No	lung adenocarcinoma	Primary Tumor	1	0	8.164	9.115	7.566	4.532
TCGA-62-A470-01	TCGA-62-A470-01	No	lung adenocarcinoma	Primary Tumor	1	0	8.157	8.819	7.877	4.283
TCGA-MP-A4TJ-01	TCGA-MP-A4TJ-01	No	lung adenocarcinoma	Primary Tumor	1	0	7.96	7.527	7.975	6.2
TCGA-75-5125-01	TCGA-75-5125-01	No	lung adenocarcinoma	Primary Tumor	1	0	7.548	7.551	6.383	4.212
TCGA-MP-A4TC-01	TCGA-MP-A4TC-01	No	lung adenocarcinoma	Primary Tumor	1	0	7.164	6.405	7.735	6.3
TCGA-75-6207-01	TCGA-75-6207-01	No	lung adenocarcinoma	Primary Tumor	1	0	7.155	5.967	7.43	2.545
TCGA-MP-A4SY-01	TCGA-MP-A4SY-01	No	lung adenocarcinoma	Primary Tumor	1	0	7.12	5.995	7.843	6.014
TCGA-73-4658-01	TCGA-73-4658-01	No	lung adenocarcinoma	Primary Tumor	1	0	6.929	8.103	8.326	5.885
TCGA-50-5044-01	TCGA-50-5044-01	No	lung adenocarcinoma	Primary Tumor	1	0	6.663	7.253	8.485	5.84
TCGA-50-6595-01	TCGA-50-6595-01	No	lung adenocarcinoma	Primary Tumor	1	0	6.597	7.018	7.521	6.057
TCGA-55-7907-01	TCGA-55-7907-01	No	lung adenocarcinoma	Primary Tumor	1	0	6.443	8.189	6.969	5.582
TCGA-75-5122-01	TCGA-75-5122-01	No	lung adenocarcinoma	Primary Tumor	1	0	6.27	8.544	7.925	0.8846
TCGA-55-6712-01	TCGA-55-6712-01	No	lung adenocarcinoma	Primary Tumor	1	0	5.889	5.489	7.043	5.573
TCGA-44-6779-01	TCGA-44-6779-01	No	lung adenocarcinoma	Primary Tumor	1	0	5.407	5.744	6.825	3.165
TCGA-55-7724-01	TCGA-55-7724-01	No	lung adenocarcinoma	Primary Tumor	0	12.08	10.87	12.01	9.571	7.804
TCGA-55-8514-01	TCGA-55-8514-01	No	lung adenocarcinoma	Primary Tumor	0	10.39	11.1	10.11	9.892	5.38
TCGA-86-8280-01	TCGA-86-8280-01	No	lung adenocarcinoma	Primary Tumor	0	10.39	10.46	10.78	9.147	7.428
TCGA-55-A491-01	TCGA-55-A491-01	No	lung adenocarcinoma	Primary Tumor	0	10.19	10.44	10.05	8.556	5.328
TCGA-38-4625-01	TCGA-38-4625-01	No	lung adenocarcinoma	Primary Tumor	0	10	9.863	9.046	8.046	5.783
TCGA-55-7573-01	TCGA-55-7573-01	No	lung adenocarcinoma	Primary Tumor	0	9.976	10.24	10.62	9.464	7.495
TCGA-44-5643-01	TCGA-44-5643-01	No	lung adenocarcinoma	Primary Tumor	0	9.962	9.719	9.159	9.323	3.403
TCGA-62-A46U-01	TCGA-62-A46U-01	No	lung adenocarcinoma	Primary Tumor	0	9.871	9.547	6.791	9.716	5.151
TCGA-44-6148-01	TCGA-44-6148-01	No	lung adenocarcinoma	Primary Tumor	0	9.772	10.55	9.7	8.885	10.28
TCGA-05-4249-01	TCGA-05-4249-01	No	lung adenocarcinoma	Primary Tumor	0	9.743	9.326	6.991	8.454	6.01
TCGA-44-2661-01	TCGA-44-2661-01	No	lung adenocarcinoma	Primary Tumor	0	9.732	9.71	9.554	9.022	7.26
TCGA-86-8674-01	TCGA-86-8674-01	No	lung adenocarcinoma	Primary Tumor	0	9.72	10.04	9.867	9.777	3.475
TCGA-55-8208-01	TCGA-55-8208-01	No	lung adenocarcinoma	Primary Tumor	0	9.654	9.694	8.52	9.217	6.214
TCGA-49-AARQ-01	TCGA-49-AARQ-01	No	lung adenocarcinoma	Primary Tumor	0	9.602	11.37	10.24	9.375	4.112
TCGA-44-7659-01	TCGA-44-7659-01	No	lung adenocarcinoma	Primary Tumor	0	9.582	9.715	8.436	8.821	5.632
TCGA-75-5146-01	TCGA-75-5146-01	No	lung adenocarcinoma	Primary Tumor	0	9.511	9.95	10.78	9.089	7.061
TCGA-05-4422-01	TCGA-05-4422-01	No	lung adenocarcinoma	Primary Tumor	0	9.511	9.417	8.045	8.188	3.425
TCGA-50-5944-01	TCGA-50-5944-01	No	lung adenocarcinoma	Primary Tumor	0	9.487	10.01	9.667	9.022	7.72
TCGA-64-5774-01	TCGA-64-5774-01	No	lung adenocarcinoma	Primary Tumor	0	9.482	8.821	9.275	8.38	3.003
TCGA-44-2657-01	TCGA-44-2657-01	No	lung adenocarcinoma	Primary Tumor	0	9.474	9.916	9.481	8.484	7.323
TCGA-97-8179-01	TCGA-97-8179-01	No	lung adenocarcinoma	Primary Tumor	0	9.459	9.783	8.036	9.124	6.178
TCGA-75-5147-01	TCGA-75-5147-01	No	lung adenocarcinoma	Primary Tumor	0	9.438	9.708	10.44	8.707	6.954
TCGA-55-7910-01	TCGA-55-7910-01	No	lung adenocarcinoma	Primary Tumor	0	9.403	9.602	8.179	9.434	3.983
TCGA-49-AAR2-01	TCGA-49-AAR2-01	No	lung adenocarcinoma	Primary Tumor	0	9.39	11.25	10.88	9.854	4.29
TCGA-97-8172-01	TCGA-97-8172-01	No	lung adenocarcinoma	Primary Tumor	0	9.383	10.08	8.798	8.767	8.303
TCGA-69-7974-01	TCGA-69-7974-01	No	lung adenocarcinoma	Primary Tumor	0	9.378	9.12	9.316	8.494	5.457
TCGA-71-6725-01	TCGA-71-6725-01	No	lung adenocarcinoma	Primary Tumor	0	9.365	9.219	9.957	8.9	2.856
TCGA-67-3770-01	TCGA-67-3770-01	No	lung adenocarcinoma	Primary Tumor	0	9.354	9.565	10.97	8.025	6.451
TCGA-55-7727-01	TCGA-55-7727-01	No	lung adenocarcinoma	Primary Tumor	0	9.35	9.018	9.432	9.036	4.738
TCGA-69-7760-01	TCGA-69-7760-01	No	lung adenocarcinoma	Primary Tumor	0	9.323	10.19	8.678	8.091	5.092
TCGA-55-8614-01	TCGA-55-8614-01	No	lung adenocarcinoma	Primary Tumor	0	9.294	9.482	9.013	8.809	5.608
TCGA-83-5908-01	TCGA-83-5908-01	No	lung adenocarcinoma	Primary Tumor	0	9.291	9.098	7.715	8.06	5.057
TCGA-62-A471-01	TCGA-62-A471-01	No	lung adenocarcinoma	Primary Tumor	0	9.248	9.492	9.276	9.522	6.492
TCGA-50-8460-01	TCGA-50-8460-01	No	lung adenocarcinoma	Primary Tumor	0	9.226	10.33	6.707	9.184	6.112
TCGA-73-7498-01	TCGA-73-7498-01	No	lung adenocarcinoma	Primary Tumor	0	9.215	9.631	8.558	8.43	6.659
TCGA-55-7725-01	TCGA-55-7725-01	No	lung adenocarcinoma	Primary Tumor	0	9.2	8.722	8.236	8.441	6.024
TCGA-50-5066-01	TCGA-50-5066-01	No	lung adenocarcinoma	Primary Tumor	0	9.193	9.401	11.89	8.735	5.637
TCGA-69-8255-01	TCGA-69-8255-01	No	lung adenocarcinoma	Primary Tumor	0	9.174	9.601	9.527	8.596	3.629
TCGA-55-8205-01	TCGA-55-8205-01	No	lung adenocarcinoma	Primary Tumor	0	9.159	8.512	6.911	7.332	5.07
TCGA-49-6744-01	TCGA-49-6744-01	No	lung adenocarcinoma	Primary Tumor	0	9.157	9.675	9.394	8.868	7.026
TCGA-35-4123-01	TCGA-35-4123-01	No	lung adenocarcinoma	Primary Tumor	0	9.149	9.191	11.23	7.782	6.005
TCGA-86-8073-01	TCGA-86-8073-01	No	lung adenocarcinoma	Primary Tumor	0	9.14	9.435	10.44	8.556	6.74
TCGA-69-8253-01	TCGA-69-8253-01	No	lung adenocarcinoma	Primary Tumor	0	9.125	9.134	8.368	9.314	5.804
TCGA-86-8585-01	TCGA-86-8585-01	No	lung adenocarcinoma	Primary Tumor	0	9.115	9.922	7.992	9.44	5.782
TCGA-55-8508-01	TCGA-55-8508-01	No	lung adenocarcinoma	Primary Tumor	0	9.115	9.387	8.052	8.396	4.915
TCGA-05-4420-01	TCGA-05-4420-01	No	lung adenocarcinoma	Primary Tumor	0	9.105	9.126	8.747	8.849	5.21
TCGA-86-8669-01	TCGA-86-8669-01	No	lung adenocarcinoma	Primary Tumor	0	9.103	9.124	9.035	8.475	4.221
TCGA-55-7570-01	TCGA-55-7570-01	No	lung adenocarcinoma	Primary Tumor	0	9.102	9.766	8.841	9.87	4.425
TCGA-49-6761-01	TCGA-49-6761-01	No	lung adenocarcinoma	Primary Tumor	0	9.1	8.587	6.644	8.581	5.419
TCGA-L9-A7SV-01	TCGA-L9-A7SV-01	No	lung adenocarcinoma	Primary Tumor	0	9.097	9.951	10.53	9.291	4.041
TCGA-86-8671-01	TCGA-86-8671-01	No	lung adenocarcinoma	Primary Tumor	0	9.06	9.499	8.702	8.648	7.383
TCGA-44-2662-01	TCGA-44-2662-01	No	lung adenocarcinoma	Primary Tumor	0	9.06	9.363	8.616	7.958	5.427
TCGA-L4-A4E6-01	TCGA-L4-A4E6-01	No	lung adenocarcinoma	Primary Tumor	0	9.053	9.843	9.163	9.069	6.927
TCGA-L9-A8F4-01	TCGA-L9-A8F4-01	No	lung adenocarcinoma	Primary Tumor	0	9.038	9.818	7.522	7.462	5.946
TCGA-86-8076-01	TCGA-86-8076-01	No	lung adenocarcinoma	Primary Tumor	0	9.029	8.683	7.815	8.771	5.321
TCGA-75-6206-01	TCGA-75-6206-01	No	lung adenocarcinoma	Primary Tumor	0	9.028	8.914	6.585	7.731	5.751
TCGA-44-6147-01	TCGA-44-6147-01	No	lung adenocarcinoma	Primary Tumor	0	9.021	9.476	10.15	8.347	5.826
TCGA-05-5425-01	TCGA-05-5425-01	No	lung adenocarcinoma	Primary Tumor	0	9.006	8.43	8.497	8.105	4.979
TCGA-97-A4M1-01	TCGA-97-A4M1-01	No	lung adenocarcinoma	Primary Tumor	0	9	10.83	9.51	8.628	7.724
TCGA-69-7765-01	TCGA-69-7765-01	No	lung adenocarcinoma	Primary Tumor	0	8.986	8.795	8.99	7.59	6.947
TCGA-NJ-A55R-01	TCGA-NJ-A55R-01	No	lung adenocarcinoma	Primary Tumor	0	8.985	9.308	10.74	9.607	5.898
TCGA-55-7576-01	TCGA-55-7576-01	No	lung adenocarcinoma	Primary Tumor	0	8.979	8.907	9.836	8.162	4.477
TCGA-55-8087-01	TCGA-55-8087-01	No	lung adenocarcinoma	Primary Tumor	0	8.978	9.392	8.285	8.632	6.294
TCGA-80-5607-01	TCGA-80-5607-01	No	lung adenocarcinoma	Primary Tumor	0	8.958	8.723	8.358	8.435	4.841
TCGA-J2-A4AG-01	TCGA-J2-A4AG-01	No	lung adenocarcinoma	Primary Tumor	0	8.943	9.412	8.634	8.643	6.957
TCGA-55-7283-01	TCGA-55-7283-01	No	lung adenocarcinoma	Primary Tumor	0	8.936	9.013	8.291	7.892	6.745
TCGA-55-1595-01	TCGA-55-1595-01	No	lung adenocarcinoma	Primary Tumor	0	8.935	9.614	7.672	7.806	6.038
TCGA-05-4433-01	TCGA-05-4433-01	No	lung adenocarcinoma	Primary Tumor	0	8.928	8.467	8.514	8.533	6.522
TCGA-97-A4M7-01	TCGA-97-A4M7-01	No	lung adenocarcinoma	Primary Tumor	0	8.924	9.701	8.662	9.168	6.194
TCGA-97-A4M6-01	TCGA-97-A4M6-01	No	lung adenocarcinoma	Primary Tumor	0	8.895	9.776	8.835	8.938	6.888
TCGA-55-7903-01	TCGA-55-7903-01	No	lung adenocarcinoma	Primary Tumor	0	8.891	9.533	9.431	8.668	4.243
TCGA-NJ-A4YG-01	TCGA-NJ-A4YG-01	No	lung adenocarcinoma	Primary Tumor	0	8.88	9.331	8.232	8.738	5.679
TCGA-05-4410-01	TCGA-05-4410-01	No	lung adenocarcinoma	Primary Tumor	0	8.859	8.727	9.797	8.165	5.707
TCGA-MN-A4N1-01	TCGA-MN-A4N1-01	No	lung adenocarcinoma	Primary Tumor	0	8.85	9.479	8.797	8.717	4.891
TCGA-S2-AA1A-01	TCGA-S2-AA1A-01	No	lung adenocarcinoma	Primary Tumor	0	8.844	9.301	10.05	8.993	7.548
TCGA-97-7546-01	TCGA-97-7546-01	No	lung adenocarcinoma	Primary Tumor	0	8.842	9.423	9.094	8.408	7.286
TCGA-44-A47A-01	TCGA-44-A47A-01	No	lung adenocarcinoma	Primary Tumor	0	8.842	8.805	8.113	8.198	5.12
TCGA-99-AA5R-01	TCGA-99-AA5R-01	No	lung adenocarcinoma	Primary Tumor	0	8.829	9.999	10.07	9.209	8.694
TCGA-50-8459-01	TCGA-50-8459-01	No	lung adenocarcinoma	Primary Tumor	0	8.82	9.471	9.087	9.209	7.583
TCGA-67-3771-01	TCGA-67-3771-01	No	lung adenocarcinoma	Primary Tumor	0	8.82	9.255	10.45	9.2	5.562
TCGA-J2-A4AE-01	TCGA-J2-A4AE-01	No	lung adenocarcinoma	Primary Tumor	0	8.803	10.12	6.876	9.11	6.192
TCGA-86-A4P8-01	TCGA-86-A4P8-01	No	lung adenocarcinoma	Primary Tumor	0	8.792	9.977	8.802	9.024	8.213
TCGA-49-AARR-01	TCGA-49-AARR-01	No	lung adenocarcinoma	Primary Tumor	0	8.789	10.12	9.138	8.666	7.533
TCGA-44-6146-01	TCGA-44-6146-01	No	lung adenocarcinoma	Primary Tumor	0	8.777	7.99	10.77	8.762	5.141
TCGA-86-A456-01	TCGA-86-A456-01	No	lung adenocarcinoma	Primary Tumor	0	8.773	10.14	9.847	8.815	5.745
TCGA-78-7539-01	TCGA-78-7539-01	No	lung adenocarcinoma	Primary Tumor	0	8.765	9.491	7.879	8.334	4.548
TCGA-69-7979-01	TCGA-69-7979-01	No	lung adenocarcinoma	Primary Tumor	0	8.764	9.86	10	9.32	5.027
TCGA-97-8175-01	TCGA-97-8175-01	No	lung adenocarcinoma	Primary Tumor	0	8.762	9.27	8.456	8.676	4.722
TCGA-38-A44F-01	TCGA-38-A44F-01	No	lung adenocarcinoma	Primary Tumor	0	8.76	9.954	9.035	9.188	7.552
TCGA-44-3918-01	TCGA-44-3918-01	No	lung adenocarcinoma	Primary Tumor	0	8.746	8.715	9.328	8.671	6.613
TCGA-55-5899-01	TCGA-55-5899-01	No	lung adenocarcinoma	Primary Tumor	0	8.745	8.37	11.79	8.637	6.234
TCGA-05-4382-01	TCGA-05-4382-01	No	lung adenocarcinoma	Primary Tumor	0	8.744	9.223	9.548	8.714	6.181
TCGA-75-5126-01	TCGA-75-5126-01	No	lung adenocarcinoma	Primary Tumor	0	8.738	9.064	9.055	8.246	5.905
TCGA-55-A4DG-01	TCGA-55-A4DG-01	No	lung adenocarcinoma	Primary Tumor	0	8.733	10.68	8.943	8.348	7.048
TCGA-69-7761-01	TCGA-69-7761-01	No	lung adenocarcinoma	Primary Tumor	0	8.695	8.582	9.805	8.633	5.336
TCGA-49-AARO-01	TCGA-49-AARO-01	No	lung adenocarcinoma	Primary Tumor	0	8.65	10.07	7.732	8.863	6.441
TCGA-86-7713-01	TCGA-86-7713-01	No	lung adenocarcinoma	Primary Tumor	0	8.627	8.72	8.431	8.485	3.855
TCGA-44-A479-01	TCGA-44-A479-01	No	lung adenocarcinoma	Primary Tumor	0	8.625	9.438	9.064	8.947	6.832
TCGA-64-1680-01	TCGA-64-1680-01	No	lung adenocarcinoma	Primary Tumor	0	8.598	9.05	7.075	8.748	5.317
TCGA-78-7153-01	TCGA-78-7153-01	No	lung adenocarcinoma	Primary Tumor	0	8.567	8.599	6.187	7.891	5.593
TCGA-67-6215-01	TCGA-67-6215-01	No	lung adenocarcinoma	Primary Tumor	0	8.562	8.537	7.936	8.26	5.99
TCGA-97-7553-01	TCGA-97-7553-01	No	lung adenocarcinoma	Primary Tumor	0	8.527	8.807	7.695	8.157	7.582
TCGA-55-6983-01	TCGA-55-6983-01	No	lung adenocarcinoma	Primary Tumor	0	8.524	8.554	7.318	8.611	6.355
TCGA-J2-8194-01	TCGA-J2-8194-01	No	lung adenocarcinoma	Primary Tumor	0	8.511	8.935	8.965	8.555	4.853
TCGA-97-8177-01	TCGA-97-8177-01	No	lung adenocarcinoma	Primary Tumor	0	8.51	9.342	9.637	8.277	6.815
TCGA-86-7953-01	TCGA-86-7953-01	No	lung adenocarcinoma	Primary Tumor	0	8.509	9.125	8.515	8.063	4.477
TCGA-55-8506-01	TCGA-55-8506-01	No	lung adenocarcinoma	Primary Tumor	0	8.472	8.185	9.07	8.639	3.743
TCGA-05-4426-01	TCGA-05-4426-01	No	lung adenocarcinoma	Primary Tumor	0	8.462	9.656	9.87	8.416	4.727
TCGA-55-8621-01	TCGA-55-8621-01	No	lung adenocarcinoma	Primary Tumor	0	8.457	9.633	9.271	8.957	7.972
TCGA-05-4398-01	TCGA-05-4398-01	No	lung adenocarcinoma	Primary Tumor	0	8.447	8.91	8.9	7.686	5.222
TCGA-95-A4VN-01	TCGA-95-A4VN-01	No	lung adenocarcinoma	Primary Tumor	0	8.429	8.727	7.809	8.23	4.509
TCGA-99-7458-01	TCGA-99-7458-01	No	lung adenocarcinoma	Primary Tumor	0	8.429	8.487	6.983	7.977	6.653
TCGA-64-1679-01	TCGA-64-1679-01	No	lung adenocarcinoma	Primary Tumor	0	8.425	9.142	9.342	8.38	6.427
TCGA-62-8395-01	TCGA-62-8395-01	No	lung adenocarcinoma	Primary Tumor	0	8.423	9.573	9.567	8.454	6.256
TCGA-67-4679-01	TCGA-67-4679-01	No	lung adenocarcinoma	Primary Tumor	0	8.422	9.659	7.963	9.286	7.342
TCGA-91-6828-01	TCGA-91-6828-01	No	lung adenocarcinoma	Primary Tumor	0	8.403	8.295	8.821	7.629	5.006
TCGA-05-4403-01	TCGA-05-4403-01	No	lung adenocarcinoma	Primary Tumor	0	8.39	8.083	10.23	8.792	6.28
TCGA-91-A4BC-01	TCGA-91-A4BC-01	No	lung adenocarcinoma	Primary Tumor	0	8.375	9.716	8.615	8.296	6.509
TCGA-97-7941-01	TCGA-97-7941-01	No	lung adenocarcinoma	Primary Tumor	0	8.342	8.831	9.095	9.177	7.03
TCGA-J2-8192-01	TCGA-J2-8192-01	No	lung adenocarcinoma	Primary Tumor	0	8.341	8.573	8.58	7.993	7.093
TCGA-05-5420-01	TCGA-05-5420-01	No	lung adenocarcinoma	Primary Tumor	0	8.332	8.917	9.279	8.823	5.773
TCGA-44-6776-01	TCGA-44-6776-01	No	lung adenocarcinoma	Primary Tumor	0	8.306	8.106	8.458	8.064	5.206
TCGA-64-5779-01	TCGA-64-5779-01	No	lung adenocarcinoma	Primary Tumor	0	8.235	9.015	8.047	8.512	5.272
TCGA-73-4666-01	TCGA-73-4666-01	No	lung adenocarcinoma	Primary Tumor	0	8.23	7.482	5.468	7.856	4.218
TCGA-55-6543-01	TCGA-55-6543-01	No	lung adenocarcinoma	Primary Tumor	0	8.225	7.828	8.62	8.165	4.933
TCGA-MN-A4N4-01	TCGA-MN-A4N4-01	No	lung adenocarcinoma	Primary Tumor	0	8.202	9.006	7.513	8.443	6.435
TCGA-55-A48Z-01	TCGA-55-A48Z-01	No	lung adenocarcinoma	Primary Tumor	0	8.14	9.025	8.526	8.406	5.977
TCGA-55-6642-01	TCGA-55-6642-01	No	lung adenocarcinoma	Primary Tumor	0	8.113	8.511	8.331	8.551	6.902
TCGA-75-7031-01	TCGA-75-7031-01	No	lung adenocarcinoma	Primary Tumor	0	8.064	8.843	8.154	7.937	4.492
TCGA-97-7554-01	TCGA-97-7554-01	No	lung adenocarcinoma	Primary Tumor	0	8.064	7.84	7.371	8.042	6.749
TCGA-55-A492-01	TCGA-55-A492-01	No	lung adenocarcinoma	Primary Tumor	0	8.027	10.59	10.26	9.316	6.653
TCGA-64-5781-01	TCGA-64-5781-01	No	lung adenocarcinoma	Primary Tumor	0	8.023	8.537	8.689	8.947	6.786
TCGA-99-8025-01	TCGA-99-8025-01	No	lung adenocarcinoma	Primary Tumor	0	8.018	8.908	8.209	8.325	5.614
TCGA-69-7980-01	TCGA-69-7980-01	No	lung adenocarcinoma	Primary Tumor	0	7.944	9.127	7.233	7.615	5.872
TCGA-44-2665-01	TCGA-44-2665-01	No	lung adenocarcinoma	Primary Tumor	0	7.919	8.295	8.588	8.344	7.941
TCGA-05-5423-01	TCGA-05-5423-01	No	lung adenocarcinoma	Primary Tumor	0	7.915	8.702	9.453	7.829	5.806
TCGA-44-7671-01	TCGA-44-7671-01	No	lung adenocarcinoma	Primary Tumor	0	7.904	8.509	9.571	9.253	5.972
TCGA-NJ-A7XG-01	TCGA-NJ-A7XG-01	No	lung adenocarcinoma	Primary Tumor	0	7.891	9.543	8.117	8.355	3.408
TCGA-35-3615-01	TCGA-35-3615-01	No	lung adenocarcinoma	Primary Tumor	0	7.755	7.303	7.403	6.356	5.023
TCGA-73-4670-01	TCGA-73-4670-01	No	lung adenocarcinoma	Primary Tumor	0	7.737	7.242	6.554	7.552	5.997
TCGA-95-A4VP-01	TCGA-95-A4VP-01	No	lung adenocarcinoma	Primary Tumor	0	7.712	9.061	8.294	9.047	7.456
TCGA-97-A4M5-01	TCGA-97-A4M5-01	No	lung adenocarcinoma	Primary Tumor	0	7.702	8.708	8.284	8.354	7.138
TCGA-97-A4LX-01	TCGA-97-A4LX-01	No	lung adenocarcinoma	Primary Tumor	0	7.652	8.544	7.983	8.127	6.085
TCGA-64-5778-01	TCGA-64-5778-01	No	lung adenocarcinoma	Primary Tumor	0	7.604	9.215	8.569	8.332	5.41
TCGA-NJ-A55O-01	TCGA-NJ-A55O-01	No	lung adenocarcinoma	Primary Tumor	0	7.57	7.855	8.07	8.482	5.974
TCGA-93-A4JQ-01	TCGA-93-A4JQ-01	No	lung adenocarcinoma	Primary Tumor	0	7.545	8.703	8.355	8.285	6.231
TCGA-44-5645-01	TCGA-44-5645-01	No	lung adenocarcinoma	Primary Tumor	0	7.506	8.412	8.609	8.632	7.392
TCGA-55-7911-01	TCGA-55-7911-01	No	lung adenocarcinoma	Primary Tumor	0	7.502	7.929	6.134	7.635	4.936
TCGA-44-8119-01	TCGA-44-8119-01	No	lung adenocarcinoma	Primary Tumor	0	7.491	7.794	7.426	7.565	2.971
TCGA-55-A48Y-01	TCGA-55-A48Y-01	No	lung adenocarcinoma	Primary Tumor	0	7.179	7.163	7.732	8.068	6.428
TCGA-55-8203-01	TCGA-55-8203-01	No	lung adenocarcinoma	Primary Tumor	0	7.084	8.6	8.759	7.952	5.042
TCGA-05-5715-01	TCGA-05-5715-01	No	lung adenocarcinoma	Primary Tumor	0	6.985	7.824	8.839	7.769	5.045
TCGA-44-A4SS-01	TCGA-44-A4SS-01	No	lung adenocarcinoma	Primary Tumor	0	6.812	8.153	10.61	9.868	5.001
TCGA-69-8254-01	TCGA-69-8254-01	No	lung adenocarcinoma	Primary Tumor	0	6.772	7.831	8.853	8.403	5.235
TCGA-97-8547-01	TCGA-97-8547-01	No	lung adenocarcinoma	Primary Tumor	0	6.738	8.701	7.802	8.611	5.431
TCGA-91-8499-01	TCGA-91-8499-01	No	lung adenocarcinoma	Primary Tumor	0	6.738	7.779	9.404	7.916	3.68
TCGA-44-8120-01	TCGA-44-8120-01	No	lung adenocarcinoma	Primary Tumor	0	6.726	8.538	9.149	8.559	5.835
TCGA-73-4662-01	TCGA-73-4662-01	No	lung adenocarcinoma	Primary Tumor	0	6.534	8.195	7.559	8.069	6.078
TCGA-78-8640-01	TCGA-78-8640-01	No	lung adenocarcinoma	Primary Tumor	0	6.297	8.696	9.156	8.114	4.915
TCGA-95-7567-01	TCGA-95-7567-01	No	lung adenocarcinoma	Primary Tumor	0	6.133	7.977	7.383	7.788	4.778
TCGA-91-6847-01	TCGA-91-6847-01	No	lung adenocarcinoma	Primary Tumor	0	5.337	7.563	8.397	8.635	3.358
TCGA-MP-A5C7-01	TCGA-MP-A5C7-01	No	lung adenocarcinoma	Primary Tumor	0	5.245	8.33	7.937	7.041	3.957
TCGA-78-7163-01	TCGA-78-7163-01	No	lung adenocarcinoma	Primary Tumor	0	4.642	6.806	5.854	7.164	2.77
TCGA-55-8094-01	TCGA-55-8094-01	No	lung adenocarcinoma	Primary Tumor	0	4.327	6.004	9.669	6.743	3.313
TCGA-44-7660-01	TCGA-44-7660-01	No	lung adenocarcinoma	Primary Tumor	0	3.895	9.939	12.22	10.13	3.974
TCGA-99-8032-01	TCGA-99-8032-01	No	lung adenocarcinoma	Primary Tumor	0	3.579	7.916	7.683	9.054	6.418
TCGA-99-8028-01	TCGA-99-8028-01	No	lung adenocarcinoma	Primary Tumor	0	3.328	8.552	9.648	8.931	7.524
TCGA-05-5428-01	TCGA-05-5428-01	No	lung adenocarcinoma	Primary Tumor	0	3.145	7.734	12.65	9.022	4.978
TCGA-93-7348-01	TCGA-93-7348-01	No	lung adenocarcinoma	Primary Tumor	0	2.927	8.086	8.097	7.847	5.786
TCGA-55-8619-01	TCGA-55-8619-01	No	lung adenocarcinoma	Primary Tumor	0	2.889	8.599	9.301	9.734	7.62
TCGA-55-8301-01	TCGA-55-8301-01	No	lung adenocarcinoma	Primary Tumor	0	2.721	7.784	8.311	7.789	5.657
TCGA-91-A4BD-01	TCGA-91-A4BD-01	No	lung adenocarcinoma	Primary Tumor	0	2.646	9.42	8.326	7.455	4.343
TCGA-55-8510-01	TCGA-55-8510-01	No	lung adenocarcinoma	Primary Tumor	0	2.402	8.915	7.871	8.789	6.637
TCGA-97-8552-01	TCGA-97-8552-01	No	lung adenocarcinoma	Primary Tumor	0	2.397	9.304	8.251	7.989	6.693
TCGA-55-8505-01	TCGA-55-8505-01	No	lung adenocarcinoma	Primary Tumor	0	2.358	7.068	8.748	8.978	5.339
TCGA-49-4514-01	TCGA-49-4514-01	No	lung adenocarcinoma	Primary Tumor	0	2.271	6.451	10.03	9.475	3.113
TCGA-67-6217-01	TCGA-67-6217-01	No	lung adenocarcinoma	Primary Tumor	0	2.141	9.004	8.058	8.63	6.514
TCGA-05-4425-01	TCGA-05-4425-01	No	lung adenocarcinoma	Primary Tumor	0	2.124	7.859	9.113	9.045	6.408
TCGA-05-4384-01	TCGA-05-4384-01	No	lung adenocarcinoma	Primary Tumor	0	2.02	8.507	8.072	8.545	6.329
TCGA-NJ-A4YF-01	TCGA-NJ-A4YF-01	No	lung adenocarcinoma	Primary Tumor	0	2.013	7.916	8.193	10.23	4.017
TCGA-44-6775-01	TCGA-44-6775-01	No	lung adenocarcinoma	Primary Tumor	0	2.01	8.125	7.721	8.421	6.025
TCGA-86-8054-01	TCGA-86-8054-01	No	lung adenocarcinoma	Primary Tumor	0	1.999	6.315	8.243	8.623	4.458
TCGA-55-6985-01	TCGA-55-6985-01	No	lung adenocarcinoma	Primary Tumor	0	1.995	8.095	8.36	8.255	5.993
TCGA-62-A46V-01	TCGA-62-A46V-01	No	lung adenocarcinoma	Primary Tumor	0	1.992	8.864	9.86	8.063	5.256
TCGA-49-AAR0-01	TCGA-49-AAR0-01	No	lung adenocarcinoma	Primary Tumor	0	1.991	9.927	10.64	9.07	5.363
TCGA-55-1596-01	TCGA-55-1596-01	No	lung adenocarcinoma	Primary Tumor	0	1.986	9.002	10.35	9.062	3.87
TCGA-62-8397-01	TCGA-62-8397-01	No	lung adenocarcinoma	Primary Tumor	0	1.971	8.151	7.927	7.961	5.112
TCGA-55-A493-01	TCGA-55-A493-01	No	lung adenocarcinoma	Primary Tumor	0	1.967	8.098	9.212	6.424	3.958
TCGA-55-8507-01	TCGA-55-8507-01	No	lung adenocarcinoma	Primary Tumor	0	1.89	8.575	9.133	8.471	6.742
TCGA-67-3774-01	TCGA-67-3774-01	No	lung adenocarcinoma	Primary Tumor	0	1.83	8.268	8.045	7.835	6.267
TCGA-78-8655-01	TCGA-78-8655-01	No	lung adenocarcinoma	Primary Tumor	0	1.821	8.717	6.908	9.07	5.726
TCGA-55-A57B-01	TCGA-55-A57B-01	No	lung adenocarcinoma	Primary Tumor	0	1.794	7.809	9.141	8.039	6.67
TCGA-05-4424-01	TCGA-05-4424-01	No	lung adenocarcinoma	Primary Tumor	0	1.758	8.111	10.16	8.903	6.272
TCGA-67-6216-01	TCGA-67-6216-01	No	lung adenocarcinoma	Primary Tumor	0	1.747	6.85	8.072	7.798	4.511
TCGA-97-7552-01	TCGA-97-7552-01	No	lung adenocarcinoma	Primary Tumor	0	1.733	7.191	8.954	8.371	6.38
TCGA-44-A47G-01	TCGA-44-A47G-01	No	lung adenocarcinoma	Primary Tumor	0	1.723	8.686	8.928	8.603	5.69
TCGA-55-8091-01	TCGA-55-8091-01	No	lung adenocarcinoma	Primary Tumor	0	1.701	8.141	7.506	8.003	6.034
TCGA-50-5049-01	TCGA-50-5049-01	No	lung adenocarcinoma	Primary Tumor	0	1.692	8.056	11.21	9.111	6.46
TCGA-55-8513-01	TCGA-55-8513-01	No	lung adenocarcinoma	Primary Tumor	0	1.689	8.521	8.507	7.721	6.05
TCGA-55-6987-01	TCGA-55-6987-01	No	lung adenocarcinoma	Primary Tumor	0	1.641	7.411	7.052	7.82	5.716
TCGA-86-8279-01	TCGA-86-8279-01	No	lung adenocarcinoma	Primary Tumor	0	1.62	9.657	12.14	8.991	5.326
TCGA-75-6203-01	TCGA-75-6203-01	No	lung adenocarcinoma	Primary Tumor	0	1.615	7.676	7.913	8.236	7.003
TCGA-86-6851-01	TCGA-86-6851-01	No	lung adenocarcinoma	Primary Tumor	0	1.582	8.312	7.636	7.913	5.373
TCGA-97-8171-01	TCGA-97-8171-01	No	lung adenocarcinoma	Primary Tumor	0	1.569	9.829	10.7	8.354	2.53
TCGA-53-A4EZ-01	TCGA-53-A4EZ-01	No	lung adenocarcinoma	Primary Tumor	0	1.569	8.753	8.986	9.266	3.489
TCGA-50-5946-01	TCGA-50-5946-01	No	lung adenocarcinoma	Primary Tumor	0	1.551	8.761	8.177	7.551	6.735
TCGA-97-A4M2-01	TCGA-97-A4M2-01	No	lung adenocarcinoma	Primary Tumor	0	1.549	9.078	8.326	8.366	6.754
TCGA-64-1678-01	TCGA-64-1678-01	No	lung adenocarcinoma	Primary Tumor	0	1.523	7.571	10.32	8.076	3.499
TCGA-97-A4M0-01	TCGA-97-A4M0-01	No	lung adenocarcinoma	Primary Tumor	0	1.498	8.023	7.519	8.503	4.938
TCGA-55-8207-01	TCGA-55-8207-01	No	lung adenocarcinoma	Primary Tumor	0	1.494	8.707	9.301	8.417	7.246
TCGA-44-2655-01	TCGA-44-2655-01	No	lung adenocarcinoma	Primary Tumor	0	1.492	8.153	10.57	8.609	6.359
TCGA-69-7763-01	TCGA-69-7763-01	No	lung adenocarcinoma	Primary Tumor	0	1.472	7.027	7.641	7.934	7.014
TCGA-97-7547-01	TCGA-97-7547-01	No	lung adenocarcinoma	Primary Tumor	0	1.46	7.383	8.126	7.948	6.565
TCGA-75-7027-01	TCGA-75-7027-01	No	lung adenocarcinoma	Primary Tumor	0	1.453	7.415	7.337	8.798	6.157
TCGA-86-8056-01	TCGA-86-8056-01	No	lung adenocarcinoma	Primary Tumor	0	1.45	8.22	9.036	8.055	4.895
TCGA-44-3398-01	TCGA-44-3398-01	No	lung adenocarcinoma	Primary Tumor	0	1.44	8.006	9.526	8.84	8.077
TCGA-80-5611-01	TCGA-80-5611-01	No	lung adenocarcinoma	Primary Tumor	0	1.418	9.098	8.836	9.792	3.789
TCGA-95-7948-01	TCGA-95-7948-01	No	lung adenocarcinoma	Primary Tumor	0	1.403	6.81	7.925	7.53	3.952
TCGA-44-2659-01	TCGA-44-2659-01	No	lung adenocarcinoma	Primary Tumor	0	1.398	8.507	9.827	8.743	7.324
TCGA-55-8204-01	TCGA-55-8204-01	No	lung adenocarcinoma	Primary Tumor	0	1.384	7.4	8.225	7.459	5.308
TCGA-55-8615-01	TCGA-55-8615-01	No	lung adenocarcinoma	Primary Tumor	0	1.381	7.372	6.681	7.315	4.045
TCGA-93-A4JP-01	TCGA-93-A4JP-01	No	lung adenocarcinoma	Primary Tumor	0	1.373	9.495	9.792	8.603	7.405
TCGA-91-6831-01	TCGA-91-6831-01	No	lung adenocarcinoma	Primary Tumor	0	1.347	7.112	8.807	9.544	5.029
TCGA-91-6830-01	TCGA-91-6830-01	No	lung adenocarcinoma	Primary Tumor	0	1.341	8.606	9.1	8.261	7.298
TCGA-62-8399-01	TCGA-62-8399-01	No	lung adenocarcinoma	Primary Tumor	0	1.329	6.281	7.364	7.806	6.157
TCGA-86-8074-01	TCGA-86-8074-01	No	lung adenocarcinoma	Primary Tumor	0	1.281	8.666	8.243	7.95	5.171
TCGA-86-8281-01	TCGA-86-8281-01	No	lung adenocarcinoma	Primary Tumor	0	1.259	8.094	7.754	8.023	5.271
TCGA-64-1676-01	TCGA-64-1676-01	No	lung adenocarcinoma	Primary Tumor	0	1.254	8.318	8.533	7.456	4.49
TCGA-69-7764-01	TCGA-69-7764-01	No	lung adenocarcinoma	Primary Tumor	0	1.218	8.403	8.046	6.83	6.073
TCGA-05-4405-01	TCGA-05-4405-01	No	lung adenocarcinoma	Primary Tumor	0	1.217	7.117	8.81	8.257	5.395
TCGA-50-5941-01	TCGA-50-5941-01	No	lung adenocarcinoma	Primary Tumor	0	1.19	8.788	10.17	8.177	5.672
TCGA-69-A59K-01	TCGA-69-A59K-01	No	lung adenocarcinoma	Primary Tumor	0	1.157	9.743	10.33	8.529	4.678
TCGA-73-4668-01	TCGA-73-4668-01	No	lung adenocarcinoma	Primary Tumor	0	1.157	8.358	8.517	8.359	4.107
TCGA-55-8097-01	TCGA-55-8097-01	No	lung adenocarcinoma	Primary Tumor	0	1.138	9.229	8.538	7.343	6.775
TCGA-49-6767-01	TCGA-49-6767-01	No	lung adenocarcinoma	Primary Tumor	0	1.127	8	7.275	7.634	2.909
TCGA-55-7281-01	TCGA-55-7281-01	No	lung adenocarcinoma	Primary Tumor	0	1.097	8.781	7.839	8.987	6.093
TCGA-75-7025-01	TCGA-75-7025-01	No	lung adenocarcinoma	Primary Tumor	0	1.094	8.953	9.159	8.128	7.338
TCGA-44-3396-01	TCGA-44-3396-01	No	lung adenocarcinoma	Primary Tumor	0	1.083	8.629	8.176	8.408	5.992
TCGA-35-5375-01	TCGA-35-5375-01	No	lung adenocarcinoma	Primary Tumor	0	1.077	10.52	13.71	10.19	6.031
TCGA-78-7159-01	TCGA-78-7159-01	No	lung adenocarcinoma	Primary Tumor	0	1.072	7.794	8.861	8.082	4.56
TCGA-55-8085-01	TCGA-55-8085-01	No	lung adenocarcinoma	Primary Tumor	0	1.031	9.098	8.778	8.635	4.117
TCGA-86-8278-01	TCGA-86-8278-01	No	lung adenocarcinoma	Primary Tumor	0	1.026	7.593	7.39	8.048	6.387
TCGA-55-6969-01	TCGA-55-6969-01	No	lung adenocarcinoma	Primary Tumor	0	1.025	9.153	10.03	8.784	6.1
TCGA-53-7813-01	TCGA-53-7813-01	No	lung adenocarcinoma	Primary Tumor	0	1.02	8.361	7.639	7.733	4.738
TCGA-67-3773-01	TCGA-67-3773-01	No	lung adenocarcinoma	Primary Tumor	0	1.02	7.199	8.636	7.866	6.414
TCGA-05-4389-01	TCGA-05-4389-01	No	lung adenocarcinoma	Primary Tumor	0	1.005	8.242	9.878	8.611	4.039
TCGA-35-4122-01	TCGA-35-4122-01	No	lung adenocarcinoma	Primary Tumor	0	1.004	7.694	10.3	7.871	5.984
TCGA-44-7667-01	TCGA-44-7667-01	No	lung adenocarcinoma	Primary Tumor	0	0.9991	8.172	8.389	7.964	4.296
TCGA-55-A48X-01	TCGA-55-A48X-01	No	lung adenocarcinoma	Primary Tumor	0	0.9837	7.962	8.329	8.13	5.863
TCGA-69-8453-01	TCGA-69-8453-01	No	lung adenocarcinoma	Primary Tumor	0	0.9816	7.786	9.091	8.572	7.024
TCGA-55-6971-01	TCGA-55-6971-01	No	lung adenocarcinoma	Primary Tumor	0	0.9768	8.009	6.429	8.275	5.627
TCGA-86-A4P7-01	TCGA-86-A4P7-01	No	lung adenocarcinoma	Primary Tumor	0	0.9626	8.902	7.618	8.31	6.813
TCGA-L4-A4E5-01	TCGA-L4-A4E5-01	No	lung adenocarcinoma	Primary Tumor	0	0.9336	8.535	10.04	7.244	3.828
TCGA-86-7955-01	TCGA-86-7955-01	No	lung adenocarcinoma	Primary Tumor	0	0.9288	8.971	6.225	8.857	2.297
TCGA-50-8457-01	TCGA-50-8457-01	No	lung adenocarcinoma	Primary Tumor	0	0.9166	9.028	8.155	8.408	8.053
TCGA-55-A494-01	TCGA-55-A494-01	No	lung adenocarcinoma	Primary Tumor	0	0.916	7.939	8.657	7.648	1.472
TCGA-55-6980-01	TCGA-55-6980-01	No	lung adenocarcinoma	Primary Tumor	0	0.914	8.748	9.413	7.9	6.813
TCGA-NJ-A55A-01	TCGA-NJ-A55A-01	No	lung adenocarcinoma	Primary Tumor	0	0.9063	9.011	8.278	7.992	7.065
TCGA-44-8117-01	TCGA-44-8117-01	No	lung adenocarcinoma	Primary Tumor	0	0.9009	5.536	6.377	7.489	5.023
TCGA-93-A4JN-01	TCGA-93-A4JN-01	No	lung adenocarcinoma	Primary Tumor	0	0.8729	8.44	8.823	8.054	5.183
TCGA-44-2656-01	TCGA-44-2656-01	No	lung adenocarcinoma	Primary Tumor	0	0.8583	6.86	6.566	7.176	5.653
TCGA-86-7954-01	TCGA-86-7954-01	No	lung adenocarcinoma	Primary Tumor	0	0.8502	9.082	6.986	7.25	3.873
TCGA-55-1594-01	TCGA-55-1594-01	No	lung adenocarcinoma	Primary Tumor	0	0.8369	8.524	8.93	8.267	4.643
TCGA-64-5815-01	TCGA-64-5815-01	No	lung adenocarcinoma	Primary Tumor	0	0.8363	7.347	8.431	7.692	6.083
TCGA-44-7672-01	TCGA-44-7672-01	No	lung adenocarcinoma	Primary Tumor	0	0.8326	7.403	7.223	8.69	6.674
TCGA-38-6178-01	TCGA-38-6178-01	No	lung adenocarcinoma	Primary Tumor	0	0.8319	8.929	9.916	8.641	5.456
TCGA-91-8496-01	TCGA-91-8496-01	No	lung adenocarcinoma	Primary Tumor	0	0.8273	7.941	9.2	8.152	7.51
TCGA-91-6840-01	TCGA-91-6840-01	No	lung adenocarcinoma	Primary Tumor	0	0.8189	9.02	11.8	8.141	4.754
TCGA-L9-A444-01	TCGA-L9-A444-01	No	lung adenocarcinoma	Primary Tumor	0	0.815	8.495	7.852	8.064	5.739
TCGA-86-8668-01	TCGA-86-8668-01	No	lung adenocarcinoma	Primary Tumor	0	0.8024	8.167	7.161	7.915	6.496
TCGA-95-7039-01	TCGA-95-7039-01	No	lung adenocarcinoma	Primary Tumor	0	0.7776	5.17	8.398	7.318	4.921
TCGA-80-5608-01	TCGA-80-5608-01	No	lung adenocarcinoma	Primary Tumor	0	0.7734	7.215	8.893	8.486	4.333
TCGA-05-4244-01	TCGA-05-4244-01	No	lung adenocarcinoma	Primary Tumor	0	0.7639	8.087	6.752	7.734	4.708
TCGA-69-7978-01	TCGA-69-7978-01	No	lung adenocarcinoma	Primary Tumor	0	0.742	8.022	8.847	8.07	5.811
TCGA-86-8358-01	TCGA-86-8358-01	No	lung adenocarcinoma	Primary Tumor	0	0.7339	7.921	10.08	7.865	4.747
TCGA-95-8494-01	TCGA-95-8494-01	No	lung adenocarcinoma	Primary Tumor	0	0.7113	8.163	8.691	6.677	3.846
TCGA-05-4417-01	TCGA-05-4417-01	No	lung adenocarcinoma	Primary Tumor	0	0.7096	7.488	8.917	8.33	6.717
TCGA-44-6778-01	TCGA-44-6778-01	No	lung adenocarcinoma	Primary Tumor	0	0.7088	7.781	9.001	8.872	6.578
TCGA-NJ-A4YQ-01	TCGA-NJ-A4YQ-01	No	lung adenocarcinoma	Primary Tumor	0	0.7028	9.2	7.584	8.631	4.989
TCGA-44-7670-01	TCGA-44-7670-01	No	lung adenocarcinoma	Primary Tumor	0	0.6945	9.103	10.91	8.465	4.195
TCGA-55-8206-01	TCGA-55-8206-01	No	lung adenocarcinoma	Primary Tumor	0	0.6697	8.844	8.785	8.628	7.172
TCGA-55-8302-01	TCGA-55-8302-01	No	lung adenocarcinoma	Primary Tumor	0	0.6358	6.449	7.878	6.555	5.143
TCGA-55-8511-01	TCGA-55-8511-01	No	lung adenocarcinoma	Primary Tumor	0	0.6257	6.995	6.725	6.886	5.306
TCGA-49-6743-01	TCGA-49-6743-01	No	lung adenocarcinoma	Primary Tumor	0	0.6254	6.885	8.197	8.106	5.223
TCGA-55-8616-01	TCGA-55-8616-01	No	lung adenocarcinoma	Primary Tumor	0	0.609	8.987	7.397	7.941	6.308
TCGA-NJ-A4YP-01	TCGA-NJ-A4YP-01	No	lung adenocarcinoma	Primary Tumor	0	0.5927	6.62	7.354	7.577	4.977
TCGA-49-6745-01	TCGA-49-6745-01	No	lung adenocarcinoma	Primary Tumor	0	0.5767	5.634	7.422	7.74	5.796
TCGA-44-A47B-01	TCGA-44-A47B-01	No	lung adenocarcinoma	Primary Tumor	0	0.5339	8.684	7.955	8.323	4.207
TCGA-91-6836-01	TCGA-91-6836-01	No	lung adenocarcinoma	Primary Tumor	0	0.5272	8.068	9.013	7.416	3.16
TCGA-97-7937-01	TCGA-97-7937-01	No	lung adenocarcinoma	Primary Tumor	0	0.4873	8.548	9.962	8.636	4.824
TCGA-MN-A4N5-01	TCGA-MN-A4N5-01	No	lung adenocarcinoma	Primary Tumor	0	0.4789	8.182	7.582	8.001	2.613
TCGA-55-7728-01	TCGA-55-7728-01	No	lung adenocarcinoma	Primary Tumor	0	0.4546	8.102	7.136	9.381	4.902
TCGA-95-7944-01	TCGA-95-7944-01	No	lung adenocarcinoma	Primary Tumor	0	0.45	8.009	8.657	9.362	5.354
TCGA-05-4430-01	TCGA-05-4430-01	No	lung adenocarcinoma	Primary Tumor	0	0.3994	7.366	9.436	8.51	6.61
TCGA-44-7662-01	TCGA-44-7662-01	No	lung adenocarcinoma	Primary Tumor	0	0.3741	7.803	7.456	7.337	5.793
TCGA-69-7973-01	TCGA-69-7973-01	No	lung adenocarcinoma	Primary Tumor	0	0.3311	6.326	7.347	6.833	5.496
TCGA-L9-A743-01	TCGA-L9-A743-01	No	lung adenocarcinoma	Primary Tumor	0	0	8.714	8.812	8.917	5.647
TCGA-86-8673-01	TCGA-86-8673-01	No	lung adenocarcinoma	Primary Tumor	0	0	8.47	6.494	8.508	4.388
TCGA-97-A4M3-01	TCGA-97-A4M3-01	No	lung adenocarcinoma	Primary Tumor	0	0	8.29	8	9.022	5.264
TCGA-95-A4VK-01	TCGA-95-A4VK-01	No	lung adenocarcinoma	Primary Tumor	0	0	8.215	7.18	8.368	5.489
TCGA-MP-A4TH-01	TCGA-MP-A4TH-01	No	lung adenocarcinoma	Primary Tumor	0	0	8.156	7.477	7.72	7.099
TCGA-44-6774-01	TCGA-44-6774-01	No	lung adenocarcinoma	Primary Tumor	0	0	8.08	8.438	8.07	5.803
TCGA-05-4432-01	TCGA-05-4432-01	No	lung adenocarcinoma	Primary Tumor	0	0	8.079	7.518	8.913	5.351
TCGA-38-4626-01	TCGA-38-4626-01	No	lung adenocarcinoma	Primary Tumor	0	0	8.007	8.391	9.006	6.561
TCGA-93-7347-01	TCGA-93-7347-01	No	lung adenocarcinoma	Primary Tumor	0	0	7.952	8.327	7.909	6.705
TCGA-62-A472-01	TCGA-62-A472-01	No	lung adenocarcinoma	Primary Tumor	0	0	7.932	4.905	7.593	4.651
TCGA-91-7771-01	TCGA-91-7771-01	No	lung adenocarcinoma	Primary Tumor	0	0	7.75	8.766	8.354	6.682
TCGA-55-7995-01	TCGA-55-7995-01	No	lung adenocarcinoma	Primary Tumor	0	0	7.689	6.525	7.99	4.872
TCGA-75-7030-01	TCGA-75-7030-01	No	lung adenocarcinoma	Primary Tumor	0	0	7.621	9.451	8.814	6.628
TCGA-05-4427-01	TCGA-05-4427-01	No	lung adenocarcinoma	Primary Tumor	0	0	7.613	7.594	6.685	4.405
TCGA-78-7149-01	TCGA-78-7149-01	No	lung adenocarcinoma	Primary Tumor	0	0	7.583	9.265	8.655	4.627
TCGA-95-8039-01	TCGA-95-8039-01	No	lung adenocarcinoma	Primary Tumor	0	0	7.545	8.426	6.191	5.248
TCGA-49-AAR3-01	TCGA-49-AAR3-01	No	lung adenocarcinoma	Primary Tumor	0	0	7.53	7.654	7.79	3.722
TCGA-05-4390-01	TCGA-05-4390-01	No	lung adenocarcinoma	Primary Tumor	0	0	7.49	9.623	8.09	5.149
TCGA-91-6835-01	TCGA-91-6835-01	No	lung adenocarcinoma	Primary Tumor	0	0	7.431	9.128	8.304	6.112
TCGA-50-5942-01	TCGA-50-5942-01	No	lung adenocarcinoma	Primary Tumor	0	0	7.318	8.302	8.272	6.995
TCGA-67-3772-01	TCGA-67-3772-01	No	lung adenocarcinoma	Primary Tumor	0	0	7.246	9.5	7.889	7.009
TCGA-55-7815-01	TCGA-55-7815-01	No	lung adenocarcinoma	Primary Tumor	0	0	7.047	8.957	7.928	4.173
TCGA-44-6145-01	TCGA-44-6145-01	No	lung adenocarcinoma	Primary Tumor	0	0	6.904	7.417	7.611	6.178
TCGA-55-7726-01	TCGA-55-7726-01	No	lung adenocarcinoma	Primary Tumor	0	0	6.829	8.525	6.636	6.222
TCGA-86-7701-01	TCGA-86-7701-01	No	lung adenocarcinoma	Primary Tumor	0	0	6.761	8.029	8.215	6.162
TCGA-55-6986-01	TCGA-55-6986-01	No	lung adenocarcinoma	Primary Tumor	0	0	6.365	7.394	7.33	5.813
TCGA-91-6849-01	TCGA-91-6849-01	No	lung adenocarcinoma	Primary Tumor	0	0	6.321	7.941	8.793	5.674
TCGA-91-6848-01	TCGA-91-6848-01	No	lung adenocarcinoma	Primary Tumor	0	0	5.996	8.449	7.473	4.455
TCGA-95-7947-01	TCGA-95-7947-01	No	lung adenocarcinoma	Primary Tumor	0	0	5.751	7.75	6.73	4.154
TCGA-44-5644-01	TCGA-44-5644-01	No	lung adenocarcinoma	Primary Tumor	0	0	5.53	7.143	5.879	4.294
TCGA-55-7994-01	TCGA-55-7994-01	No	lung adenocarcinoma	Primary Tumor	0	0	4.736	3.96	6.751	2.994
