# Supplementary material for: Aberrant expression of GSTM5 in lung adenocarcinoma is associated with DNA hypermethylation and poor prognosis
Source: BMC Cancer. 2022 Jun 21;22:685. doi: 10.1186/s12885-022-09711-0 (PMC9214983; doi:10.1186/s12885-022-09711-0)
Supplement: Supplementary file 2 — Additional file 2. [file 12885_2022_9711_MOESM2_ESM.xlsx]

## Sheet: GSTM1-LUAD
Additional file 2: The raw data of GSTM1 expression status and prognosis in LUAD patients.
sample	samples	_primary_disease	history_of_neoadjuvant_treatment	sample_type	OS	OS.time	GSTM1
TCGA-78-7143-01	TCGA-78-7143-01	lung adenocarcinoma	No	Primary Tumor	1	4961	9.079
TCGA-78-8662-01	TCGA-78-8662-01	lung adenocarcinoma	No	Primary Tumor	1	3361	8.774
TCGA-78-7162-01	TCGA-78-7162-01	lung adenocarcinoma	No	Primary Tumor	1	3169	1.832
TCGA-78-7167-01	TCGA-78-7167-01	lung adenocarcinoma	No	Primary Tumor	1	2681	1.13
TCGA-MP-A4SV-01	TCGA-MP-A4SV-01	lung adenocarcinoma	No	Primary Tumor	1	2620	7.992
TCGA-MP-A4T4-01	TCGA-MP-A4T4-01	lung adenocarcinoma	No	Primary Tumor	1	2617	0.5688
TCGA-50-5933-01	TCGA-50-5933-01	lung adenocarcinoma	No	Primary Tumor	1	2393	6.644
TCGA-49-4486-01	TCGA-49-4486-01	lung adenocarcinoma	No	Primary Tumor	1	2318	1.734
TCGA-50-5045-01	TCGA-50-5045-01	lung adenocarcinoma	No	Primary Tumor	1	2174	8.88
TCGA-75-5125-01	TCGA-75-5125-01	lung adenocarcinoma	No	Primary Tumor	1	2027	0
TCGA-50-5055-01	TCGA-50-5055-01	lung adenocarcinoma	No	Primary Tumor	1	1830	9.281
TCGA-O1-A52J-01	TCGA-O1-A52J-01	lung adenocarcinoma	No	Primary Tumor	1	1798	2.532
TCGA-MP-A4T6-01	TCGA-MP-A4T6-01	lung adenocarcinoma	No	Primary Tumor	1	1790	0.45
TCGA-MP-A4SW-01	TCGA-MP-A4SW-01	lung adenocarcinoma	No	Primary Tumor	1	1778	4.753
TCGA-62-A46R-01	TCGA-62-A46R-01	lung adenocarcinoma	No	Primary Tumor	1	1725	0
TCGA-62-A46S-01	TCGA-62-A46S-01	lung adenocarcinoma	No	Primary Tumor	1	1653	8.303
TCGA-55-6972-01	TCGA-55-6972-01	lung adenocarcinoma	No	Primary Tumor	1	1632	4.268
TCGA-78-7537-01	TCGA-78-7537-01	lung adenocarcinoma	No	Primary Tumor	1	1622	1.05
TCGA-73-4658-01	TCGA-73-4658-01	lung adenocarcinoma	No	Primary Tumor	1	1600	0
TCGA-73-7499-01	TCGA-73-7499-01	lung adenocarcinoma	No	Primary Tumor	1	1531	9.995
TCGA-78-7633-01	TCGA-78-7633-01	lung adenocarcinoma	No	Primary Tumor	1	1528	1.447
TCGA-75-6212-01	TCGA-75-6212-01	lung adenocarcinoma	No	Primary Tumor	1	1516	0
TCGA-MP-A4SY-01	TCGA-MP-A4SY-01	lung adenocarcinoma	No	Primary Tumor	1	1501	0
TCGA-50-5068-01	TCGA-50-5068-01	lung adenocarcinoma	No	Primary Tumor	1	1499	8.503
TCGA-62-8402-01	TCGA-62-8402-01	lung adenocarcinoma	No	Primary Tumor	1	1498	1.309
TCGA-38-4628-01	TCGA-38-4628-01	lung adenocarcinoma	No	Primary Tumor	1	1492	2.261
TCGA-62-A46O-01	TCGA-62-A46O-01	lung adenocarcinoma	No	Primary Tumor	1	1454	8.136
TCGA-49-4501-01	TCGA-49-4501-01	lung adenocarcinoma	No	Primary Tumor	1	1421	1.04
TCGA-55-6981-01	TCGA-55-6981-01	lung adenocarcinoma	No	Primary Tumor	1	1379	9.671
TCGA-38-4632-01	TCGA-38-4632-01	lung adenocarcinoma	No	Primary Tumor	1	1357	10.64
TCGA-55-6968-01	TCGA-55-6968-01	lung adenocarcinoma	No	Primary Tumor	1	1293	2.324
TCGA-50-6590-01	TCGA-50-6590-01	lung adenocarcinoma	No	Primary Tumor	1	1288	8.428
TCGA-50-6597-01	TCGA-50-6597-01	lung adenocarcinoma	No	Primary Tumor	1	1268	10.25
TCGA-MP-A4T9-01	TCGA-MP-A4T9-01	lung adenocarcinoma	No	Primary Tumor	1	1265	7.391
TCGA-91-6829-01	TCGA-91-6829-01	lung adenocarcinoma	No	Primary Tumor	1	1258	1.35
TCGA-50-5932-01	TCGA-50-5932-01	lung adenocarcinoma	No	Primary Tumor	1	1235	0.8729
TCGA-49-AARE-01	TCGA-49-AARE-01	lung adenocarcinoma	No	Primary Tumor	1	1229	9.706
TCGA-78-7152-01	TCGA-78-7152-01	lung adenocarcinoma	No	Primary Tumor	1	1215	8.425
TCGA-78-8648-01	TCGA-78-8648-01	lung adenocarcinoma	No	Primary Tumor	1	1209	9.702
TCGA-78-7540-01	TCGA-78-7540-01	lung adenocarcinoma	No	Primary Tumor	1	1197	0.7336
TCGA-62-A470-01	TCGA-62-A470-01	lung adenocarcinoma	No	Primary Tumor	1	1194	0
TCGA-78-7155-01	TCGA-78-7155-01	lung adenocarcinoma	No	Primary Tumor	1	1171	1.109
TCGA-64-1681-01	TCGA-64-1681-01	lung adenocarcinoma	No	Primary Tumor	1	1167	2.088
TCGA-38-4627-01	TCGA-38-4627-01	lung adenocarcinoma	No	Primary Tumor	1	1147	8.542
TCGA-49-AARN-01	TCGA-49-AARN-01	lung adenocarcinoma	No	Primary Tumor	1	1135	0.8043
TCGA-75-6214-01	TCGA-75-6214-01	lung adenocarcinoma	No	Primary Tumor	1	1115	7.027
TCGA-49-4494-01	TCGA-49-4494-01	lung adenocarcinoma	No	Primary Tumor	1	1081	8.406
TCGA-38-4630-01	TCGA-38-4630-01	lung adenocarcinoma	No	Primary Tumor	1	1073	9.206
TCGA-86-7711-01	TCGA-86-7711-01	lung adenocarcinoma	No	Primary Tumor	1	1046	9.162
TCGA-53-7624-01	TCGA-53-7624-01	lung adenocarcinoma	No	Primary Tumor	1	1043	8.374
TCGA-44-3919-01	TCGA-44-3919-01	lung adenocarcinoma	No	Primary Tumor	1	1026	9.002
TCGA-49-4506-01	TCGA-49-4506-01	lung adenocarcinoma	No	Primary Tumor	1	999	1.374
TCGA-55-6982-01	TCGA-55-6982-01	lung adenocarcinoma	No	Primary Tumor	1	995	8.787
TCGA-55-7574-01	TCGA-55-7574-01	lung adenocarcinoma	No	Primary Tumor	1	995	0
TCGA-44-6777-01	TCGA-44-6777-01	lung adenocarcinoma	No	Primary Tumor	1	987	1.037
TCGA-78-7156-01	TCGA-78-7156-01	lung adenocarcinoma	No	Primary Tumor	1	976	1.802
TCGA-55-7227-01	TCGA-55-7227-01	lung adenocarcinoma	No	Primary Tumor	1	952	9.244
TCGA-MP-A4TA-01	TCGA-MP-A4TA-01	lung adenocarcinoma	No	Primary Tumor	1	950	2.081
TCGA-78-7535-01	TCGA-78-7535-01	lung adenocarcinoma	No	Primary Tumor	1	949	9.299
TCGA-53-7626-01	TCGA-53-7626-01	lung adenocarcinoma	No	Primary Tumor	1	929	9.798
TCGA-73-4675-01	TCGA-73-4675-01	lung adenocarcinoma	No	Primary Tumor	1	922	9.657
TCGA-49-4512-01	TCGA-49-4512-01	lung adenocarcinoma	No	Primary Tumor	1	905	0.8226
TCGA-MP-A4TE-01	TCGA-MP-A4TE-01	lung adenocarcinoma	No	Primary Tumor	1	896	4.731
TCGA-49-4510-01	TCGA-49-4510-01	lung adenocarcinoma	No	Primary Tumor	1	896	2.174
TCGA-49-AAR4-01	TCGA-49-AAR4-01	lung adenocarcinoma	No	Primary Tumor	1	879	9.945
TCGA-49-4488-01	TCGA-49-4488-01	lung adenocarcinoma	No	Primary Tumor	1	869	1.679
TCGA-38-4629-01	TCGA-38-4629-01	lung adenocarcinoma	No	Primary Tumor	1	864	9.392
TCGA-49-4487-01	TCGA-49-4487-01	lung adenocarcinoma	No	Primary Tumor	1	855	2.128
TCGA-78-7145-01	TCGA-78-7145-01	lung adenocarcinoma	No	Primary Tumor	1	826	1.114
TCGA-44-4112-01	TCGA-44-4112-01	lung adenocarcinoma	No	Primary Tumor	1	808	9.295
TCGA-78-7220-01	TCGA-78-7220-01	lung adenocarcinoma	No	Primary Tumor	1	807	9.405
TCGA-38-7271-01	TCGA-38-7271-01	lung adenocarcinoma	No	Primary Tumor	1	800	8.704
TCGA-50-6592-01	TCGA-50-6592-01	lung adenocarcinoma	No	Primary Tumor	1	777	1.192
TCGA-44-2668-01	TCGA-44-2668-01	lung adenocarcinoma	No	Primary Tumor	1	761	8.62
TCGA-55-6984-01	TCGA-55-6984-01	lung adenocarcinoma	No	Primary Tumor	1	760	1.5
TCGA-86-A4JF-01	TCGA-86-A4JF-01	lung adenocarcinoma	No	Primary Tumor	1	737	1.685
TCGA-05-4397-01	TCGA-05-4397-01	lung adenocarcinoma	No	Primary Tumor	1	731	1.778
TCGA-55-8096-01	TCGA-55-8096-01	lung adenocarcinoma	No	Primary Tumor	1	719	0
TCGA-73-4659-01	TCGA-73-4659-01	lung adenocarcinoma	No	Primary Tumor	1	711	8.403
TCGA-55-8089-01	TCGA-55-8089-01	lung adenocarcinoma	No	Primary Tumor	1	702	1.622
TCGA-55-1592-01	TCGA-55-1592-01	lung adenocarcinoma	No	Primary Tumor	1	701	13.29
TCGA-78-7160-01	TCGA-78-7160-01	lung adenocarcinoma	No	Primary Tumor	1	697	7.488
TCGA-86-8075-01	TCGA-86-8075-01	lung adenocarcinoma	No	Primary Tumor	1	694	9.243
TCGA-49-AAQV-01	TCGA-49-AAQV-01	lung adenocarcinoma	No	Primary Tumor	1	677	1.209
TCGA-78-7150-01	TCGA-78-7150-01	lung adenocarcinoma	No	Primary Tumor	1	666	9.517
TCGA-99-8033-01	TCGA-99-8033-01	lung adenocarcinoma	No	Primary Tumor	1	656	9.075
TCGA-50-5935-01	TCGA-50-5935-01	lung adenocarcinoma	No	Primary Tumor	1	653	8.631
TCGA-64-1677-01	TCGA-64-1677-01	lung adenocarcinoma	No	Primary Tumor	1	628	8.304
TCGA-78-7148-01	TCGA-78-7148-01	lung adenocarcinoma	No	Primary Tumor	1	626	8.04
TCGA-86-7714-01	TCGA-86-7714-01	lung adenocarcinoma	No	Primary Tumor	1	625	2.251
TCGA-50-5044-01	TCGA-50-5044-01	lung adenocarcinoma	No	Primary Tumor	1	624	0
TCGA-55-A4DF-01	TCGA-55-A4DF-01	lung adenocarcinoma	No	Primary Tumor	1	614	2.232
TCGA-55-8512-01	TCGA-55-8512-01	lung adenocarcinoma	No	Primary Tumor	1	607	8.66
TCGA-55-8090-01	TCGA-55-8090-01	lung adenocarcinoma	No	Primary Tumor	1	598	0.9479
TCGA-62-A46P-01	TCGA-62-A46P-01	lung adenocarcinoma	No	Primary Tumor	1	594	1.703
TCGA-78-7154-01	TCGA-78-7154-01	lung adenocarcinoma	No	Primary Tumor	1	593	9.024
TCGA-78-7147-01	TCGA-78-7147-01	lung adenocarcinoma	No	Primary Tumor	1	586	1.12
TCGA-MP-A4TK-01	TCGA-MP-A4TK-01	lung adenocarcinoma	No	Primary Tumor	1	582	8.47
TCGA-44-7669-01	TCGA-44-7669-01	lung adenocarcinoma	No	Primary Tumor	1	574	8.739
TCGA-55-7913-01	TCGA-55-7913-01	lung adenocarcinoma	No	Primary Tumor	1	561	0.6543
TCGA-44-7661-01	TCGA-44-7661-01	lung adenocarcinoma	No	Primary Tumor	1	557	0.3921
TCGA-J2-A4AD-01	TCGA-J2-A4AD-01	lung adenocarcinoma	No	Primary Tumor	1	550	1.392
TCGA-95-7043-01	TCGA-95-7043-01	lung adenocarcinoma	No	Primary Tumor	1	503	9.253
TCGA-44-6779-01	TCGA-44-6779-01	lung adenocarcinoma	No	Primary Tumor	1	500	0
TCGA-49-6742-01	TCGA-49-6742-01	lung adenocarcinoma	No	Primary Tumor	1	488	9.34
TCGA-50-5051-01	TCGA-50-5051-01	lung adenocarcinoma	No	Primary Tumor	1	478	2.847
TCGA-55-8299-01	TCGA-55-8299-01	lung adenocarcinoma	No	Primary Tumor	1	469	8.261
TCGA-97-8176-01	TCGA-97-8176-01	lung adenocarcinoma	No	Primary Tumor	1	468	9.354
TCGA-55-7816-01	TCGA-55-7816-01	lung adenocarcinoma	No	Primary Tumor	1	468	9.108
TCGA-55-6970-01	TCGA-55-6970-01	lung adenocarcinoma	No	Primary Tumor	1	464	1.55
TCGA-50-5939-01	TCGA-50-5939-01	lung adenocarcinoma	No	Primary Tumor	1	460	9.439
TCGA-05-4434-01	TCGA-05-4434-01	lung adenocarcinoma	No	Primary Tumor	1	457	8.91
TCGA-62-8398-01	TCGA-62-8398-01	lung adenocarcinoma	No	Primary Tumor	1	444	9.093
TCGA-86-8359-01	TCGA-86-8359-01	lung adenocarcinoma	No	Primary Tumor	1	444	5.701
TCGA-L9-A50W-01	TCGA-L9-A50W-01	lung adenocarcinoma	No	Primary Tumor	1	442	3.267
TCGA-50-5931-01	TCGA-50-5931-01	lung adenocarcinoma	No	Primary Tumor	1	434	10.07
TCGA-91-8497-01	TCGA-91-8497-01	lung adenocarcinoma	No	Primary Tumor	1	434	8.761
TCGA-MP-A4TI-01	TCGA-MP-A4TI-01	lung adenocarcinoma	No	Primary Tumor	1	429	7.432
TCGA-49-4505-01	TCGA-49-4505-01	lung adenocarcinoma	No	Primary Tumor	1	428	0.6427
TCGA-62-A46Y-01	TCGA-62-A46Y-01	lung adenocarcinoma	No	Primary Tumor	1	414	0.5862
TCGA-44-A4SU-01	TCGA-44-A4SU-01	lung adenocarcinoma	No	Primary Tumor	1	409	1.525
TCGA-49-4490-01	TCGA-49-4490-01	lung adenocarcinoma	No	Primary Tumor	1	385	1.522
TCGA-86-6562-01	TCGA-86-6562-01	lung adenocarcinoma	No	Primary Tumor	1	376	0.6192
TCGA-55-8620-01	TCGA-55-8620-01	lung adenocarcinoma	No	Primary Tumor	1	375	7.011
TCGA-50-6594-01	TCGA-50-6594-01	lung adenocarcinoma	No	Primary Tumor	1	370	8.206
TCGA-38-4631-01	TCGA-38-4631-01	lung adenocarcinoma	No	Primary Tumor	1	354	8.446
TCGA-55-7907-01	TCGA-55-7907-01	lung adenocarcinoma	No	Primary Tumor	1	343	0
TCGA-73-A9RS-01	TCGA-73-A9RS-01	lung adenocarcinoma	No	Primary Tumor	1	340	8.514
TCGA-MP-A4TJ-01	TCGA-MP-A4TJ-01	lung adenocarcinoma	No	Primary Tumor	1	339	0
TCGA-50-6593-01	TCGA-50-6593-01	lung adenocarcinoma	No	Primary Tumor	1	336	9.514
TCGA-MP-A4TF-01	TCGA-MP-A4TF-01	lung adenocarcinoma	No	Primary Tumor	1	336	6.217
TCGA-78-8660-01	TCGA-78-8660-01	lung adenocarcinoma	No	Primary Tumor	1	321	8.553
TCGA-78-7542-01	TCGA-78-7542-01	lung adenocarcinoma	No	Primary Tumor	1	321	7.236
TCGA-50-7109-01	TCGA-50-7109-01	lung adenocarcinoma	No	Primary Tumor	1	308	0.6872
TCGA-MP-A4TD-01	TCGA-MP-A4TD-01	lung adenocarcinoma	No	Primary Tumor	1	307	9.238
TCGA-05-4396-01	TCGA-05-4396-01	lung adenocarcinoma	No	Primary Tumor	1	303	1.331
TCGA-4B-A93V-01	TCGA-4B-A93V-01	lung adenocarcinoma	No	Primary Tumor	1	300	0
TCGA-78-7161-01	TCGA-78-7161-01	lung adenocarcinoma	No	Primary Tumor	1	291	1.304
TCGA-50-5930-01	TCGA-50-5930-01	lung adenocarcinoma	No	Primary Tumor	1	282	8.517
TCGA-05-5429-01	TCGA-05-5429-01	lung adenocarcinoma	No	Primary Tumor	1	275	3.655
TCGA-05-4418-01	TCGA-05-4418-01	lung adenocarcinoma	No	Primary Tumor	1	274	1.412
TCGA-49-4507-01	TCGA-49-4507-01	lung adenocarcinoma	No	Primary Tumor	1	268	6.41
TCGA-49-AAR9-01	TCGA-49-AAR9-01	lung adenocarcinoma	No	Primary Tumor	1	260	0.9395
TCGA-78-7166-01	TCGA-78-7166-01	lung adenocarcinoma	No	Primary Tumor	1	258	8.144
TCGA-50-5936-01	TCGA-50-5936-01	lung adenocarcinoma	No	Primary Tumor	1	257	0.7916
TCGA-78-7536-01	TCGA-78-7536-01	lung adenocarcinoma	No	Primary Tumor	1	244	1.481
TCGA-05-4402-01	TCGA-05-4402-01	lung adenocarcinoma	No	Primary Tumor	1	244	0.9746
TCGA-55-7284-01	TCGA-55-7284-01	lung adenocarcinoma	No	Primary Tumor	1	243	8.647
TCGA-55-6979-01	TCGA-55-6979-01	lung adenocarcinoma	No	Primary Tumor	1	237	8.527
TCGA-71-8520-01	TCGA-71-8520-01	lung adenocarcinoma	No	Primary Tumor	1	210	9.283
TCGA-L9-A443-01	TCGA-L9-A443-01	lung adenocarcinoma	No	Primary Tumor	1	193	0
TCGA-50-6595-01	TCGA-50-6595-01	lung adenocarcinoma	No	Primary Tumor	1	189	0
TCGA-55-7914-01	TCGA-55-7914-01	lung adenocarcinoma	No	Primary Tumor	1	187	9.26
TCGA-78-7158-01	TCGA-78-7158-01	lung adenocarcinoma	No	Primary Tumor	1	179	9.198
TCGA-55-6978-01	TCGA-55-6978-01	lung adenocarcinoma	No	Primary Tumor	1	176	1.057
TCGA-78-7146-01	TCGA-78-7146-01	lung adenocarcinoma	No	Primary Tumor	1	173	0
TCGA-55-6712-01	TCGA-55-6712-01	lung adenocarcinoma	No	Primary Tumor	1	171	0
TCGA-MP-A4T7-01	TCGA-MP-A4T7-01	lung adenocarcinoma	No	Primary Tumor	1	167	8.729
TCGA-97-8174-01	TCGA-97-8174-01	lung adenocarcinoma	No	Primary Tumor	1	164	1.244
TCGA-MP-A4T8-01	TCGA-MP-A4T8-01	lung adenocarcinoma	No	Primary Tumor	1	161	1.422
TCGA-55-8092-01	TCGA-55-8092-01	lung adenocarcinoma	No	Primary Tumor	1	154	8.216
TCGA-62-8394-01	TCGA-62-8394-01	lung adenocarcinoma	No	Primary Tumor	1	139	9.513
TCGA-86-8055-01	TCGA-86-8055-01	lung adenocarcinoma	No	Primary Tumor	1	124	1.441
TCGA-05-4250-01	TCGA-05-4250-01	lung adenocarcinoma	No	Primary Tumor	1	121	1.41
TCGA-50-6591-01	TCGA-50-6591-01	lung adenocarcinoma	No	Primary Tumor	1	119	10.12
TCGA-55-6975-01	TCGA-55-6975-01	lung adenocarcinoma	No	Primary Tumor	1	118	0.8783
TCGA-86-A4D0-01	TCGA-86-A4D0-01	lung adenocarcinoma	No	Primary Tumor	1	116	9.306
TCGA-55-A490-01	TCGA-55-A490-01	lung adenocarcinoma	No	Primary Tumor	1	99	0
TCGA-44-2666-01	TCGA-44-2666-01	lung adenocarcinoma	No	Primary Tumor	1	97	8.584
TCGA-05-4415-01	TCGA-05-4415-01	lung adenocarcinoma	No	Primary Tumor	1	91	1.474
TCGA-95-7562-01	TCGA-95-7562-01	lung adenocarcinoma	No	Primary Tumor	1	87	6.788
TCGA-MP-A4TC-01	TCGA-MP-A4TC-01	lung adenocarcinoma	No	Primary Tumor	1	74	0
TCGA-L9-A5IP-01	TCGA-L9-A5IP-01	lung adenocarcinoma	No	Primary Tumor	1	58	5.813
TCGA-73-4677-01	TCGA-73-4677-01	lung adenocarcinoma	No	Primary Tumor	1	38	9.528
TCGA-93-A4JO-01	TCGA-93-A4JO-01	lung adenocarcinoma	No	Primary Tumor	1	33	1.033
TCGA-50-6673-01	TCGA-50-6673-01	lung adenocarcinoma	No	Primary Tumor	1	22	8.861
TCGA-86-8672-01	TCGA-86-8672-01	lung adenocarcinoma	No	Primary Tumor	1	19	8.604
TCGA-97-7938-01	TCGA-97-7938-01	lung adenocarcinoma	No	Primary Tumor	1	18	8.43
TCGA-NJ-A4YI-01	TCGA-NJ-A4YI-01	lung adenocarcinoma	No	Primary Tumor	1	4	0.7411
TCGA-05-4395-01	TCGA-05-4395-01	lung adenocarcinoma	No	Primary Tumor	1	0	8.111
TCGA-78-7163-01	TCGA-78-7163-01	lung adenocarcinoma	No	Primary Tumor	0	7248	4.642
TCGA-78-8640-01	TCGA-78-8640-01	lung adenocarcinoma	No	Primary Tumor	0	7062	6.297
TCGA-49-AARQ-01	TCGA-49-AARQ-01	lung adenocarcinoma	No	Primary Tumor	0	6732	9.602
TCGA-49-AARR-01	TCGA-49-AARR-01	lung adenocarcinoma	No	Primary Tumor	0	4992	8.789
TCGA-49-AAR0-01	TCGA-49-AAR0-01	lung adenocarcinoma	No	Primary Tumor	0	4765	1.991
TCGA-78-7149-01	TCGA-78-7149-01	lung adenocarcinoma	No	Primary Tumor	0	3940	0
TCGA-49-AARO-01	TCGA-49-AARO-01	lung adenocarcinoma	No	Primary Tumor	0	3759	8.65
TCGA-38-4626-01	TCGA-38-4626-01	lung adenocarcinoma	No	Primary Tumor	0	3674	0
TCGA-78-7153-01	TCGA-78-7153-01	lung adenocarcinoma	No	Primary Tumor	0	3635	8.567
TCGA-75-7025-01	TCGA-75-7025-01	lung adenocarcinoma	No	Primary Tumor	0	3305	1.094
TCGA-55-6986-01	TCGA-55-6986-01	lung adenocarcinoma	No	Primary Tumor	0	3261	0
TCGA-50-5049-01	TCGA-50-5049-01	lung adenocarcinoma	No	Primary Tumor	0	3094	1.692
TCGA-75-7027-01	TCGA-75-7027-01	lung adenocarcinoma	No	Primary Tumor	0	3059	1.453
TCGA-38-4625-01	TCGA-38-4625-01	lung adenocarcinoma	No	Primary Tumor	0	2973	10
TCGA-80-5608-01	TCGA-80-5608-01	lung adenocarcinoma	No	Primary Tumor	0	2832	0.7734
TCGA-55-6983-01	TCGA-55-6983-01	lung adenocarcinoma	No	Primary Tumor	0	2823	8.524
TCGA-62-8399-01	TCGA-62-8399-01	lung adenocarcinoma	No	Primary Tumor	0	2696	1.329
TCGA-64-5774-01	TCGA-64-5774-01	lung adenocarcinoma	No	Primary Tumor	0	2676	9.482
TCGA-44-6776-01	TCGA-44-6776-01	lung adenocarcinoma	No	Primary Tumor	0	2616	8.306
TCGA-80-5611-01	TCGA-80-5611-01	lung adenocarcinoma	No	Primary Tumor	0	2595	1.418
TCGA-75-6206-01	TCGA-75-6206-01	lung adenocarcinoma	No	Primary Tumor	0	2590	9.028
TCGA-73-4662-01	TCGA-73-4662-01	lung adenocarcinoma	No	Primary Tumor	0	2515	6.534
TCGA-64-1679-01	TCGA-64-1679-01	lung adenocarcinoma	No	Primary Tumor	0	2488	8.425
TCGA-55-6642-01	TCGA-55-6642-01	lung adenocarcinoma	No	Primary Tumor	0	2449	8.113
TCGA-75-5146-01	TCGA-75-5146-01	lung adenocarcinoma	No	Primary Tumor	0	2368	9.511
TCGA-78-8655-01	TCGA-78-8655-01	lung adenocarcinoma	No	Primary Tumor	0	2360	1.821
TCGA-NJ-A4YG-01	TCGA-NJ-A4YG-01	lung adenocarcinoma	No	Primary Tumor	0	2261	8.88
TCGA-MP-A5C7-01	TCGA-MP-A5C7-01	lung adenocarcinoma	No	Primary Tumor	0	2248	5.245
TCGA-49-AAR2-01	TCGA-49-AAR2-01	lung adenocarcinoma	No	Primary Tumor	0	2224	9.39
TCGA-62-A46V-01	TCGA-62-A46V-01	lung adenocarcinoma	No	Primary Tumor	0	2199	1.992
TCGA-NJ-A4YF-01	TCGA-NJ-A4YF-01	lung adenocarcinoma	No	Primary Tumor	0	2161	2.013
TCGA-55-6987-01	TCGA-55-6987-01	lung adenocarcinoma	No	Primary Tumor	0	2137	1.641
TCGA-55-6980-01	TCGA-55-6980-01	lung adenocarcinoma	No	Primary Tumor	0	2109	0.914
TCGA-62-A46U-01	TCGA-62-A46U-01	lung adenocarcinoma	No	Primary Tumor	0	2067	9.871
TCGA-55-1596-01	TCGA-55-1596-01	lung adenocarcinoma	No	Primary Tumor	0	2065	1.986
TCGA-78-7159-01	TCGA-78-7159-01	lung adenocarcinoma	No	Primary Tumor	0	1974	1.072
TCGA-97-7547-01	TCGA-97-7547-01	lung adenocarcinoma	No	Primary Tumor	0	1965	1.46
TCGA-97-7552-01	TCGA-97-7552-01	lung adenocarcinoma	No	Primary Tumor	0	1932	1.733
TCGA-49-AAR3-01	TCGA-49-AAR3-01	lung adenocarcinoma	No	Primary Tumor	0	1893	0
TCGA-97-7553-01	TCGA-97-7553-01	lung adenocarcinoma	No	Primary Tumor	0	1870	8.527
TCGA-44-6778-01	TCGA-44-6778-01	lung adenocarcinoma	No	Primary Tumor	0	1864	0.7088
TCGA-50-5942-01	TCGA-50-5942-01	lung adenocarcinoma	No	Primary Tumor	0	1847	0
TCGA-50-5944-01	TCGA-50-5944-01	lung adenocarcinoma	No	Primary Tumor	0	1750	9.487
TCGA-64-1676-01	TCGA-64-1676-01	lung adenocarcinoma	No	Primary Tumor	0	1728	1.254
TCGA-49-4514-01	TCGA-49-4514-01	lung adenocarcinoma	No	Primary Tumor	0	1700	2.271
TCGA-49-6744-01	TCGA-49-6744-01	lung adenocarcinoma	No	Primary Tumor	0	1683	9.157
TCGA-49-6743-01	TCGA-49-6743-01	lung adenocarcinoma	No	Primary Tumor	0	1621	0.6254
TCGA-50-5946-01	TCGA-50-5946-01	lung adenocarcinoma	No	Primary Tumor	0	1617	1.551
TCGA-64-5781-01	TCGA-64-5781-01	lung adenocarcinoma	No	Primary Tumor	0	1559	8.023
TCGA-05-4249-01	TCGA-05-4249-01	lung adenocarcinoma	No	Primary Tumor	0	1523	9.743
TCGA-55-1595-01	TCGA-55-1595-01	lung adenocarcinoma	No	Primary Tumor	0	1479	8.935
TCGA-50-5941-01	TCGA-50-5941-01	lung adenocarcinoma	No	Primary Tumor	0	1474	1.19
TCGA-50-5066-01	TCGA-50-5066-01	lung adenocarcinoma	No	Primary Tumor	0	1442	9.193
TCGA-NJ-A4YQ-01	TCGA-NJ-A4YQ-01	lung adenocarcinoma	No	Primary Tumor	0	1432	0.7028
TCGA-05-4398-01	TCGA-05-4398-01	lung adenocarcinoma	No	Primary Tumor	0	1431	8.447
TCGA-44-2656-01	TCGA-44-2656-01	lung adenocarcinoma	No	Primary Tumor	0	1429	0.8583
TCGA-55-6971-01	TCGA-55-6971-01	lung adenocarcinoma	No	Primary Tumor	0	1400	0.9768
TCGA-05-4389-01	TCGA-05-4389-01	lung adenocarcinoma	No	Primary Tumor	0	1369	1.005
TCGA-44-2659-01	TCGA-44-2659-01	lung adenocarcinoma	No	Primary Tumor	0	1367	1.398
TCGA-44-2657-01	TCGA-44-2657-01	lung adenocarcinoma	No	Primary Tumor	0	1351	9.474
TCGA-75-5147-01	TCGA-75-5147-01	lung adenocarcinoma	No	Primary Tumor	0	1333	9.438
TCGA-44-2655-01	TCGA-44-2655-01	lung adenocarcinoma	No	Primary Tumor	0	1324	1.492
TCGA-64-5778-01	TCGA-64-5778-01	lung adenocarcinoma	No	Primary Tumor	0	1305	7.604
TCGA-44-2665-01	TCGA-44-2665-01	lung adenocarcinoma	No	Primary Tumor	0	1301	7.919
TCGA-62-8397-01	TCGA-62-8397-01	lung adenocarcinoma	No	Primary Tumor	0	1289	1.971
TCGA-97-7546-01	TCGA-97-7546-01	lung adenocarcinoma	No	Primary Tumor	0	1285	8.842
TCGA-44-2662-01	TCGA-44-2662-01	lung adenocarcinoma	No	Primary Tumor	0	1280	9.06
TCGA-95-7039-01	TCGA-95-7039-01	lung adenocarcinoma	No	Primary Tumor	0	1272	0.7776
TCGA-62-A471-01	TCGA-62-A471-01	lung adenocarcinoma	No	Primary Tumor	0	1246	9.248
TCGA-55-6969-01	TCGA-55-6969-01	lung adenocarcinoma	No	Primary Tumor	0	1239	1.025
TCGA-55-6985-01	TCGA-55-6985-01	lung adenocarcinoma	No	Primary Tumor	0	1233	1.995
TCGA-62-8395-01	TCGA-62-8395-01	lung adenocarcinoma	No	Primary Tumor	0	1216	8.423
TCGA-73-7498-01	TCGA-73-7498-01	lung adenocarcinoma	No	Primary Tumor	0	1189	9.215
TCGA-64-1678-01	TCGA-64-1678-01	lung adenocarcinoma	No	Primary Tumor	0	1189	1.523
TCGA-55-1594-01	TCGA-55-1594-01	lung adenocarcinoma	No	Primary Tumor	0	1178	0.8369
TCGA-MN-A4N4-01	TCGA-MN-A4N4-01	lung adenocarcinoma	No	Primary Tumor	0	1175	8.202
TCGA-44-3398-01	TCGA-44-3398-01	lung adenocarcinoma	No	Primary Tumor	0	1163	1.44
TCGA-44-2661-01	TCGA-44-2661-01	lung adenocarcinoma	No	Primary Tumor	0	1159	9.732
TCGA-86-7713-01	TCGA-86-7713-01	lung adenocarcinoma	No	Primary Tumor	0	1157	8.627
TCGA-86-8054-01	TCGA-86-8054-01	lung adenocarcinoma	No	Primary Tumor	0	1148	1.999
TCGA-44-3396-01	TCGA-44-3396-01	lung adenocarcinoma	No	Primary Tumor	0	1130	1.083
TCGA-64-1680-01	TCGA-64-1680-01	lung adenocarcinoma	No	Primary Tumor	0	1126	8.598
TCGA-05-4390-01	TCGA-05-4390-01	lung adenocarcinoma	No	Primary Tumor	0	1126	0
TCGA-50-8457-01	TCGA-50-8457-01	lung adenocarcinoma	No	Primary Tumor	0	1125	0.9166
TCGA-50-8459-01	TCGA-50-8459-01	lung adenocarcinoma	No	Primary Tumor	0	1119	8.82
TCGA-99-8028-01	TCGA-99-8028-01	lung adenocarcinoma	No	Primary Tumor	0	1118	3.328
TCGA-44-7667-01	TCGA-44-7667-01	lung adenocarcinoma	No	Primary Tumor	0	1097	0.9991
TCGA-J2-A4AE-01	TCGA-J2-A4AE-01	lung adenocarcinoma	No	Primary Tumor	0	1079	8.803
TCGA-86-7955-01	TCGA-86-7955-01	lung adenocarcinoma	No	Primary Tumor	0	1072	0.9288
TCGA-53-A4EZ-01	TCGA-53-A4EZ-01	lung adenocarcinoma	No	Primary Tumor	0	1071	1.569
TCGA-99-8025-01	TCGA-99-8025-01	lung adenocarcinoma	No	Primary Tumor	0	1060	8.018
TCGA-55-7910-01	TCGA-55-7910-01	lung adenocarcinoma	No	Primary Tumor	0	1040	9.403
TCGA-44-3918-01	TCGA-44-3918-01	lung adenocarcinoma	No	Primary Tumor	0	1036	8.746
TCGA-44-5643-01	TCGA-44-5643-01	lung adenocarcinoma	No	Primary Tumor	0	1013	9.962
TCGA-86-7953-01	TCGA-86-7953-01	lung adenocarcinoma	No	Primary Tumor	0	997	8.509
TCGA-86-8076-01	TCGA-86-8076-01	lung adenocarcinoma	No	Primary Tumor	0	993	9.029
TCGA-J2-A4AG-01	TCGA-J2-A4AG-01	lung adenocarcinoma	No	Primary Tumor	0	988	8.943
TCGA-55-8207-01	TCGA-55-8207-01	lung adenocarcinoma	No	Primary Tumor	0	977	1.494
TCGA-86-8279-01	TCGA-86-8279-01	lung adenocarcinoma	No	Primary Tumor	0	949	1.62
TCGA-86-7701-01	TCGA-86-7701-01	lung adenocarcinoma	No	Primary Tumor	0	947	0
TCGA-86-8278-01	TCGA-86-8278-01	lung adenocarcinoma	No	Primary Tumor	0	944	1.026
TCGA-86-8669-01	TCGA-86-8669-01	lung adenocarcinoma	No	Primary Tumor	0	938	9.103
TCGA-55-5899-01	TCGA-55-5899-01	lung adenocarcinoma	No	Primary Tumor	0	930	8.745
TCGA-05-4424-01	TCGA-05-4424-01	lung adenocarcinoma	No	Primary Tumor	0	913	1.758
TCGA-05-4420-01	TCGA-05-4420-01	lung adenocarcinoma	No	Primary Tumor	0	912	9.105
TCGA-62-A472-01	TCGA-62-A472-01	lung adenocarcinoma	No	Primary Tumor	0	910	0
TCGA-55-8085-01	TCGA-55-8085-01	lung adenocarcinoma	No	Primary Tumor	0	904	1.031
TCGA-86-A456-01	TCGA-86-A456-01	lung adenocarcinoma	No	Primary Tumor	0	896	8.773
TCGA-44-7671-01	TCGA-44-7671-01	lung adenocarcinoma	No	Primary Tumor	0	889	7.904
TCGA-55-7995-01	TCGA-55-7995-01	lung adenocarcinoma	No	Primary Tumor	0	889	0
TCGA-55-8206-01	TCGA-55-8206-01	lung adenocarcinoma	No	Primary Tumor	0	888	0.6697
TCGA-05-5425-01	TCGA-05-5425-01	lung adenocarcinoma	No	Primary Tumor	0	882	9.006
TCGA-44-7670-01	TCGA-44-7670-01	lung adenocarcinoma	No	Primary Tumor	0	882	0.6945
TCGA-55-7281-01	TCGA-55-7281-01	lung adenocarcinoma	No	Primary Tumor	0	872	1.097
TCGA-64-5815-01	TCGA-64-5815-01	lung adenocarcinoma	No	Primary Tumor	0	866	0.8363
TCGA-64-5779-01	TCGA-64-5779-01	lung adenocarcinoma	No	Primary Tumor	0	864	8.235
TCGA-44-5644-01	TCGA-44-5644-01	lung adenocarcinoma	No	Primary Tumor	0	863	0
TCGA-86-8673-01	TCGA-86-8673-01	lung adenocarcinoma	No	Primary Tumor	0	862	0
TCGA-44-5645-01	TCGA-44-5645-01	lung adenocarcinoma	No	Primary Tumor	0	852	7.506
TCGA-44-6147-01	TCGA-44-6147-01	lung adenocarcinoma	No	Primary Tumor	0	845	9.021
TCGA-91-6847-01	TCGA-91-6847-01	lung adenocarcinoma	No	Primary Tumor	0	842	5.337
TCGA-86-8671-01	TCGA-86-8671-01	lung adenocarcinoma	No	Primary Tumor	0	839	9.06
TCGA-95-8039-01	TCGA-95-8039-01	lung adenocarcinoma	No	Primary Tumor	0	830	0
TCGA-50-8460-01	TCGA-50-8460-01	lung adenocarcinoma	No	Primary Tumor	0	829	9.226
TCGA-MN-A4N1-01	TCGA-MN-A4N1-01	lung adenocarcinoma	No	Primary Tumor	0	827	8.85
TCGA-83-5908-01	TCGA-83-5908-01	lung adenocarcinoma	No	Primary Tumor	0	824	9.291
TCGA-55-7570-01	TCGA-55-7570-01	lung adenocarcinoma	No	Primary Tumor	0	824	9.102
TCGA-69-8453-01	TCGA-69-8453-01	lung adenocarcinoma	No	Primary Tumor	0	813	0.9816
TCGA-86-8674-01	TCGA-86-8674-01	lung adenocarcinoma	No	Primary Tumor	0	806	9.72
TCGA-86-A4P8-01	TCGA-86-A4P8-01	lung adenocarcinoma	No	Primary Tumor	0	805	8.792
TCGA-73-4666-01	TCGA-73-4666-01	lung adenocarcinoma	No	Primary Tumor	0	800	8.23
TCGA-78-7539-01	TCGA-78-7539-01	lung adenocarcinoma	No	Primary Tumor	0	791	8.765
TCGA-05-4426-01	TCGA-05-4426-01	lung adenocarcinoma	No	Primary Tumor	0	791	8.462
TCGA-55-8513-01	TCGA-55-8513-01	lung adenocarcinoma	No	Primary Tumor	0	791	1.689
TCGA-05-4427-01	TCGA-05-4427-01	lung adenocarcinoma	No	Primary Tumor	0	791	0
TCGA-97-7554-01	TCGA-97-7554-01	lung adenocarcinoma	No	Primary Tumor	0	775	8.064
TCGA-55-7815-01	TCGA-55-7815-01	lung adenocarcinoma	No	Primary Tumor	0	773	0
TCGA-05-4430-01	TCGA-05-4430-01	lung adenocarcinoma	No	Primary Tumor	0	761	0.3994
TCGA-05-4432-01	TCGA-05-4432-01	lung adenocarcinoma	No	Primary Tumor	0	761	0
TCGA-99-7458-01	TCGA-99-7458-01	lung adenocarcinoma	No	Primary Tumor	0	747	8.429
TCGA-MP-A4TH-01	TCGA-MP-A4TH-01	lung adenocarcinoma	No	Primary Tumor	0	741	0
TCGA-86-8073-01	TCGA-86-8073-01	lung adenocarcinoma	No	Primary Tumor	0	740	9.14
TCGA-J2-8192-01	TCGA-J2-8192-01	lung adenocarcinoma	No	Primary Tumor	0	739	8.341
TCGA-05-4433-01	TCGA-05-4433-01	lung adenocarcinoma	No	Primary Tumor	0	730	8.928
TCGA-44-6146-01	TCGA-44-6146-01	lung adenocarcinoma	No	Primary Tumor	0	728	8.777
TCGA-J2-8194-01	TCGA-J2-8194-01	lung adenocarcinoma	No	Primary Tumor	0	724	8.511
TCGA-44-7672-01	TCGA-44-7672-01	lung adenocarcinoma	No	Primary Tumor	0	719	0.8326
TCGA-93-A4JN-01	TCGA-93-A4JN-01	lung adenocarcinoma	No	Primary Tumor	0	718	0.8729
TCGA-55-7724-01	TCGA-55-7724-01	lung adenocarcinoma	No	Primary Tumor	0	705	12.08
TCGA-44-6775-01	TCGA-44-6775-01	lung adenocarcinoma	No	Primary Tumor	0	705	2.01
TCGA-44-6148-01	TCGA-44-6148-01	lung adenocarcinoma	No	Primary Tumor	0	704	9.772
TCGA-55-7728-01	TCGA-55-7728-01	lung adenocarcinoma	No	Primary Tumor	0	704	0.4546
TCGA-86-8280-01	TCGA-86-8280-01	lung adenocarcinoma	No	Primary Tumor	0	701	10.39
TCGA-44-7659-01	TCGA-44-7659-01	lung adenocarcinoma	No	Primary Tumor	0	691	9.582
TCGA-69-7763-01	TCGA-69-7763-01	lung adenocarcinoma	No	Primary Tumor	0	690	1.472
TCGA-55-A48X-01	TCGA-55-A48X-01	lung adenocarcinoma	No	Primary Tumor	0	689	0.9837
TCGA-93-7347-01	TCGA-93-7347-01	lung adenocarcinoma	No	Primary Tumor	0	683	0
TCGA-49-6767-01	TCGA-49-6767-01	lung adenocarcinoma	No	Primary Tumor	0	677	1.127
TCGA-55-8208-01	TCGA-55-8208-01	lung adenocarcinoma	No	Primary Tumor	0	674	9.654
TCGA-55-7576-01	TCGA-55-7576-01	lung adenocarcinoma	No	Primary Tumor	0	670	8.979
TCGA-05-5428-01	TCGA-05-5428-01	lung adenocarcinoma	No	Primary Tumor	0	670	3.145
TCGA-05-4425-01	TCGA-05-4425-01	lung adenocarcinoma	No	Primary Tumor	0	669	2.124
TCGA-L9-A743-01	TCGA-L9-A743-01	lung adenocarcinoma	No	Primary Tumor	0	664	0
TCGA-99-AA5R-01	TCGA-99-AA5R-01	lung adenocarcinoma	No	Primary Tumor	0	658	8.829
TCGA-44-6774-01	TCGA-44-6774-01	lung adenocarcinoma	No	Primary Tumor	0	658	0
TCGA-97-8547-01	TCGA-97-8547-01	lung adenocarcinoma	No	Primary Tumor	0	657	6.738
TCGA-86-8358-01	TCGA-86-8358-01	lung adenocarcinoma	No	Primary Tumor	0	653	0.7339
TCGA-97-A4M0-01	TCGA-97-A4M0-01	lung adenocarcinoma	No	Primary Tumor	0	652	1.498
TCGA-55-7726-01	TCGA-55-7726-01	lung adenocarcinoma	No	Primary Tumor	0	652	0
TCGA-55-A48Z-01	TCGA-55-A48Z-01	lung adenocarcinoma	No	Primary Tumor	0	651	8.14
TCGA-95-A4VK-01	TCGA-95-A4VK-01	lung adenocarcinoma	No	Primary Tumor	0	651	0
TCGA-97-A4M5-01	TCGA-97-A4M5-01	lung adenocarcinoma	No	Primary Tumor	0	634	7.702
TCGA-55-A48Y-01	TCGA-55-A48Y-01	lung adenocarcinoma	No	Primary Tumor	0	630	7.179
TCGA-97-A4M7-01	TCGA-97-A4M7-01	lung adenocarcinoma	No	Primary Tumor	0	629	8.924
TCGA-55-A491-01	TCGA-55-A491-01	lung adenocarcinoma	No	Primary Tumor	0	626	10.19
TCGA-97-8552-01	TCGA-97-8552-01	lung adenocarcinoma	No	Primary Tumor	0	626	2.397
TCGA-97-A4M2-01	TCGA-97-A4M2-01	lung adenocarcinoma	No	Primary Tumor	0	624	1.549
TCGA-55-8508-01	TCGA-55-8508-01	lung adenocarcinoma	No	Primary Tumor	0	617	9.115
TCGA-NJ-A7XG-01	TCGA-NJ-A7XG-01	lung adenocarcinoma	No	Primary Tumor	0	617	7.891
TCGA-97-A4LX-01	TCGA-97-A4LX-01	lung adenocarcinoma	No	Primary Tumor	0	614	7.652
TCGA-67-3770-01	TCGA-67-3770-01	lung adenocarcinoma	No	Primary Tumor	0	610	9.354
TCGA-67-3771-01	TCGA-67-3771-01	lung adenocarcinoma	No	Primary Tumor	0	610	8.82
TCGA-05-4405-01	TCGA-05-4405-01	lung adenocarcinoma	No	Primary Tumor	0	610	1.217
TCGA-55-7283-01	TCGA-55-7283-01	lung adenocarcinoma	No	Primary Tumor	0	609	8.936
TCGA-55-A4DG-01	TCGA-55-A4DG-01	lung adenocarcinoma	No	Primary Tumor	0	608	8.733
TCGA-05-4382-01	TCGA-05-4382-01	lung adenocarcinoma	No	Primary Tumor	0	607	8.744
TCGA-95-A4VP-01	TCGA-95-A4VP-01	lung adenocarcinoma	No	Primary Tumor	0	605	7.712
TCGA-86-7954-01	TCGA-86-7954-01	lung adenocarcinoma	No	Primary Tumor	0	605	0.8502
TCGA-NJ-A55R-01	TCGA-NJ-A55R-01	lung adenocarcinoma	No	Primary Tumor	0	603	8.985
TCGA-91-A4BD-01	TCGA-91-A4BD-01	lung adenocarcinoma	No	Primary Tumor	0	603	2.646
TCGA-55-7994-01	TCGA-55-7994-01	lung adenocarcinoma	No	Primary Tumor	0	603	0
TCGA-97-A4M1-01	TCGA-97-A4M1-01	lung adenocarcinoma	No	Primary Tumor	0	601	9
TCGA-55-8091-01	TCGA-55-8091-01	lung adenocarcinoma	No	Primary Tumor	0	600	1.701
TCGA-55-8205-01	TCGA-55-8205-01	lung adenocarcinoma	No	Primary Tumor	0	599	9.159
TCGA-55-A492-01	TCGA-55-A492-01	lung adenocarcinoma	No	Primary Tumor	0	596	8.027
TCGA-44-6145-01	TCGA-44-6145-01	lung adenocarcinoma	No	Primary Tumor	0	595	0
TCGA-44-7660-01	TCGA-44-7660-01	lung adenocarcinoma	No	Primary Tumor	0	592	3.895
TCGA-69-A59K-01	TCGA-69-A59K-01	lung adenocarcinoma	No	Primary Tumor	0	591	1.157
TCGA-05-4403-01	TCGA-05-4403-01	lung adenocarcinoma	No	Primary Tumor	0	578	8.39
TCGA-93-A4JP-01	TCGA-93-A4JP-01	lung adenocarcinoma	No	Primary Tumor	0	578	1.373
TCGA-L4-A4E5-01	TCGA-L4-A4E5-01	lung adenocarcinoma	No	Primary Tumor	0	578	0.9336
TCGA-67-3772-01	TCGA-67-3772-01	lung adenocarcinoma	No	Primary Tumor	0	573	0
TCGA-97-A4M6-01	TCGA-97-A4M6-01	lung adenocarcinoma	No	Primary Tumor	0	568	8.895
TCGA-95-7567-01	TCGA-95-7567-01	lung adenocarcinoma	No	Primary Tumor	0	568	6.133
TCGA-97-8171-01	TCGA-97-8171-01	lung adenocarcinoma	No	Primary Tumor	0	568	1.569
TCGA-55-7903-01	TCGA-55-7903-01	lung adenocarcinoma	No	Primary Tumor	0	567	8.891
TCGA-L9-A7SV-01	TCGA-L9-A7SV-01	lung adenocarcinoma	No	Primary Tumor	0	565	9.097
TCGA-97-7937-01	TCGA-97-7937-01	lung adenocarcinoma	No	Primary Tumor	0	564	0.4873
TCGA-95-A4VN-01	TCGA-95-A4VN-01	lung adenocarcinoma	No	Primary Tumor	0	553	8.429
TCGA-55-8511-01	TCGA-55-8511-01	lung adenocarcinoma	No	Primary Tumor	0	552	0.6257
TCGA-97-8175-01	TCGA-97-8175-01	lung adenocarcinoma	No	Primary Tumor	0	551	8.762
TCGA-55-8203-01	TCGA-55-8203-01	lung adenocarcinoma	No	Primary Tumor	0	547	7.084
TCGA-55-A57B-01	TCGA-55-A57B-01	lung adenocarcinoma	No	Primary Tumor	0	546	1.794
TCGA-97-8172-01	TCGA-97-8172-01	lung adenocarcinoma	No	Primary Tumor	0	545	9.383
TCGA-55-8094-01	TCGA-55-8094-01	lung adenocarcinoma	No	Primary Tumor	0	541	4.327
TCGA-97-A4M3-01	TCGA-97-A4M3-01	lung adenocarcinoma	No	Primary Tumor	0	540	0
TCGA-55-8510-01	TCGA-55-8510-01	lung adenocarcinoma	No	Primary Tumor	0	539	2.402
TCGA-55-7911-01	TCGA-55-7911-01	lung adenocarcinoma	No	Primary Tumor	0	537	7.502
TCGA-55-8614-01	TCGA-55-8614-01	lung adenocarcinoma	No	Primary Tumor	0	536	9.294
TCGA-55-8301-01	TCGA-55-8301-01	lung adenocarcinoma	No	Primary Tumor	0	534	2.721
TCGA-93-7348-01	TCGA-93-7348-01	lung adenocarcinoma	No	Primary Tumor	0	531	2.927
TCGA-93-A4JQ-01	TCGA-93-A4JQ-01	lung adenocarcinoma	No	Primary Tumor	0	526	7.545
TCGA-49-6745-01	TCGA-49-6745-01	lung adenocarcinoma	No	Primary Tumor	0	522	0.5767
TCGA-55-8514-01	TCGA-55-8514-01	lung adenocarcinoma	No	Primary Tumor	0	520	10.39
TCGA-55-8621-01	TCGA-55-8621-01	lung adenocarcinoma	No	Primary Tumor	0	515	8.457
TCGA-55-8204-01	TCGA-55-8204-01	lung adenocarcinoma	No	Primary Tumor	0	515	1.384
TCGA-S2-AA1A-01	TCGA-S2-AA1A-01	lung adenocarcinoma	No	Primary Tumor	0	513	8.844
TCGA-91-8496-01	TCGA-91-8496-01	lung adenocarcinoma	No	Primary Tumor	0	505	0.8273
TCGA-97-8177-01	TCGA-97-8177-01	lung adenocarcinoma	No	Primary Tumor	0	499	8.51
TCGA-91-7771-01	TCGA-91-7771-01	lung adenocarcinoma	No	Primary Tumor	0	492	0
TCGA-55-7573-01	TCGA-55-7573-01	lung adenocarcinoma	No	Primary Tumor	0	487	9.976
TCGA-44-A479-01	TCGA-44-A479-01	lung adenocarcinoma	No	Primary Tumor	0	486	8.625
TCGA-97-7941-01	TCGA-97-7941-01	lung adenocarcinoma	No	Primary Tumor	0	484	8.342
TCGA-55-A494-01	TCGA-55-A494-01	lung adenocarcinoma	No	Primary Tumor	0	481	0.916
TCGA-55-8302-01	TCGA-55-8302-01	lung adenocarcinoma	No	Primary Tumor	0	478	0.6358
TCGA-95-7947-01	TCGA-95-7947-01	lung adenocarcinoma	No	Primary Tumor	0	477	0
TCGA-L9-A8F4-01	TCGA-L9-A8F4-01	lung adenocarcinoma	No	Primary Tumor	0	476	9.038
TCGA-95-7948-01	TCGA-95-7948-01	lung adenocarcinoma	No	Primary Tumor	0	476	1.403
TCGA-55-8097-01	TCGA-55-8097-01	lung adenocarcinoma	No	Primary Tumor	0	476	1.138
TCGA-73-4668-01	TCGA-73-4668-01	lung adenocarcinoma	No	Primary Tumor	0	467	1.157
TCGA-44-A47A-01	TCGA-44-A47A-01	lung adenocarcinoma	No	Primary Tumor	0	466	8.842
TCGA-55-8087-01	TCGA-55-8087-01	lung adenocarcinoma	No	Primary Tumor	0	462	8.978
TCGA-05-5420-01	TCGA-05-5420-01	lung adenocarcinoma	No	Primary Tumor	0	457	8.332
TCGA-05-4417-01	TCGA-05-4417-01	lung adenocarcinoma	No	Primary Tumor	0	455	0.7096
TCGA-67-4679-01	TCGA-67-4679-01	lung adenocarcinoma	No	Primary Tumor	0	448	8.422
TCGA-38-6178-01	TCGA-38-6178-01	lung adenocarcinoma	No	Primary Tumor	0	448	0.8319
TCGA-55-8615-01	TCGA-55-8615-01	lung adenocarcinoma	No	Primary Tumor	0	446	1.381
TCGA-55-7725-01	TCGA-55-7725-01	lung adenocarcinoma	No	Primary Tumor	0	442	9.2
TCGA-55-8505-01	TCGA-55-8505-01	lung adenocarcinoma	No	Primary Tumor	0	440	2.358
TCGA-97-8179-01	TCGA-97-8179-01	lung adenocarcinoma	No	Primary Tumor	0	435	9.459
TCGA-L4-A4E6-01	TCGA-L4-A4E6-01	lung adenocarcinoma	No	Primary Tumor	0	435	9.053
TCGA-55-6543-01	TCGA-55-6543-01	lung adenocarcinoma	No	Primary Tumor	0	435	8.225
TCGA-67-3773-01	TCGA-67-3773-01	lung adenocarcinoma	No	Primary Tumor	0	427	1.02
TCGA-69-8253-01	TCGA-69-8253-01	lung adenocarcinoma	No	Primary Tumor	0	426	9.125
TCGA-05-4384-01	TCGA-05-4384-01	lung adenocarcinoma	No	Primary Tumor	0	426	2.02
TCGA-53-7813-01	TCGA-53-7813-01	lung adenocarcinoma	No	Primary Tumor	0	424	1.02
TCGA-86-8668-01	TCGA-86-8668-01	lung adenocarcinoma	No	Primary Tumor	0	423	0.8024
TCGA-67-6217-01	TCGA-67-6217-01	lung adenocarcinoma	No	Primary Tumor	0	422	2.141
TCGA-55-8507-01	TCGA-55-8507-01	lung adenocarcinoma	No	Primary Tumor	0	418	1.89
TCGA-91-6836-01	TCGA-91-6836-01	lung adenocarcinoma	No	Primary Tumor	0	417	0.5272
TCGA-55-8619-01	TCGA-55-8619-01	lung adenocarcinoma	No	Primary Tumor	0	416	2.889
TCGA-44-A4SS-01	TCGA-44-A4SS-01	lung adenocarcinoma	No	Primary Tumor	0	415	6.812
TCGA-86-A4P7-01	TCGA-86-A4P7-01	lung adenocarcinoma	No	Primary Tumor	0	415	0.9626
TCGA-69-7764-01	TCGA-69-7764-01	lung adenocarcinoma	No	Primary Tumor	0	414	1.218
TCGA-69-7980-01	TCGA-69-7980-01	lung adenocarcinoma	No	Primary Tumor	0	411	7.944
TCGA-69-8254-01	TCGA-69-8254-01	lung adenocarcinoma	No	Primary Tumor	0	409	6.772
TCGA-69-7979-01	TCGA-69-7979-01	lung adenocarcinoma	No	Primary Tumor	0	408	8.764
TCGA-67-3774-01	TCGA-67-3774-01	lung adenocarcinoma	No	Primary Tumor	0	385	1.83
TCGA-44-8117-01	TCGA-44-8117-01	lung adenocarcinoma	No	Primary Tumor	0	385	0.9009
TCGA-95-7944-01	TCGA-95-7944-01	lung adenocarcinoma	No	Primary Tumor	0	377	0.45
TCGA-91-6840-01	TCGA-91-6840-01	lung adenocarcinoma	No	Primary Tumor	0	372	0.8189
TCGA-05-4422-01	TCGA-05-4422-01	lung adenocarcinoma	No	Primary Tumor	0	365	9.511
TCGA-49-6761-01	TCGA-49-6761-01	lung adenocarcinoma	No	Primary Tumor	0	354	9.1
TCGA-86-8585-01	TCGA-86-8585-01	lung adenocarcinoma	No	Primary Tumor	0	353	9.115
TCGA-44-A47G-01	TCGA-44-A47G-01	lung adenocarcinoma	No	Primary Tumor	0	351	1.723
TCGA-91-6828-01	TCGA-91-6828-01	lung adenocarcinoma	No	Primary Tumor	0	323	8.403
TCGA-91-6831-01	TCGA-91-6831-01	lung adenocarcinoma	No	Primary Tumor	0	310	1.347
TCGA-L9-A444-01	TCGA-L9-A444-01	lung adenocarcinoma	No	Primary Tumor	0	307	0.815
TCGA-44-A47B-01	TCGA-44-A47B-01	lung adenocarcinoma	No	Primary Tumor	0	287	0.5339
TCGA-44-8119-01	TCGA-44-8119-01	lung adenocarcinoma	No	Primary Tumor	0	285	7.491
TCGA-35-5375-01	TCGA-35-5375-01	lung adenocarcinoma	No	Primary Tumor	0	264	1.077
TCGA-44-8120-01	TCGA-44-8120-01	lung adenocarcinoma	No	Primary Tumor	0	260	6.726
TCGA-71-6725-01	TCGA-71-6725-01	lung adenocarcinoma	No	Primary Tumor	0	256	9.365
TCGA-69-7973-01	TCGA-69-7973-01	lung adenocarcinoma	No	Primary Tumor	0	230	0.3311
TCGA-35-4122-01	TCGA-35-4122-01	lung adenocarcinoma	No	Primary Tumor	0	225	1.004
TCGA-91-6848-01	TCGA-91-6848-01	lung adenocarcinoma	No	Primary Tumor	0	224	0
TCGA-44-7662-01	TCGA-44-7662-01	lung adenocarcinoma	No	Primary Tumor	0	218	0.3741
TCGA-69-7760-01	TCGA-69-7760-01	lung adenocarcinoma	No	Primary Tumor	0	202	9.323
TCGA-69-7761-01	TCGA-69-7761-01	lung adenocarcinoma	No	Primary Tumor	0	186	8.695
TCGA-69-7974-01	TCGA-69-7974-01	lung adenocarcinoma	No	Primary Tumor	0	184	9.378
TCGA-35-4123-01	TCGA-35-4123-01	lung adenocarcinoma	No	Primary Tumor	0	182	9.149
TCGA-86-6851-01	TCGA-86-6851-01	lung adenocarcinoma	No	Primary Tumor	0	179	1.582
TCGA-67-6215-01	TCGA-67-6215-01	lung adenocarcinoma	No	Primary Tumor	0	174	8.562
TCGA-69-7765-01	TCGA-69-7765-01	lung adenocarcinoma	No	Primary Tumor	0	165	8.986
TCGA-05-5423-01	TCGA-05-5423-01	lung adenocarcinoma	No	Primary Tumor	0	151	7.915
TCGA-67-6216-01	TCGA-67-6216-01	lung adenocarcinoma	No	Primary Tumor	0	141	1.747
TCGA-86-8056-01	TCGA-86-8056-01	lung adenocarcinoma	No	Primary Tumor	0	139	1.45
TCGA-69-7978-01	TCGA-69-7978-01	lung adenocarcinoma	No	Primary Tumor	0	134	0.742
TCGA-38-A44F-01	TCGA-38-A44F-01	lung adenocarcinoma	No	Primary Tumor	0	133	8.76
TCGA-73-4670-01	TCGA-73-4670-01	lung adenocarcinoma	No	Primary Tumor	0	131	7.737
TCGA-69-8255-01	TCGA-69-8255-01	lung adenocarcinoma	No	Primary Tumor	0	129	9.174
TCGA-55-7727-01	TCGA-55-7727-01	lung adenocarcinoma	No	Primary Tumor	0	119	9.35
TCGA-95-8494-01	TCGA-95-8494-01	lung adenocarcinoma	No	Primary Tumor	0	84	0.7113
TCGA-MN-A4N5-01	TCGA-MN-A4N5-01	lung adenocarcinoma	No	Primary Tumor	0	84	0.4789
TCGA-91-6835-01	TCGA-91-6835-01	lung adenocarcinoma	No	Primary Tumor	0	79	0
TCGA-05-5715-01	TCGA-05-5715-01	lung adenocarcinoma	No	Primary Tumor	0	62	6.985
TCGA-91-6830-01	TCGA-91-6830-01	lung adenocarcinoma	No	Primary Tumor	0	60	1.341
TCGA-NJ-A4YP-01	TCGA-NJ-A4YP-01	lung adenocarcinoma	No	Primary Tumor	0	50	0.5927
TCGA-55-8616-01	TCGA-55-8616-01	lung adenocarcinoma	No	Primary Tumor	0	48	0.609
TCGA-91-A4BC-01	TCGA-91-A4BC-01	lung adenocarcinoma	No	Primary Tumor	0	44	8.375
TCGA-99-8032-01	TCGA-99-8032-01	lung adenocarcinoma	No	Primary Tumor	0	44	3.579
TCGA-91-8499-01	TCGA-91-8499-01	lung adenocarcinoma	No	Primary Tumor	0	36	6.738
TCGA-91-6849-01	TCGA-91-6849-01	lung adenocarcinoma	No	Primary Tumor	0	35	0
TCGA-55-A493-01	TCGA-55-A493-01	lung adenocarcinoma	No	Primary Tumor	0	28	1.967
TCGA-86-8074-01	TCGA-86-8074-01	lung adenocarcinoma	No	Primary Tumor	0	24	1.281
TCGA-NJ-A55A-01	TCGA-NJ-A55A-01	lung adenocarcinoma	No	Primary Tumor	0	15	0.9063
TCGA-35-3615-01	TCGA-35-3615-01	lung adenocarcinoma	No	Primary Tumor	0	14	7.755
TCGA-NJ-A55O-01	TCGA-NJ-A55O-01	lung adenocarcinoma	No	Primary Tumor	0	13	7.57
TCGA-55-8506-01	TCGA-55-8506-01	lung adenocarcinoma	No	Primary Tumor	0	11	8.472
TCGA-05-4410-01	TCGA-05-4410-01	lung adenocarcinoma	No	Primary Tumor	0	0	8.859
TCGA-86-8281-01	TCGA-86-8281-01	lung adenocarcinoma	No	Primary Tumor	0	0	1.259
TCGA-05-4244-01	TCGA-05-4244-01	lung adenocarcinoma	No	Primary Tumor	0	0	0.7639

## Sheet: GSTM2-LUAD
Additional file 2: The raw data of GSTM2 expression status and prognosis in LUAD patients.
sample	samples	_primary_disease	history_of_neoadjuvant_treatment	sample_type	OS	OS.time	GSTM2
TCGA-78-7143-01	TCGA-78-7143-01	lung adenocarcinoma	No	Primary Tumor	1	4961	9.446
TCGA-78-8662-01	TCGA-78-8662-01	lung adenocarcinoma	No	Primary Tumor	1	3361	9.165
TCGA-78-7162-01	TCGA-78-7162-01	lung adenocarcinoma	No	Primary Tumor	1	3169	8.142
TCGA-78-7167-01	TCGA-78-7167-01	lung adenocarcinoma	No	Primary Tumor	1	2681	8.161
TCGA-MP-A4SV-01	TCGA-MP-A4SV-01	lung adenocarcinoma	No	Primary Tumor	1	2620	8.596
TCGA-MP-A4T4-01	TCGA-MP-A4T4-01	lung adenocarcinoma	No	Primary Tumor	1	2617	8.114
TCGA-50-5933-01	TCGA-50-5933-01	lung adenocarcinoma	No	Primary Tumor	1	2393	6.784
TCGA-49-4486-01	TCGA-49-4486-01	lung adenocarcinoma	No	Primary Tumor	1	2318	8.909
TCGA-50-5045-01	TCGA-50-5045-01	lung adenocarcinoma	No	Primary Tumor	1	2174	8.925
TCGA-75-5125-01	TCGA-75-5125-01	lung adenocarcinoma	No	Primary Tumor	1	2027	7.548
TCGA-50-5055-01	TCGA-50-5055-01	lung adenocarcinoma	No	Primary Tumor	1	1830	9.486
TCGA-O1-A52J-01	TCGA-O1-A52J-01	lung adenocarcinoma	No	Primary Tumor	1	1798	8.773
TCGA-MP-A4T6-01	TCGA-MP-A4T6-01	lung adenocarcinoma	No	Primary Tumor	1	1790	8.741
TCGA-MP-A4SW-01	TCGA-MP-A4SW-01	lung adenocarcinoma	No	Primary Tumor	1	1778	8.063
TCGA-62-A46R-01	TCGA-62-A46R-01	lung adenocarcinoma	No	Primary Tumor	1	1725	8.356
TCGA-62-A46S-01	TCGA-62-A46S-01	lung adenocarcinoma	No	Primary Tumor	1	1653	8.876
TCGA-55-6972-01	TCGA-55-6972-01	lung adenocarcinoma	No	Primary Tumor	1	1632	9.039
TCGA-78-7537-01	TCGA-78-7537-01	lung adenocarcinoma	No	Primary Tumor	1	1622	7.982
TCGA-73-4658-01	TCGA-73-4658-01	lung adenocarcinoma	No	Primary Tumor	1	1600	6.929
TCGA-73-7499-01	TCGA-73-7499-01	lung adenocarcinoma	No	Primary Tumor	1	1531	10.32
TCGA-78-7633-01	TCGA-78-7633-01	lung adenocarcinoma	No	Primary Tumor	1	1528	8.628
TCGA-75-6212-01	TCGA-75-6212-01	lung adenocarcinoma	No	Primary Tumor	1	1516	8.426
TCGA-MP-A4SY-01	TCGA-MP-A4SY-01	lung adenocarcinoma	No	Primary Tumor	1	1501	7.12
TCGA-50-5068-01	TCGA-50-5068-01	lung adenocarcinoma	No	Primary Tumor	1	1499	9.374
TCGA-62-8402-01	TCGA-62-8402-01	lung adenocarcinoma	No	Primary Tumor	1	1498	7.659
TCGA-38-4628-01	TCGA-38-4628-01	lung adenocarcinoma	No	Primary Tumor	1	1492	6.4
TCGA-62-A46O-01	TCGA-62-A46O-01	lung adenocarcinoma	No	Primary Tumor	1	1454	9.148
TCGA-49-4501-01	TCGA-49-4501-01	lung adenocarcinoma	No	Primary Tumor	1	1421	8.543
TCGA-55-6981-01	TCGA-55-6981-01	lung adenocarcinoma	No	Primary Tumor	1	1379	9.957
TCGA-38-4632-01	TCGA-38-4632-01	lung adenocarcinoma	No	Primary Tumor	1	1357	10.29
TCGA-55-6968-01	TCGA-55-6968-01	lung adenocarcinoma	No	Primary Tumor	1	1293	7.764
TCGA-50-6590-01	TCGA-50-6590-01	lung adenocarcinoma	No	Primary Tumor	1	1288	8.531
TCGA-50-6597-01	TCGA-50-6597-01	lung adenocarcinoma	No	Primary Tumor	1	1268	11.32
TCGA-MP-A4T9-01	TCGA-MP-A4T9-01	lung adenocarcinoma	No	Primary Tumor	1	1265	9.053
TCGA-91-6829-01	TCGA-91-6829-01	lung adenocarcinoma	No	Primary Tumor	1	1258	5.746
TCGA-50-5932-01	TCGA-50-5932-01	lung adenocarcinoma	No	Primary Tumor	1	1235	6.394
TCGA-49-AARE-01	TCGA-49-AARE-01	lung adenocarcinoma	No	Primary Tumor	1	1229	9.774
TCGA-78-7152-01	TCGA-78-7152-01	lung adenocarcinoma	No	Primary Tumor	1	1215	8.108
TCGA-78-8648-01	TCGA-78-8648-01	lung adenocarcinoma	No	Primary Tumor	1	1209	9.874
TCGA-78-7540-01	TCGA-78-7540-01	lung adenocarcinoma	No	Primary Tumor	1	1197	6.022
TCGA-62-A470-01	TCGA-62-A470-01	lung adenocarcinoma	No	Primary Tumor	1	1194	8.157
TCGA-78-7155-01	TCGA-78-7155-01	lung adenocarcinoma	No	Primary Tumor	1	1171	7.532
TCGA-64-1681-01	TCGA-64-1681-01	lung adenocarcinoma	No	Primary Tumor	1	1167	8.787
TCGA-38-4627-01	TCGA-38-4627-01	lung adenocarcinoma	No	Primary Tumor	1	1147	8.894
TCGA-49-AARN-01	TCGA-49-AARN-01	lung adenocarcinoma	No	Primary Tumor	1	1135	8.669
TCGA-75-6214-01	TCGA-75-6214-01	lung adenocarcinoma	No	Primary Tumor	1	1115	6.936
TCGA-49-4494-01	TCGA-49-4494-01	lung adenocarcinoma	No	Primary Tumor	1	1081	8.096
TCGA-38-4630-01	TCGA-38-4630-01	lung adenocarcinoma	No	Primary Tumor	1	1073	10.32
TCGA-86-7711-01	TCGA-86-7711-01	lung adenocarcinoma	No	Primary Tumor	1	1046	9.533
TCGA-53-7624-01	TCGA-53-7624-01	lung adenocarcinoma	No	Primary Tumor	1	1043	9.038
TCGA-44-3919-01	TCGA-44-3919-01	lung adenocarcinoma	No	Primary Tumor	1	1026	9.165
TCGA-49-4506-01	TCGA-49-4506-01	lung adenocarcinoma	No	Primary Tumor	1	999	6.126
TCGA-55-6982-01	TCGA-55-6982-01	lung adenocarcinoma	No	Primary Tumor	1	995	9.03
TCGA-55-7574-01	TCGA-55-7574-01	lung adenocarcinoma	No	Primary Tumor	1	995	8.337
TCGA-44-6777-01	TCGA-44-6777-01	lung adenocarcinoma	No	Primary Tumor	1	987	7.946
TCGA-78-7156-01	TCGA-78-7156-01	lung adenocarcinoma	No	Primary Tumor	1	976	7.524
TCGA-55-7227-01	TCGA-55-7227-01	lung adenocarcinoma	No	Primary Tumor	1	952	8.879
TCGA-MP-A4TA-01	TCGA-MP-A4TA-01	lung adenocarcinoma	No	Primary Tumor	1	950	7.871
TCGA-78-7535-01	TCGA-78-7535-01	lung adenocarcinoma	No	Primary Tumor	1	949	9.922
TCGA-53-7626-01	TCGA-53-7626-01	lung adenocarcinoma	No	Primary Tumor	1	929	9.621
TCGA-73-4675-01	TCGA-73-4675-01	lung adenocarcinoma	No	Primary Tumor	1	922	9.407
TCGA-49-4512-01	TCGA-49-4512-01	lung adenocarcinoma	No	Primary Tumor	1	905	8.804
TCGA-49-4510-01	TCGA-49-4510-01	lung adenocarcinoma	No	Primary Tumor	1	896	8.602
TCGA-MP-A4TE-01	TCGA-MP-A4TE-01	lung adenocarcinoma	No	Primary Tumor	1	896	7.824
TCGA-49-AAR4-01	TCGA-49-AAR4-01	lung adenocarcinoma	No	Primary Tumor	1	879	10.53
TCGA-49-4488-01	TCGA-49-4488-01	lung adenocarcinoma	No	Primary Tumor	1	869	6.861
TCGA-38-4629-01	TCGA-38-4629-01	lung adenocarcinoma	No	Primary Tumor	1	864	8.84
TCGA-49-4487-01	TCGA-49-4487-01	lung adenocarcinoma	No	Primary Tumor	1	855	7.138
TCGA-78-7145-01	TCGA-78-7145-01	lung adenocarcinoma	No	Primary Tumor	1	826	7.761
TCGA-44-4112-01	TCGA-44-4112-01	lung adenocarcinoma	No	Primary Tumor	1	808	9.205
TCGA-78-7220-01	TCGA-78-7220-01	lung adenocarcinoma	No	Primary Tumor	1	807	8.689
TCGA-38-7271-01	TCGA-38-7271-01	lung adenocarcinoma	No	Primary Tumor	1	800	8.549
TCGA-50-6592-01	TCGA-50-6592-01	lung adenocarcinoma	No	Primary Tumor	1	777	7.607
TCGA-44-2668-01	TCGA-44-2668-01	lung adenocarcinoma	No	Primary Tumor	1	761	8.565
TCGA-55-6984-01	TCGA-55-6984-01	lung adenocarcinoma	No	Primary Tumor	1	760	5.628
TCGA-86-A4JF-01	TCGA-86-A4JF-01	lung adenocarcinoma	No	Primary Tumor	1	737	7.306
TCGA-05-4397-01	TCGA-05-4397-01	lung adenocarcinoma	No	Primary Tumor	1	731	7.628
TCGA-55-8096-01	TCGA-55-8096-01	lung adenocarcinoma	No	Primary Tumor	1	719	8.968
TCGA-73-4659-01	TCGA-73-4659-01	lung adenocarcinoma	No	Primary Tumor	1	711	8.677
TCGA-55-8089-01	TCGA-55-8089-01	lung adenocarcinoma	No	Primary Tumor	1	702	6.261
TCGA-55-1592-01	TCGA-55-1592-01	lung adenocarcinoma	No	Primary Tumor	1	701	13.09
TCGA-78-7160-01	TCGA-78-7160-01	lung adenocarcinoma	No	Primary Tumor	1	697	7.651
TCGA-86-8075-01	TCGA-86-8075-01	lung adenocarcinoma	No	Primary Tumor	1	694	8.986
TCGA-49-AAQV-01	TCGA-49-AAQV-01	lung adenocarcinoma	No	Primary Tumor	1	677	9.177
TCGA-78-7150-01	TCGA-78-7150-01	lung adenocarcinoma	No	Primary Tumor	1	666	9.168
TCGA-99-8033-01	TCGA-99-8033-01	lung adenocarcinoma	No	Primary Tumor	1	656	9.405
TCGA-50-5935-01	TCGA-50-5935-01	lung adenocarcinoma	No	Primary Tumor	1	653	9.031
TCGA-64-1677-01	TCGA-64-1677-01	lung adenocarcinoma	No	Primary Tumor	1	628	9.163
TCGA-78-7148-01	TCGA-78-7148-01	lung adenocarcinoma	No	Primary Tumor	1	626	8.004
TCGA-86-7714-01	TCGA-86-7714-01	lung adenocarcinoma	No	Primary Tumor	1	625	6.769
TCGA-50-5044-01	TCGA-50-5044-01	lung adenocarcinoma	No	Primary Tumor	1	624	6.663
TCGA-55-A4DF-01	TCGA-55-A4DF-01	lung adenocarcinoma	No	Primary Tumor	1	614	8.641
TCGA-55-8512-01	TCGA-55-8512-01	lung adenocarcinoma	No	Primary Tumor	1	607	9.863
TCGA-55-8090-01	TCGA-55-8090-01	lung adenocarcinoma	No	Primary Tumor	1	598	6.586
TCGA-62-A46P-01	TCGA-62-A46P-01	lung adenocarcinoma	No	Primary Tumor	1	594	6.711
TCGA-78-7154-01	TCGA-78-7154-01	lung adenocarcinoma	No	Primary Tumor	1	593	8.557
TCGA-78-7147-01	TCGA-78-7147-01	lung adenocarcinoma	No	Primary Tumor	1	586	9.391
TCGA-MP-A4TK-01	TCGA-MP-A4TK-01	lung adenocarcinoma	No	Primary Tumor	1	582	9.23
TCGA-44-7669-01	TCGA-44-7669-01	lung adenocarcinoma	No	Primary Tumor	1	574	8.724
TCGA-55-7913-01	TCGA-55-7913-01	lung adenocarcinoma	No	Primary Tumor	1	561	7.03
TCGA-44-7661-01	TCGA-44-7661-01	lung adenocarcinoma	No	Primary Tumor	1	557	6.487
TCGA-J2-A4AD-01	TCGA-J2-A4AD-01	lung adenocarcinoma	No	Primary Tumor	1	550	9.52
TCGA-95-7043-01	TCGA-95-7043-01	lung adenocarcinoma	No	Primary Tumor	1	503	8.851
TCGA-44-6779-01	TCGA-44-6779-01	lung adenocarcinoma	No	Primary Tumor	1	500	5.407
TCGA-49-6742-01	TCGA-49-6742-01	lung adenocarcinoma	No	Primary Tumor	1	488	9.332
TCGA-50-5051-01	TCGA-50-5051-01	lung adenocarcinoma	No	Primary Tumor	1	478	7.558
TCGA-55-8299-01	TCGA-55-8299-01	lung adenocarcinoma	No	Primary Tumor	1	469	8.683
TCGA-55-7816-01	TCGA-55-7816-01	lung adenocarcinoma	No	Primary Tumor	1	468	9.655
TCGA-97-8176-01	TCGA-97-8176-01	lung adenocarcinoma	No	Primary Tumor	1	468	9.365
TCGA-55-6970-01	TCGA-55-6970-01	lung adenocarcinoma	No	Primary Tumor	1	464	6.208
TCGA-50-5939-01	TCGA-50-5939-01	lung adenocarcinoma	No	Primary Tumor	1	460	8.804
TCGA-05-4434-01	TCGA-05-4434-01	lung adenocarcinoma	No	Primary Tumor	1	457	8.926
TCGA-62-8398-01	TCGA-62-8398-01	lung adenocarcinoma	No	Primary Tumor	1	444	8.953
TCGA-86-8359-01	TCGA-86-8359-01	lung adenocarcinoma	No	Primary Tumor	1	444	6.563
TCGA-L9-A50W-01	TCGA-L9-A50W-01	lung adenocarcinoma	No	Primary Tumor	1	442	8.009
TCGA-50-5931-01	TCGA-50-5931-01	lung adenocarcinoma	No	Primary Tumor	1	434	10.39
TCGA-91-8497-01	TCGA-91-8497-01	lung adenocarcinoma	No	Primary Tumor	1	434	9.559
TCGA-MP-A4TI-01	TCGA-MP-A4TI-01	lung adenocarcinoma	No	Primary Tumor	1	429	8.272
TCGA-49-4505-01	TCGA-49-4505-01	lung adenocarcinoma	No	Primary Tumor	1	428	9.326
TCGA-62-A46Y-01	TCGA-62-A46Y-01	lung adenocarcinoma	No	Primary Tumor	1	414	8.658
TCGA-44-A4SU-01	TCGA-44-A4SU-01	lung adenocarcinoma	No	Primary Tumor	1	409	9.797
TCGA-49-4490-01	TCGA-49-4490-01	lung adenocarcinoma	No	Primary Tumor	1	385	7.853
TCGA-86-6562-01	TCGA-86-6562-01	lung adenocarcinoma	No	Primary Tumor	1	376	5.799
TCGA-55-8620-01	TCGA-55-8620-01	lung adenocarcinoma	No	Primary Tumor	1	375	7.311
TCGA-50-6594-01	TCGA-50-6594-01	lung adenocarcinoma	No	Primary Tumor	1	370	9.727
TCGA-38-4631-01	TCGA-38-4631-01	lung adenocarcinoma	No	Primary Tumor	1	354	8.262
TCGA-55-7907-01	TCGA-55-7907-01	lung adenocarcinoma	No	Primary Tumor	1	343	6.443
TCGA-73-A9RS-01	TCGA-73-A9RS-01	lung adenocarcinoma	No	Primary Tumor	1	340	9.043
TCGA-MP-A4TJ-01	TCGA-MP-A4TJ-01	lung adenocarcinoma	No	Primary Tumor	1	339	7.96
TCGA-50-6593-01	TCGA-50-6593-01	lung adenocarcinoma	No	Primary Tumor	1	336	9.278
TCGA-MP-A4TF-01	TCGA-MP-A4TF-01	lung adenocarcinoma	No	Primary Tumor	1	336	7.3
TCGA-78-8660-01	TCGA-78-8660-01	lung adenocarcinoma	No	Primary Tumor	1	321	8.788
TCGA-78-7542-01	TCGA-78-7542-01	lung adenocarcinoma	No	Primary Tumor	1	321	6.737
TCGA-50-7109-01	TCGA-50-7109-01	lung adenocarcinoma	No	Primary Tumor	1	308	7.186
TCGA-MP-A4TD-01	TCGA-MP-A4TD-01	lung adenocarcinoma	No	Primary Tumor	1	307	9.698
TCGA-05-4396-01	TCGA-05-4396-01	lung adenocarcinoma	No	Primary Tumor	1	303	4.523
TCGA-4B-A93V-01	TCGA-4B-A93V-01	lung adenocarcinoma	No	Primary Tumor	1	300	8.779
TCGA-78-7161-01	TCGA-78-7161-01	lung adenocarcinoma	No	Primary Tumor	1	291	8.487
TCGA-50-5930-01	TCGA-50-5930-01	lung adenocarcinoma	No	Primary Tumor	1	282	9.012
TCGA-05-5429-01	TCGA-05-5429-01	lung adenocarcinoma	No	Primary Tumor	1	275	5.543
TCGA-05-4418-01	TCGA-05-4418-01	lung adenocarcinoma	No	Primary Tumor	1	274	7.439
TCGA-49-4507-01	TCGA-49-4507-01	lung adenocarcinoma	No	Primary Tumor	1	268	8.873
TCGA-49-AAR9-01	TCGA-49-AAR9-01	lung adenocarcinoma	No	Primary Tumor	1	260	7.71
TCGA-78-7166-01	TCGA-78-7166-01	lung adenocarcinoma	No	Primary Tumor	1	258	9.124
TCGA-50-5936-01	TCGA-50-5936-01	lung adenocarcinoma	No	Primary Tumor	1	257	5.784
TCGA-05-4402-01	TCGA-05-4402-01	lung adenocarcinoma	No	Primary Tumor	1	244	8.882
TCGA-78-7536-01	TCGA-78-7536-01	lung adenocarcinoma	No	Primary Tumor	1	244	5.476
TCGA-55-7284-01	TCGA-55-7284-01	lung adenocarcinoma	No	Primary Tumor	1	243	8.464
TCGA-55-6979-01	TCGA-55-6979-01	lung adenocarcinoma	No	Primary Tumor	1	237	8.89
TCGA-71-8520-01	TCGA-71-8520-01	lung adenocarcinoma	No	Primary Tumor	1	210	9.502
TCGA-L9-A443-01	TCGA-L9-A443-01	lung adenocarcinoma	No	Primary Tumor	1	193	9.035
TCGA-50-6595-01	TCGA-50-6595-01	lung adenocarcinoma	No	Primary Tumor	1	189	6.597
TCGA-55-7914-01	TCGA-55-7914-01	lung adenocarcinoma	No	Primary Tumor	1	187	9.172
TCGA-78-7158-01	TCGA-78-7158-01	lung adenocarcinoma	No	Primary Tumor	1	179	9.173
TCGA-55-6978-01	TCGA-55-6978-01	lung adenocarcinoma	No	Primary Tumor	1	176	6.587
TCGA-78-7146-01	TCGA-78-7146-01	lung adenocarcinoma	No	Primary Tumor	1	173	8.454
TCGA-55-6712-01	TCGA-55-6712-01	lung adenocarcinoma	No	Primary Tumor	1	171	5.889
TCGA-MP-A4T7-01	TCGA-MP-A4T7-01	lung adenocarcinoma	No	Primary Tumor	1	167	8.898
TCGA-97-8174-01	TCGA-97-8174-01	lung adenocarcinoma	No	Primary Tumor	1	164	8.311
TCGA-MP-A4T8-01	TCGA-MP-A4T8-01	lung adenocarcinoma	No	Primary Tumor	1	161	7.25
TCGA-55-8092-01	TCGA-55-8092-01	lung adenocarcinoma	No	Primary Tumor	1	154	9.018
TCGA-62-8394-01	TCGA-62-8394-01	lung adenocarcinoma	No	Primary Tumor	1	139	9.724
TCGA-86-8055-01	TCGA-86-8055-01	lung adenocarcinoma	No	Primary Tumor	1	124	8.262
TCGA-05-4250-01	TCGA-05-4250-01	lung adenocarcinoma	No	Primary Tumor	1	121	7.287
TCGA-50-6591-01	TCGA-50-6591-01	lung adenocarcinoma	No	Primary Tumor	1	119	9.695
TCGA-55-6975-01	TCGA-55-6975-01	lung adenocarcinoma	No	Primary Tumor	1	118	6.016
TCGA-86-A4D0-01	TCGA-86-A4D0-01	lung adenocarcinoma	No	Primary Tumor	1	116	9.028
TCGA-55-A490-01	TCGA-55-A490-01	lung adenocarcinoma	No	Primary Tumor	1	99	8.164
TCGA-44-2666-01	TCGA-44-2666-01	lung adenocarcinoma	No	Primary Tumor	1	97	8.487
TCGA-05-4415-01	TCGA-05-4415-01	lung adenocarcinoma	No	Primary Tumor	1	91	5.227
TCGA-95-7562-01	TCGA-95-7562-01	lung adenocarcinoma	No	Primary Tumor	1	87	6.704
TCGA-MP-A4TC-01	TCGA-MP-A4TC-01	lung adenocarcinoma	No	Primary Tumor	1	74	7.164
TCGA-L9-A5IP-01	TCGA-L9-A5IP-01	lung adenocarcinoma	No	Primary Tumor	1	58	6.817
TCGA-73-4677-01	TCGA-73-4677-01	lung adenocarcinoma	No	Primary Tumor	1	38	8.975
TCGA-93-A4JO-01	TCGA-93-A4JO-01	lung adenocarcinoma	No	Primary Tumor	1	33	8.629
TCGA-50-6673-01	TCGA-50-6673-01	lung adenocarcinoma	No	Primary Tumor	1	22	8.681
TCGA-86-8672-01	TCGA-86-8672-01	lung adenocarcinoma	No	Primary Tumor	1	19	8.821
TCGA-97-7938-01	TCGA-97-7938-01	lung adenocarcinoma	No	Primary Tumor	1	18	9.237
TCGA-NJ-A4YI-01	TCGA-NJ-A4YI-01	lung adenocarcinoma	No	Primary Tumor	1	4	8.624
TCGA-05-4395-01	TCGA-05-4395-01	lung adenocarcinoma	No	Primary Tumor	1	0	7.499
TCGA-78-7163-01	TCGA-78-7163-01	lung adenocarcinoma	No	Primary Tumor	0	7248	6.806
TCGA-78-8640-01	TCGA-78-8640-01	lung adenocarcinoma	No	Primary Tumor	0	7062	8.696
TCGA-49-AARQ-01	TCGA-49-AARQ-01	lung adenocarcinoma	No	Primary Tumor	0	6732	11.37
TCGA-49-AARR-01	TCGA-49-AARR-01	lung adenocarcinoma	No	Primary Tumor	0	4992	10.12
TCGA-49-AAR0-01	TCGA-49-AAR0-01	lung adenocarcinoma	No	Primary Tumor	0	4765	9.927
TCGA-78-7149-01	TCGA-78-7149-01	lung adenocarcinoma	No	Primary Tumor	0	3940	7.583
TCGA-49-AARO-01	TCGA-49-AARO-01	lung adenocarcinoma	No	Primary Tumor	0	3759	10.07
TCGA-38-4626-01	TCGA-38-4626-01	lung adenocarcinoma	No	Primary Tumor	0	3674	8.007
TCGA-78-7153-01	TCGA-78-7153-01	lung adenocarcinoma	No	Primary Tumor	0	3635	8.599
TCGA-75-7025-01	TCGA-75-7025-01	lung adenocarcinoma	No	Primary Tumor	0	3305	8.953
TCGA-55-6986-01	TCGA-55-6986-01	lung adenocarcinoma	No	Primary Tumor	0	3261	6.365
TCGA-50-5049-01	TCGA-50-5049-01	lung adenocarcinoma	No	Primary Tumor	0	3094	8.056
TCGA-75-7027-01	TCGA-75-7027-01	lung adenocarcinoma	No	Primary Tumor	0	3059	7.415
TCGA-38-4625-01	TCGA-38-4625-01	lung adenocarcinoma	No	Primary Tumor	0	2973	9.863
TCGA-80-5608-01	TCGA-80-5608-01	lung adenocarcinoma	No	Primary Tumor	0	2832	7.215
TCGA-55-6983-01	TCGA-55-6983-01	lung adenocarcinoma	No	Primary Tumor	0	2823	8.554
TCGA-62-8399-01	TCGA-62-8399-01	lung adenocarcinoma	No	Primary Tumor	0	2696	6.281
TCGA-64-5774-01	TCGA-64-5774-01	lung adenocarcinoma	No	Primary Tumor	0	2676	8.821
TCGA-44-6776-01	TCGA-44-6776-01	lung adenocarcinoma	No	Primary Tumor	0	2616	8.106
TCGA-80-5611-01	TCGA-80-5611-01	lung adenocarcinoma	No	Primary Tumor	0	2595	9.098
TCGA-75-6206-01	TCGA-75-6206-01	lung adenocarcinoma	No	Primary Tumor	0	2590	8.914
TCGA-73-4662-01	TCGA-73-4662-01	lung adenocarcinoma	No	Primary Tumor	0	2515	8.195
TCGA-64-1679-01	TCGA-64-1679-01	lung adenocarcinoma	No	Primary Tumor	0	2488	9.142
TCGA-55-6642-01	TCGA-55-6642-01	lung adenocarcinoma	No	Primary Tumor	0	2449	8.511
TCGA-75-5146-01	TCGA-75-5146-01	lung adenocarcinoma	No	Primary Tumor	0	2368	9.95
TCGA-78-8655-01	TCGA-78-8655-01	lung adenocarcinoma	No	Primary Tumor	0	2360	8.717
TCGA-NJ-A4YG-01	TCGA-NJ-A4YG-01	lung adenocarcinoma	No	Primary Tumor	0	2261	9.331
TCGA-MP-A5C7-01	TCGA-MP-A5C7-01	lung adenocarcinoma	No	Primary Tumor	0	2248	8.33
TCGA-49-AAR2-01	TCGA-49-AAR2-01	lung adenocarcinoma	No	Primary Tumor	0	2224	11.25
TCGA-62-A46V-01	TCGA-62-A46V-01	lung adenocarcinoma	No	Primary Tumor	0	2199	8.864
TCGA-NJ-A4YF-01	TCGA-NJ-A4YF-01	lung adenocarcinoma	No	Primary Tumor	0	2161	7.916
TCGA-55-6987-01	TCGA-55-6987-01	lung adenocarcinoma	No	Primary Tumor	0	2137	7.411
TCGA-55-6980-01	TCGA-55-6980-01	lung adenocarcinoma	No	Primary Tumor	0	2109	8.748
TCGA-62-A46U-01	TCGA-62-A46U-01	lung adenocarcinoma	No	Primary Tumor	0	2067	9.547
TCGA-55-1596-01	TCGA-55-1596-01	lung adenocarcinoma	No	Primary Tumor	0	2065	9.002
TCGA-78-7159-01	TCGA-78-7159-01	lung adenocarcinoma	No	Primary Tumor	0	1974	7.794
TCGA-97-7547-01	TCGA-97-7547-01	lung adenocarcinoma	No	Primary Tumor	0	1965	7.383
TCGA-97-7552-01	TCGA-97-7552-01	lung adenocarcinoma	No	Primary Tumor	0	1932	7.191
TCGA-49-AAR3-01	TCGA-49-AAR3-01	lung adenocarcinoma	No	Primary Tumor	0	1893	7.53
TCGA-97-7553-01	TCGA-97-7553-01	lung adenocarcinoma	No	Primary Tumor	0	1870	8.807
TCGA-44-6778-01	TCGA-44-6778-01	lung adenocarcinoma	No	Primary Tumor	0	1864	7.781
TCGA-50-5942-01	TCGA-50-5942-01	lung adenocarcinoma	No	Primary Tumor	0	1847	7.318
TCGA-50-5944-01	TCGA-50-5944-01	lung adenocarcinoma	No	Primary Tumor	0	1750	10.01
TCGA-64-1676-01	TCGA-64-1676-01	lung adenocarcinoma	No	Primary Tumor	0	1728	8.318
TCGA-49-4514-01	TCGA-49-4514-01	lung adenocarcinoma	No	Primary Tumor	0	1700	6.451
TCGA-49-6744-01	TCGA-49-6744-01	lung adenocarcinoma	No	Primary Tumor	0	1683	9.675
TCGA-49-6743-01	TCGA-49-6743-01	lung adenocarcinoma	No	Primary Tumor	0	1621	6.885
TCGA-50-5946-01	TCGA-50-5946-01	lung adenocarcinoma	No	Primary Tumor	0	1617	8.761
TCGA-64-5781-01	TCGA-64-5781-01	lung adenocarcinoma	No	Primary Tumor	0	1559	8.537
TCGA-05-4249-01	TCGA-05-4249-01	lung adenocarcinoma	No	Primary Tumor	0	1523	9.326
TCGA-55-1595-01	TCGA-55-1595-01	lung adenocarcinoma	No	Primary Tumor	0	1479	9.614
TCGA-50-5941-01	TCGA-50-5941-01	lung adenocarcinoma	No	Primary Tumor	0	1474	8.788
TCGA-50-5066-01	TCGA-50-5066-01	lung adenocarcinoma	No	Primary Tumor	0	1442	9.401
TCGA-NJ-A4YQ-01	TCGA-NJ-A4YQ-01	lung adenocarcinoma	No	Primary Tumor	0	1432	9.2
TCGA-05-4398-01	TCGA-05-4398-01	lung adenocarcinoma	No	Primary Tumor	0	1431	8.91
TCGA-44-2656-01	TCGA-44-2656-01	lung adenocarcinoma	No	Primary Tumor	0	1429	6.86
TCGA-55-6971-01	TCGA-55-6971-01	lung adenocarcinoma	No	Primary Tumor	0	1400	8.009
TCGA-05-4389-01	TCGA-05-4389-01	lung adenocarcinoma	No	Primary Tumor	0	1369	8.242
TCGA-44-2659-01	TCGA-44-2659-01	lung adenocarcinoma	No	Primary Tumor	0	1367	8.507
TCGA-44-2657-01	TCGA-44-2657-01	lung adenocarcinoma	No	Primary Tumor	0	1351	9.916
TCGA-75-5147-01	TCGA-75-5147-01	lung adenocarcinoma	No	Primary Tumor	0	1333	9.708
TCGA-44-2655-01	TCGA-44-2655-01	lung adenocarcinoma	No	Primary Tumor	0	1324	8.153
TCGA-64-5778-01	TCGA-64-5778-01	lung adenocarcinoma	No	Primary Tumor	0	1305	9.215
TCGA-44-2665-01	TCGA-44-2665-01	lung adenocarcinoma	No	Primary Tumor	0	1301	8.295
TCGA-62-8397-01	TCGA-62-8397-01	lung adenocarcinoma	No	Primary Tumor	0	1289	8.151
TCGA-97-7546-01	TCGA-97-7546-01	lung adenocarcinoma	No	Primary Tumor	0	1285	9.423
TCGA-44-2662-01	TCGA-44-2662-01	lung adenocarcinoma	No	Primary Tumor	0	1280	9.363
TCGA-95-7039-01	TCGA-95-7039-01	lung adenocarcinoma	No	Primary Tumor	0	1272	5.17
TCGA-62-A471-01	TCGA-62-A471-01	lung adenocarcinoma	No	Primary Tumor	0	1246	9.492
TCGA-55-6969-01	TCGA-55-6969-01	lung adenocarcinoma	No	Primary Tumor	0	1239	9.153
TCGA-55-6985-01	TCGA-55-6985-01	lung adenocarcinoma	No	Primary Tumor	0	1233	8.095
TCGA-62-8395-01	TCGA-62-8395-01	lung adenocarcinoma	No	Primary Tumor	0	1216	9.573
TCGA-73-7498-01	TCGA-73-7498-01	lung adenocarcinoma	No	Primary Tumor	0	1189	9.631
TCGA-64-1678-01	TCGA-64-1678-01	lung adenocarcinoma	No	Primary Tumor	0	1189	7.571
TCGA-55-1594-01	TCGA-55-1594-01	lung adenocarcinoma	No	Primary Tumor	0	1178	8.524
TCGA-MN-A4N4-01	TCGA-MN-A4N4-01	lung adenocarcinoma	No	Primary Tumor	0	1175	9.006
TCGA-44-3398-01	TCGA-44-3398-01	lung adenocarcinoma	No	Primary Tumor	0	1163	8.006
TCGA-44-2661-01	TCGA-44-2661-01	lung adenocarcinoma	No	Primary Tumor	0	1159	9.71
TCGA-86-7713-01	TCGA-86-7713-01	lung adenocarcinoma	No	Primary Tumor	0	1157	8.72
TCGA-86-8054-01	TCGA-86-8054-01	lung adenocarcinoma	No	Primary Tumor	0	1148	6.315
TCGA-44-3396-01	TCGA-44-3396-01	lung adenocarcinoma	No	Primary Tumor	0	1130	8.629
TCGA-64-1680-01	TCGA-64-1680-01	lung adenocarcinoma	No	Primary Tumor	0	1126	9.05
TCGA-05-4390-01	TCGA-05-4390-01	lung adenocarcinoma	No	Primary Tumor	0	1126	7.49
TCGA-50-8457-01	TCGA-50-8457-01	lung adenocarcinoma	No	Primary Tumor	0	1125	9.028
TCGA-50-8459-01	TCGA-50-8459-01	lung adenocarcinoma	No	Primary Tumor	0	1119	9.471
TCGA-99-8028-01	TCGA-99-8028-01	lung adenocarcinoma	No	Primary Tumor	0	1118	8.552
TCGA-44-7667-01	TCGA-44-7667-01	lung adenocarcinoma	No	Primary Tumor	0	1097	8.172
TCGA-J2-A4AE-01	TCGA-J2-A4AE-01	lung adenocarcinoma	No	Primary Tumor	0	1079	10.12
TCGA-86-7955-01	TCGA-86-7955-01	lung adenocarcinoma	No	Primary Tumor	0	1072	8.971
TCGA-53-A4EZ-01	TCGA-53-A4EZ-01	lung adenocarcinoma	No	Primary Tumor	0	1071	8.753
TCGA-99-8025-01	TCGA-99-8025-01	lung adenocarcinoma	No	Primary Tumor	0	1060	8.908
TCGA-55-7910-01	TCGA-55-7910-01	lung adenocarcinoma	No	Primary Tumor	0	1040	9.602
TCGA-44-3918-01	TCGA-44-3918-01	lung adenocarcinoma	No	Primary Tumor	0	1036	8.715
TCGA-44-5643-01	TCGA-44-5643-01	lung adenocarcinoma	No	Primary Tumor	0	1013	9.719
TCGA-86-7953-01	TCGA-86-7953-01	lung adenocarcinoma	No	Primary Tumor	0	997	9.125
TCGA-86-8076-01	TCGA-86-8076-01	lung adenocarcinoma	No	Primary Tumor	0	993	8.683
TCGA-J2-A4AG-01	TCGA-J2-A4AG-01	lung adenocarcinoma	No	Primary Tumor	0	988	9.412
TCGA-55-8207-01	TCGA-55-8207-01	lung adenocarcinoma	No	Primary Tumor	0	977	8.707
TCGA-86-8279-01	TCGA-86-8279-01	lung adenocarcinoma	No	Primary Tumor	0	949	9.657
TCGA-86-7701-01	TCGA-86-7701-01	lung adenocarcinoma	No	Primary Tumor	0	947	6.761
TCGA-86-8278-01	TCGA-86-8278-01	lung adenocarcinoma	No	Primary Tumor	0	944	7.593
TCGA-86-8669-01	TCGA-86-8669-01	lung adenocarcinoma	No	Primary Tumor	0	938	9.124
TCGA-55-5899-01	TCGA-55-5899-01	lung adenocarcinoma	No	Primary Tumor	0	930	8.37
TCGA-05-4424-01	TCGA-05-4424-01	lung adenocarcinoma	No	Primary Tumor	0	913	8.111
TCGA-05-4420-01	TCGA-05-4420-01	lung adenocarcinoma	No	Primary Tumor	0	912	9.126
TCGA-62-A472-01	TCGA-62-A472-01	lung adenocarcinoma	No	Primary Tumor	0	910	7.932
TCGA-55-8085-01	TCGA-55-8085-01	lung adenocarcinoma	No	Primary Tumor	0	904	9.098
TCGA-86-A456-01	TCGA-86-A456-01	lung adenocarcinoma	No	Primary Tumor	0	896	10.14
TCGA-44-7671-01	TCGA-44-7671-01	lung adenocarcinoma	No	Primary Tumor	0	889	8.509
TCGA-55-7995-01	TCGA-55-7995-01	lung adenocarcinoma	No	Primary Tumor	0	889	7.689
TCGA-55-8206-01	TCGA-55-8206-01	lung adenocarcinoma	No	Primary Tumor	0	888	8.844
TCGA-44-7670-01	TCGA-44-7670-01	lung adenocarcinoma	No	Primary Tumor	0	882	9.103
TCGA-05-5425-01	TCGA-05-5425-01	lung adenocarcinoma	No	Primary Tumor	0	882	8.43
TCGA-55-7281-01	TCGA-55-7281-01	lung adenocarcinoma	No	Primary Tumor	0	872	8.781
TCGA-64-5815-01	TCGA-64-5815-01	lung adenocarcinoma	No	Primary Tumor	0	866	7.347
TCGA-64-5779-01	TCGA-64-5779-01	lung adenocarcinoma	No	Primary Tumor	0	864	9.015
TCGA-44-5644-01	TCGA-44-5644-01	lung adenocarcinoma	No	Primary Tumor	0	863	5.53
TCGA-86-8673-01	TCGA-86-8673-01	lung adenocarcinoma	No	Primary Tumor	0	862	8.47
TCGA-44-5645-01	TCGA-44-5645-01	lung adenocarcinoma	No	Primary Tumor	0	852	8.412
TCGA-44-6147-01	TCGA-44-6147-01	lung adenocarcinoma	No	Primary Tumor	0	845	9.476
TCGA-91-6847-01	TCGA-91-6847-01	lung adenocarcinoma	No	Primary Tumor	0	842	7.563
TCGA-86-8671-01	TCGA-86-8671-01	lung adenocarcinoma	No	Primary Tumor	0	839	9.499
TCGA-95-8039-01	TCGA-95-8039-01	lung adenocarcinoma	No	Primary Tumor	0	830	7.545
TCGA-50-8460-01	TCGA-50-8460-01	lung adenocarcinoma	No	Primary Tumor	0	829	10.33
TCGA-MN-A4N1-01	TCGA-MN-A4N1-01	lung adenocarcinoma	No	Primary Tumor	0	827	9.479
TCGA-55-7570-01	TCGA-55-7570-01	lung adenocarcinoma	No	Primary Tumor	0	824	9.766
TCGA-83-5908-01	TCGA-83-5908-01	lung adenocarcinoma	No	Primary Tumor	0	824	9.098
TCGA-69-8453-01	TCGA-69-8453-01	lung adenocarcinoma	No	Primary Tumor	0	813	7.786
TCGA-86-8674-01	TCGA-86-8674-01	lung adenocarcinoma	No	Primary Tumor	0	806	10.04
TCGA-86-A4P8-01	TCGA-86-A4P8-01	lung adenocarcinoma	No	Primary Tumor	0	805	9.977
TCGA-73-4666-01	TCGA-73-4666-01	lung adenocarcinoma	No	Primary Tumor	0	800	7.482
TCGA-05-4426-01	TCGA-05-4426-01	lung adenocarcinoma	No	Primary Tumor	0	791	9.656
TCGA-78-7539-01	TCGA-78-7539-01	lung adenocarcinoma	No	Primary Tumor	0	791	9.491
TCGA-55-8513-01	TCGA-55-8513-01	lung adenocarcinoma	No	Primary Tumor	0	791	8.521
TCGA-05-4427-01	TCGA-05-4427-01	lung adenocarcinoma	No	Primary Tumor	0	791	7.613
TCGA-97-7554-01	TCGA-97-7554-01	lung adenocarcinoma	No	Primary Tumor	0	775	7.84
TCGA-55-7815-01	TCGA-55-7815-01	lung adenocarcinoma	No	Primary Tumor	0	773	7.047
TCGA-05-4432-01	TCGA-05-4432-01	lung adenocarcinoma	No	Primary Tumor	0	761	8.079
TCGA-05-4430-01	TCGA-05-4430-01	lung adenocarcinoma	No	Primary Tumor	0	761	7.366
TCGA-99-7458-01	TCGA-99-7458-01	lung adenocarcinoma	No	Primary Tumor	0	747	8.487
TCGA-MP-A4TH-01	TCGA-MP-A4TH-01	lung adenocarcinoma	No	Primary Tumor	0	741	8.156
TCGA-86-8073-01	TCGA-86-8073-01	lung adenocarcinoma	No	Primary Tumor	0	740	9.435
TCGA-J2-8192-01	TCGA-J2-8192-01	lung adenocarcinoma	No	Primary Tumor	0	739	8.573
TCGA-05-4433-01	TCGA-05-4433-01	lung adenocarcinoma	No	Primary Tumor	0	730	8.467
TCGA-44-6146-01	TCGA-44-6146-01	lung adenocarcinoma	No	Primary Tumor	0	728	7.99
TCGA-J2-8194-01	TCGA-J2-8194-01	lung adenocarcinoma	No	Primary Tumor	0	724	8.935
TCGA-44-7672-01	TCGA-44-7672-01	lung adenocarcinoma	No	Primary Tumor	0	719	7.403
TCGA-93-A4JN-01	TCGA-93-A4JN-01	lung adenocarcinoma	No	Primary Tumor	0	718	8.44
TCGA-55-7724-01	TCGA-55-7724-01	lung adenocarcinoma	No	Primary Tumor	0	705	10.87
TCGA-44-6775-01	TCGA-44-6775-01	lung adenocarcinoma	No	Primary Tumor	0	705	8.125
TCGA-44-6148-01	TCGA-44-6148-01	lung adenocarcinoma	No	Primary Tumor	0	704	10.55
TCGA-55-7728-01	TCGA-55-7728-01	lung adenocarcinoma	No	Primary Tumor	0	704	8.102
TCGA-86-8280-01	TCGA-86-8280-01	lung adenocarcinoma	No	Primary Tumor	0	701	10.46
TCGA-44-7659-01	TCGA-44-7659-01	lung adenocarcinoma	No	Primary Tumor	0	691	9.715
TCGA-69-7763-01	TCGA-69-7763-01	lung adenocarcinoma	No	Primary Tumor	0	690	7.027
TCGA-55-A48X-01	TCGA-55-A48X-01	lung adenocarcinoma	No	Primary Tumor	0	689	7.962
TCGA-93-7347-01	TCGA-93-7347-01	lung adenocarcinoma	No	Primary Tumor	0	683	7.952
TCGA-49-6767-01	TCGA-49-6767-01	lung adenocarcinoma	No	Primary Tumor	0	677	8
TCGA-55-8208-01	TCGA-55-8208-01	lung adenocarcinoma	No	Primary Tumor	0	674	9.694
TCGA-55-7576-01	TCGA-55-7576-01	lung adenocarcinoma	No	Primary Tumor	0	670	8.907
TCGA-05-5428-01	TCGA-05-5428-01	lung adenocarcinoma	No	Primary Tumor	0	670	7.734
TCGA-05-4425-01	TCGA-05-4425-01	lung adenocarcinoma	No	Primary Tumor	0	669	7.859
TCGA-L9-A743-01	TCGA-L9-A743-01	lung adenocarcinoma	No	Primary Tumor	0	664	8.714
TCGA-99-AA5R-01	TCGA-99-AA5R-01	lung adenocarcinoma	No	Primary Tumor	0	658	9.999
TCGA-44-6774-01	TCGA-44-6774-01	lung adenocarcinoma	No	Primary Tumor	0	658	8.08
TCGA-97-8547-01	TCGA-97-8547-01	lung adenocarcinoma	No	Primary Tumor	0	657	8.701
TCGA-86-8358-01	TCGA-86-8358-01	lung adenocarcinoma	No	Primary Tumor	0	653	7.921
TCGA-97-A4M0-01	TCGA-97-A4M0-01	lung adenocarcinoma	No	Primary Tumor	0	652	8.023
TCGA-55-7726-01	TCGA-55-7726-01	lung adenocarcinoma	No	Primary Tumor	0	652	6.829
TCGA-55-A48Z-01	TCGA-55-A48Z-01	lung adenocarcinoma	No	Primary Tumor	0	651	9.025
TCGA-95-A4VK-01	TCGA-95-A4VK-01	lung adenocarcinoma	No	Primary Tumor	0	651	8.215
TCGA-97-A4M5-01	TCGA-97-A4M5-01	lung adenocarcinoma	No	Primary Tumor	0	634	8.708
TCGA-55-A48Y-01	TCGA-55-A48Y-01	lung adenocarcinoma	No	Primary Tumor	0	630	7.163
TCGA-97-A4M7-01	TCGA-97-A4M7-01	lung adenocarcinoma	No	Primary Tumor	0	629	9.701
TCGA-55-A491-01	TCGA-55-A491-01	lung adenocarcinoma	No	Primary Tumor	0	626	10.44
TCGA-97-8552-01	TCGA-97-8552-01	lung adenocarcinoma	No	Primary Tumor	0	626	9.304
TCGA-97-A4M2-01	TCGA-97-A4M2-01	lung adenocarcinoma	No	Primary Tumor	0	624	9.078
TCGA-NJ-A7XG-01	TCGA-NJ-A7XG-01	lung adenocarcinoma	No	Primary Tumor	0	617	9.543
TCGA-55-8508-01	TCGA-55-8508-01	lung adenocarcinoma	No	Primary Tumor	0	617	9.387
TCGA-97-A4LX-01	TCGA-97-A4LX-01	lung adenocarcinoma	No	Primary Tumor	0	614	8.544
TCGA-67-3770-01	TCGA-67-3770-01	lung adenocarcinoma	No	Primary Tumor	0	610	9.565
TCGA-67-3771-01	TCGA-67-3771-01	lung adenocarcinoma	No	Primary Tumor	0	610	9.255
TCGA-05-4405-01	TCGA-05-4405-01	lung adenocarcinoma	No	Primary Tumor	0	610	7.117
TCGA-55-7283-01	TCGA-55-7283-01	lung adenocarcinoma	No	Primary Tumor	0	609	9.013
TCGA-55-A4DG-01	TCGA-55-A4DG-01	lung adenocarcinoma	No	Primary Tumor	0	608	10.68
TCGA-05-4382-01	TCGA-05-4382-01	lung adenocarcinoma	No	Primary Tumor	0	607	9.223
TCGA-86-7954-01	TCGA-86-7954-01	lung adenocarcinoma	No	Primary Tumor	0	605	9.082
TCGA-95-A4VP-01	TCGA-95-A4VP-01	lung adenocarcinoma	No	Primary Tumor	0	605	9.061
TCGA-91-A4BD-01	TCGA-91-A4BD-01	lung adenocarcinoma	No	Primary Tumor	0	603	9.42
TCGA-NJ-A55R-01	TCGA-NJ-A55R-01	lung adenocarcinoma	No	Primary Tumor	0	603	9.308
TCGA-55-7994-01	TCGA-55-7994-01	lung adenocarcinoma	No	Primary Tumor	0	603	4.736
TCGA-97-A4M1-01	TCGA-97-A4M1-01	lung adenocarcinoma	No	Primary Tumor	0	601	10.83
TCGA-55-8091-01	TCGA-55-8091-01	lung adenocarcinoma	No	Primary Tumor	0	600	8.141
TCGA-55-8205-01	TCGA-55-8205-01	lung adenocarcinoma	No	Primary Tumor	0	599	8.512
TCGA-55-A492-01	TCGA-55-A492-01	lung adenocarcinoma	No	Primary Tumor	0	596	10.59
TCGA-44-6145-01	TCGA-44-6145-01	lung adenocarcinoma	No	Primary Tumor	0	595	6.904
TCGA-44-7660-01	TCGA-44-7660-01	lung adenocarcinoma	No	Primary Tumor	0	592	9.939
TCGA-69-A59K-01	TCGA-69-A59K-01	lung adenocarcinoma	No	Primary Tumor	0	591	9.743
TCGA-93-A4JP-01	TCGA-93-A4JP-01	lung adenocarcinoma	No	Primary Tumor	0	578	9.495
TCGA-L4-A4E5-01	TCGA-L4-A4E5-01	lung adenocarcinoma	No	Primary Tumor	0	578	8.535
TCGA-05-4403-01	TCGA-05-4403-01	lung adenocarcinoma	No	Primary Tumor	0	578	8.083
TCGA-67-3772-01	TCGA-67-3772-01	lung adenocarcinoma	No	Primary Tumor	0	573	7.246
TCGA-97-8171-01	TCGA-97-8171-01	lung adenocarcinoma	No	Primary Tumor	0	568	9.829
TCGA-97-A4M6-01	TCGA-97-A4M6-01	lung adenocarcinoma	No	Primary Tumor	0	568	9.776
TCGA-95-7567-01	TCGA-95-7567-01	lung adenocarcinoma	No	Primary Tumor	0	568	7.977
TCGA-55-7903-01	TCGA-55-7903-01	lung adenocarcinoma	No	Primary Tumor	0	567	9.533
TCGA-L9-A7SV-01	TCGA-L9-A7SV-01	lung adenocarcinoma	No	Primary Tumor	0	565	9.951
TCGA-97-7937-01	TCGA-97-7937-01	lung adenocarcinoma	No	Primary Tumor	0	564	8.548
TCGA-95-A4VN-01	TCGA-95-A4VN-01	lung adenocarcinoma	No	Primary Tumor	0	553	8.727
TCGA-55-8511-01	TCGA-55-8511-01	lung adenocarcinoma	No	Primary Tumor	0	552	6.995
TCGA-97-8175-01	TCGA-97-8175-01	lung adenocarcinoma	No	Primary Tumor	0	551	9.27
TCGA-55-8203-01	TCGA-55-8203-01	lung adenocarcinoma	No	Primary Tumor	0	547	8.6
TCGA-55-A57B-01	TCGA-55-A57B-01	lung adenocarcinoma	No	Primary Tumor	0	546	7.809
TCGA-97-8172-01	TCGA-97-8172-01	lung adenocarcinoma	No	Primary Tumor	0	545	10.08
TCGA-55-8094-01	TCGA-55-8094-01	lung adenocarcinoma	No	Primary Tumor	0	541	6.004
TCGA-97-A4M3-01	TCGA-97-A4M3-01	lung adenocarcinoma	No	Primary Tumor	0	540	8.29
TCGA-55-8510-01	TCGA-55-8510-01	lung adenocarcinoma	No	Primary Tumor	0	539	8.915
TCGA-55-7911-01	TCGA-55-7911-01	lung adenocarcinoma	No	Primary Tumor	0	537	7.929
TCGA-55-8614-01	TCGA-55-8614-01	lung adenocarcinoma	No	Primary Tumor	0	536	9.482
TCGA-55-8301-01	TCGA-55-8301-01	lung adenocarcinoma	No	Primary Tumor	0	534	7.784
TCGA-93-7348-01	TCGA-93-7348-01	lung adenocarcinoma	No	Primary Tumor	0	531	8.086
TCGA-93-A4JQ-01	TCGA-93-A4JQ-01	lung adenocarcinoma	No	Primary Tumor	0	526	8.703
TCGA-49-6745-01	TCGA-49-6745-01	lung adenocarcinoma	No	Primary Tumor	0	522	5.634
TCGA-55-8514-01	TCGA-55-8514-01	lung adenocarcinoma	No	Primary Tumor	0	520	11.1
TCGA-55-8621-01	TCGA-55-8621-01	lung adenocarcinoma	No	Primary Tumor	0	515	9.633
TCGA-55-8204-01	TCGA-55-8204-01	lung adenocarcinoma	No	Primary Tumor	0	515	7.4
TCGA-S2-AA1A-01	TCGA-S2-AA1A-01	lung adenocarcinoma	No	Primary Tumor	0	513	9.301
TCGA-91-8496-01	TCGA-91-8496-01	lung adenocarcinoma	No	Primary Tumor	0	505	7.941
TCGA-97-8177-01	TCGA-97-8177-01	lung adenocarcinoma	No	Primary Tumor	0	499	9.342
TCGA-91-7771-01	TCGA-91-7771-01	lung adenocarcinoma	No	Primary Tumor	0	492	7.75
TCGA-55-7573-01	TCGA-55-7573-01	lung adenocarcinoma	No	Primary Tumor	0	487	10.24
TCGA-44-A479-01	TCGA-44-A479-01	lung adenocarcinoma	No	Primary Tumor	0	486	9.438
TCGA-97-7941-01	TCGA-97-7941-01	lung adenocarcinoma	No	Primary Tumor	0	484	8.831
TCGA-55-A494-01	TCGA-55-A494-01	lung adenocarcinoma	No	Primary Tumor	0	481	7.939
TCGA-55-8302-01	TCGA-55-8302-01	lung adenocarcinoma	No	Primary Tumor	0	478	6.449
TCGA-95-7947-01	TCGA-95-7947-01	lung adenocarcinoma	No	Primary Tumor	0	477	5.751
TCGA-L9-A8F4-01	TCGA-L9-A8F4-01	lung adenocarcinoma	No	Primary Tumor	0	476	9.818
TCGA-55-8097-01	TCGA-55-8097-01	lung adenocarcinoma	No	Primary Tumor	0	476	9.229
TCGA-95-7948-01	TCGA-95-7948-01	lung adenocarcinoma	No	Primary Tumor	0	476	6.81
TCGA-73-4668-01	TCGA-73-4668-01	lung adenocarcinoma	No	Primary Tumor	0	467	8.358
TCGA-44-A47A-01	TCGA-44-A47A-01	lung adenocarcinoma	No	Primary Tumor	0	466	8.805
TCGA-55-8087-01	TCGA-55-8087-01	lung adenocarcinoma	No	Primary Tumor	0	462	9.392
TCGA-05-5420-01	TCGA-05-5420-01	lung adenocarcinoma	No	Primary Tumor	0	457	8.917
TCGA-05-4417-01	TCGA-05-4417-01	lung adenocarcinoma	No	Primary Tumor	0	455	7.488
TCGA-67-4679-01	TCGA-67-4679-01	lung adenocarcinoma	No	Primary Tumor	0	448	9.659
TCGA-38-6178-01	TCGA-38-6178-01	lung adenocarcinoma	No	Primary Tumor	0	448	8.929
TCGA-55-8615-01	TCGA-55-8615-01	lung adenocarcinoma	No	Primary Tumor	0	446	7.372
TCGA-55-7725-01	TCGA-55-7725-01	lung adenocarcinoma	No	Primary Tumor	0	442	8.722
TCGA-55-8505-01	TCGA-55-8505-01	lung adenocarcinoma	No	Primary Tumor	0	440	7.068
TCGA-L4-A4E6-01	TCGA-L4-A4E6-01	lung adenocarcinoma	No	Primary Tumor	0	435	9.843
TCGA-97-8179-01	TCGA-97-8179-01	lung adenocarcinoma	No	Primary Tumor	0	435	9.783
TCGA-55-6543-01	TCGA-55-6543-01	lung adenocarcinoma	No	Primary Tumor	0	435	7.828
TCGA-67-3773-01	TCGA-67-3773-01	lung adenocarcinoma	No	Primary Tumor	0	427	7.199
TCGA-69-8253-01	TCGA-69-8253-01	lung adenocarcinoma	No	Primary Tumor	0	426	9.134
TCGA-05-4384-01	TCGA-05-4384-01	lung adenocarcinoma	No	Primary Tumor	0	426	8.507
TCGA-53-7813-01	TCGA-53-7813-01	lung adenocarcinoma	No	Primary Tumor	0	424	8.361
TCGA-86-8668-01	TCGA-86-8668-01	lung adenocarcinoma	No	Primary Tumor	0	423	8.167
TCGA-67-6217-01	TCGA-67-6217-01	lung adenocarcinoma	No	Primary Tumor	0	422	9.004
TCGA-55-8507-01	TCGA-55-8507-01	lung adenocarcinoma	No	Primary Tumor	0	418	8.575
TCGA-91-6836-01	TCGA-91-6836-01	lung adenocarcinoma	No	Primary Tumor	0	417	8.068
TCGA-55-8619-01	TCGA-55-8619-01	lung adenocarcinoma	No	Primary Tumor	0	416	8.599
TCGA-86-A4P7-01	TCGA-86-A4P7-01	lung adenocarcinoma	No	Primary Tumor	0	415	8.902
TCGA-44-A4SS-01	TCGA-44-A4SS-01	lung adenocarcinoma	No	Primary Tumor	0	415	8.153
TCGA-69-7764-01	TCGA-69-7764-01	lung adenocarcinoma	No	Primary Tumor	0	414	8.403
TCGA-69-7980-01	TCGA-69-7980-01	lung adenocarcinoma	No	Primary Tumor	0	411	9.127
TCGA-69-8254-01	TCGA-69-8254-01	lung adenocarcinoma	No	Primary Tumor	0	409	7.831
TCGA-69-7979-01	TCGA-69-7979-01	lung adenocarcinoma	No	Primary Tumor	0	408	9.86
TCGA-67-3774-01	TCGA-67-3774-01	lung adenocarcinoma	No	Primary Tumor	0	385	8.268
TCGA-44-8117-01	TCGA-44-8117-01	lung adenocarcinoma	No	Primary Tumor	0	385	5.536
TCGA-95-7944-01	TCGA-95-7944-01	lung adenocarcinoma	No	Primary Tumor	0	377	8.009
TCGA-91-6840-01	TCGA-91-6840-01	lung adenocarcinoma	No	Primary Tumor	0	372	9.02
TCGA-05-4422-01	TCGA-05-4422-01	lung adenocarcinoma	No	Primary Tumor	0	365	9.417
TCGA-49-6761-01	TCGA-49-6761-01	lung adenocarcinoma	No	Primary Tumor	0	354	8.587
TCGA-86-8585-01	TCGA-86-8585-01	lung adenocarcinoma	No	Primary Tumor	0	353	9.922
TCGA-44-A47G-01	TCGA-44-A47G-01	lung adenocarcinoma	No	Primary Tumor	0	351	8.686
TCGA-91-6828-01	TCGA-91-6828-01	lung adenocarcinoma	No	Primary Tumor	0	323	8.295
TCGA-91-6831-01	TCGA-91-6831-01	lung adenocarcinoma	No	Primary Tumor	0	310	7.112
TCGA-L9-A444-01	TCGA-L9-A444-01	lung adenocarcinoma	No	Primary Tumor	0	307	8.495
TCGA-44-A47B-01	TCGA-44-A47B-01	lung adenocarcinoma	No	Primary Tumor	0	287	8.684
TCGA-44-8119-01	TCGA-44-8119-01	lung adenocarcinoma	No	Primary Tumor	0	285	7.794
TCGA-35-5375-01	TCGA-35-5375-01	lung adenocarcinoma	No	Primary Tumor	0	264	10.52
TCGA-44-8120-01	TCGA-44-8120-01	lung adenocarcinoma	No	Primary Tumor	0	260	8.538
TCGA-71-6725-01	TCGA-71-6725-01	lung adenocarcinoma	No	Primary Tumor	0	256	9.219
TCGA-69-7973-01	TCGA-69-7973-01	lung adenocarcinoma	No	Primary Tumor	0	230	6.326
TCGA-35-4122-01	TCGA-35-4122-01	lung adenocarcinoma	No	Primary Tumor	0	225	7.694
TCGA-91-6848-01	TCGA-91-6848-01	lung adenocarcinoma	No	Primary Tumor	0	224	5.996
TCGA-44-7662-01	TCGA-44-7662-01	lung adenocarcinoma	No	Primary Tumor	0	218	7.803
TCGA-69-7760-01	TCGA-69-7760-01	lung adenocarcinoma	No	Primary Tumor	0	202	10.19
TCGA-69-7761-01	TCGA-69-7761-01	lung adenocarcinoma	No	Primary Tumor	0	186	8.582
TCGA-69-7974-01	TCGA-69-7974-01	lung adenocarcinoma	No	Primary Tumor	0	184	9.12
TCGA-35-4123-01	TCGA-35-4123-01	lung adenocarcinoma	No	Primary Tumor	0	182	9.191
TCGA-86-6851-01	TCGA-86-6851-01	lung adenocarcinoma	No	Primary Tumor	0	179	8.312
TCGA-67-6215-01	TCGA-67-6215-01	lung adenocarcinoma	No	Primary Tumor	0	174	8.537
TCGA-69-7765-01	TCGA-69-7765-01	lung adenocarcinoma	No	Primary Tumor	0	165	8.795
TCGA-05-5423-01	TCGA-05-5423-01	lung adenocarcinoma	No	Primary Tumor	0	151	8.702
TCGA-67-6216-01	TCGA-67-6216-01	lung adenocarcinoma	No	Primary Tumor	0	141	6.85
TCGA-86-8056-01	TCGA-86-8056-01	lung adenocarcinoma	No	Primary Tumor	0	139	8.22
TCGA-69-7978-01	TCGA-69-7978-01	lung adenocarcinoma	No	Primary Tumor	0	134	8.022
TCGA-38-A44F-01	TCGA-38-A44F-01	lung adenocarcinoma	No	Primary Tumor	0	133	9.954
TCGA-73-4670-01	TCGA-73-4670-01	lung adenocarcinoma	No	Primary Tumor	0	131	7.242
TCGA-69-8255-01	TCGA-69-8255-01	lung adenocarcinoma	No	Primary Tumor	0	129	9.601
TCGA-55-7727-01	TCGA-55-7727-01	lung adenocarcinoma	No	Primary Tumor	0	119	9.018
TCGA-MN-A4N5-01	TCGA-MN-A4N5-01	lung adenocarcinoma	No	Primary Tumor	0	84	8.182
TCGA-95-8494-01	TCGA-95-8494-01	lung adenocarcinoma	No	Primary Tumor	0	84	8.163
TCGA-91-6835-01	TCGA-91-6835-01	lung adenocarcinoma	No	Primary Tumor	0	79	7.431
TCGA-05-5715-01	TCGA-05-5715-01	lung adenocarcinoma	No	Primary Tumor	0	62	7.824
TCGA-91-6830-01	TCGA-91-6830-01	lung adenocarcinoma	No	Primary Tumor	0	60	8.606
TCGA-NJ-A4YP-01	TCGA-NJ-A4YP-01	lung adenocarcinoma	No	Primary Tumor	0	50	6.62
TCGA-55-8616-01	TCGA-55-8616-01	lung adenocarcinoma	No	Primary Tumor	0	48	8.987
TCGA-91-A4BC-01	TCGA-91-A4BC-01	lung adenocarcinoma	No	Primary Tumor	0	44	9.716
TCGA-99-8032-01	TCGA-99-8032-01	lung adenocarcinoma	No	Primary Tumor	0	44	7.916
TCGA-91-8499-01	TCGA-91-8499-01	lung adenocarcinoma	No	Primary Tumor	0	36	7.779
TCGA-91-6849-01	TCGA-91-6849-01	lung adenocarcinoma	No	Primary Tumor	0	35	6.321
TCGA-55-A493-01	TCGA-55-A493-01	lung adenocarcinoma	No	Primary Tumor	0	28	8.098
TCGA-86-8074-01	TCGA-86-8074-01	lung adenocarcinoma	No	Primary Tumor	0	24	8.666
TCGA-NJ-A55A-01	TCGA-NJ-A55A-01	lung adenocarcinoma	No	Primary Tumor	0	15	9.011
TCGA-35-3615-01	TCGA-35-3615-01	lung adenocarcinoma	No	Primary Tumor	0	14	7.303
TCGA-NJ-A55O-01	TCGA-NJ-A55O-01	lung adenocarcinoma	No	Primary Tumor	0	13	7.855
TCGA-55-8506-01	TCGA-55-8506-01	lung adenocarcinoma	No	Primary Tumor	0	11	8.185
TCGA-05-4410-01	TCGA-05-4410-01	lung adenocarcinoma	No	Primary Tumor	0	0	8.727
TCGA-86-8281-01	TCGA-86-8281-01	lung adenocarcinoma	No	Primary Tumor	0	0	8.094
TCGA-05-4244-01	TCGA-05-4244-01	lung adenocarcinoma	No	Primary Tumor	0	0	8.087

## Sheet: GSTM3-LUAD
Additional file 2: The raw data of GSTM3 expression status and prognosis in LUAD patients.
sample	samples	_primary_disease	history_of_neoadjuvant_treatment	sample_type	OS	OS.time	GSTM3
TCGA-78-7143-01	TCGA-78-7143-01	lung adenocarcinoma	No	Primary Tumor	1	4961	8.822
TCGA-78-8662-01	TCGA-78-8662-01	lung adenocarcinoma	No	Primary Tumor	1	3361	6.685
TCGA-78-7162-01	TCGA-78-7162-01	lung adenocarcinoma	No	Primary Tumor	1	3169	9.261
TCGA-78-7167-01	TCGA-78-7167-01	lung adenocarcinoma	No	Primary Tumor	1	2681	7.009
TCGA-MP-A4SV-01	TCGA-MP-A4SV-01	lung adenocarcinoma	No	Primary Tumor	1	2620	8.551
TCGA-MP-A4T4-01	TCGA-MP-A4T4-01	lung adenocarcinoma	No	Primary Tumor	1	2617	8.852
TCGA-50-5933-01	TCGA-50-5933-01	lung adenocarcinoma	No	Primary Tumor	1	2393	6.942
TCGA-49-4486-01	TCGA-49-4486-01	lung adenocarcinoma	No	Primary Tumor	1	2318	9.52
TCGA-50-5045-01	TCGA-50-5045-01	lung adenocarcinoma	No	Primary Tumor	1	2174	9.879
TCGA-75-5125-01	TCGA-75-5125-01	lung adenocarcinoma	No	Primary Tumor	1	2027	7.551
TCGA-50-5055-01	TCGA-50-5055-01	lung adenocarcinoma	No	Primary Tumor	1	1830	9.873
TCGA-O1-A52J-01	TCGA-O1-A52J-01	lung adenocarcinoma	No	Primary Tumor	1	1798	8.41
TCGA-MP-A4T6-01	TCGA-MP-A4T6-01	lung adenocarcinoma	No	Primary Tumor	1	1790	7.503
TCGA-MP-A4SW-01	TCGA-MP-A4SW-01	lung adenocarcinoma	No	Primary Tumor	1	1778	7.443
TCGA-62-A46R-01	TCGA-62-A46R-01	lung adenocarcinoma	No	Primary Tumor	1	1725	8.232
TCGA-62-A46S-01	TCGA-62-A46S-01	lung adenocarcinoma	No	Primary Tumor	1	1653	8.673
TCGA-55-6972-01	TCGA-55-6972-01	lung adenocarcinoma	No	Primary Tumor	1	1632	8.109
TCGA-78-7537-01	TCGA-78-7537-01	lung adenocarcinoma	No	Primary Tumor	1	1622	7.781
TCGA-73-4658-01	TCGA-73-4658-01	lung adenocarcinoma	No	Primary Tumor	1	1600	8.103
TCGA-73-7499-01	TCGA-73-7499-01	lung adenocarcinoma	No	Primary Tumor	1	1531	8.965
TCGA-78-7633-01	TCGA-78-7633-01	lung adenocarcinoma	No	Primary Tumor	1	1528	9.075
TCGA-75-6212-01	TCGA-75-6212-01	lung adenocarcinoma	No	Primary Tumor	1	1516	8.524
TCGA-MP-A4SY-01	TCGA-MP-A4SY-01	lung adenocarcinoma	No	Primary Tumor	1	1501	5.995
TCGA-50-5068-01	TCGA-50-5068-01	lung adenocarcinoma	No	Primary Tumor	1	1499	11.2
TCGA-62-8402-01	TCGA-62-8402-01	lung adenocarcinoma	No	Primary Tumor	1	1498	6.7
TCGA-38-4628-01	TCGA-38-4628-01	lung adenocarcinoma	No	Primary Tumor	1	1492	11.01
TCGA-62-A46O-01	TCGA-62-A46O-01	lung adenocarcinoma	No	Primary Tumor	1	1454	9.621
TCGA-49-4501-01	TCGA-49-4501-01	lung adenocarcinoma	No	Primary Tumor	1	1421	9.771
TCGA-55-6981-01	TCGA-55-6981-01	lung adenocarcinoma	No	Primary Tumor	1	1379	9.599
TCGA-38-4632-01	TCGA-38-4632-01	lung adenocarcinoma	No	Primary Tumor	1	1357	10.07
TCGA-55-6968-01	TCGA-55-6968-01	lung adenocarcinoma	No	Primary Tumor	1	1293	10.37
TCGA-50-6590-01	TCGA-50-6590-01	lung adenocarcinoma	No	Primary Tumor	1	1288	8.878
TCGA-50-6597-01	TCGA-50-6597-01	lung adenocarcinoma	No	Primary Tumor	1	1268	11.57
TCGA-MP-A4T9-01	TCGA-MP-A4T9-01	lung adenocarcinoma	No	Primary Tumor	1	1265	9.152
TCGA-91-6829-01	TCGA-91-6829-01	lung adenocarcinoma	No	Primary Tumor	1	1258	10.1
TCGA-50-5932-01	TCGA-50-5932-01	lung adenocarcinoma	No	Primary Tumor	1	1235	7.199
TCGA-49-AARE-01	TCGA-49-AARE-01	lung adenocarcinoma	No	Primary Tumor	1	1229	8.509
TCGA-78-7152-01	TCGA-78-7152-01	lung adenocarcinoma	No	Primary Tumor	1	1215	6.883
TCGA-78-8648-01	TCGA-78-8648-01	lung adenocarcinoma	No	Primary Tumor	1	1209	9.387
TCGA-78-7540-01	TCGA-78-7540-01	lung adenocarcinoma	No	Primary Tumor	1	1197	6.355
TCGA-62-A470-01	TCGA-62-A470-01	lung adenocarcinoma	No	Primary Tumor	1	1194	8.819
TCGA-78-7155-01	TCGA-78-7155-01	lung adenocarcinoma	No	Primary Tumor	1	1171	9.217
TCGA-64-1681-01	TCGA-64-1681-01	lung adenocarcinoma	No	Primary Tumor	1	1167	9.92
TCGA-38-4627-01	TCGA-38-4627-01	lung adenocarcinoma	No	Primary Tumor	1	1147	9.4
TCGA-49-AARN-01	TCGA-49-AARN-01	lung adenocarcinoma	No	Primary Tumor	1	1135	8.866
TCGA-75-6214-01	TCGA-75-6214-01	lung adenocarcinoma	No	Primary Tumor	1	1115	7.256
TCGA-49-4494-01	TCGA-49-4494-01	lung adenocarcinoma	No	Primary Tumor	1	1081	8.8
TCGA-38-4630-01	TCGA-38-4630-01	lung adenocarcinoma	No	Primary Tumor	1	1073	9.453
TCGA-86-7711-01	TCGA-86-7711-01	lung adenocarcinoma	No	Primary Tumor	1	1046	9.998
TCGA-53-7624-01	TCGA-53-7624-01	lung adenocarcinoma	No	Primary Tumor	1	1043	11.49
TCGA-44-3919-01	TCGA-44-3919-01	lung adenocarcinoma	No	Primary Tumor	1	1026	9.219
TCGA-49-4506-01	TCGA-49-4506-01	lung adenocarcinoma	No	Primary Tumor	1	999	8.537
TCGA-55-7574-01	TCGA-55-7574-01	lung adenocarcinoma	No	Primary Tumor	1	995	7.823
TCGA-55-6982-01	TCGA-55-6982-01	lung adenocarcinoma	No	Primary Tumor	1	995	7.584
TCGA-44-6777-01	TCGA-44-6777-01	lung adenocarcinoma	No	Primary Tumor	1	987	9.131
TCGA-78-7156-01	TCGA-78-7156-01	lung adenocarcinoma	No	Primary Tumor	1	976	6.851
TCGA-55-7227-01	TCGA-55-7227-01	lung adenocarcinoma	No	Primary Tumor	1	952	9.265
TCGA-MP-A4TA-01	TCGA-MP-A4TA-01	lung adenocarcinoma	No	Primary Tumor	1	950	9.498
TCGA-78-7535-01	TCGA-78-7535-01	lung adenocarcinoma	No	Primary Tumor	1	949	9.054
TCGA-53-7626-01	TCGA-53-7626-01	lung adenocarcinoma	No	Primary Tumor	1	929	9.359
TCGA-73-4675-01	TCGA-73-4675-01	lung adenocarcinoma	No	Primary Tumor	1	922	9.438
TCGA-49-4512-01	TCGA-49-4512-01	lung adenocarcinoma	No	Primary Tumor	1	905	7.903
TCGA-MP-A4TE-01	TCGA-MP-A4TE-01	lung adenocarcinoma	No	Primary Tumor	1	896	10.38
TCGA-49-4510-01	TCGA-49-4510-01	lung adenocarcinoma	No	Primary Tumor	1	896	8.544
TCGA-49-AAR4-01	TCGA-49-AAR4-01	lung adenocarcinoma	No	Primary Tumor	1	879	9.197
TCGA-49-4488-01	TCGA-49-4488-01	lung adenocarcinoma	No	Primary Tumor	1	869	9.443
TCGA-38-4629-01	TCGA-38-4629-01	lung adenocarcinoma	No	Primary Tumor	1	864	8.34
TCGA-49-4487-01	TCGA-49-4487-01	lung adenocarcinoma	No	Primary Tumor	1	855	8.02
TCGA-78-7145-01	TCGA-78-7145-01	lung adenocarcinoma	No	Primary Tumor	1	826	9.463
TCGA-44-4112-01	TCGA-44-4112-01	lung adenocarcinoma	No	Primary Tumor	1	808	9.599
TCGA-78-7220-01	TCGA-78-7220-01	lung adenocarcinoma	No	Primary Tumor	1	807	10.31
TCGA-38-7271-01	TCGA-38-7271-01	lung adenocarcinoma	No	Primary Tumor	1	800	9.258
TCGA-50-6592-01	TCGA-50-6592-01	lung adenocarcinoma	No	Primary Tumor	1	777	8.589
TCGA-44-2668-01	TCGA-44-2668-01	lung adenocarcinoma	No	Primary Tumor	1	761	7.883
TCGA-55-6984-01	TCGA-55-6984-01	lung adenocarcinoma	No	Primary Tumor	1	760	9.36
TCGA-86-A4JF-01	TCGA-86-A4JF-01	lung adenocarcinoma	No	Primary Tumor	1	737	8.493
TCGA-05-4397-01	TCGA-05-4397-01	lung adenocarcinoma	No	Primary Tumor	1	731	8.242
TCGA-55-8096-01	TCGA-55-8096-01	lung adenocarcinoma	No	Primary Tumor	1	719	8.64
TCGA-73-4659-01	TCGA-73-4659-01	lung adenocarcinoma	No	Primary Tumor	1	711	9.374
TCGA-55-8089-01	TCGA-55-8089-01	lung adenocarcinoma	No	Primary Tumor	1	702	6.531
TCGA-55-1592-01	TCGA-55-1592-01	lung adenocarcinoma	No	Primary Tumor	1	701	12.77
TCGA-78-7160-01	TCGA-78-7160-01	lung adenocarcinoma	No	Primary Tumor	1	697	8.028
TCGA-86-8075-01	TCGA-86-8075-01	lung adenocarcinoma	No	Primary Tumor	1	694	8.715
TCGA-49-AAQV-01	TCGA-49-AAQV-01	lung adenocarcinoma	No	Primary Tumor	1	677	9.571
TCGA-78-7150-01	TCGA-78-7150-01	lung adenocarcinoma	No	Primary Tumor	1	666	8.775
TCGA-99-8033-01	TCGA-99-8033-01	lung adenocarcinoma	No	Primary Tumor	1	656	9.118
TCGA-50-5935-01	TCGA-50-5935-01	lung adenocarcinoma	No	Primary Tumor	1	653	7.357
TCGA-64-1677-01	TCGA-64-1677-01	lung adenocarcinoma	No	Primary Tumor	1	628	9.977
TCGA-78-7148-01	TCGA-78-7148-01	lung adenocarcinoma	No	Primary Tumor	1	626	8.406
TCGA-86-7714-01	TCGA-86-7714-01	lung adenocarcinoma	No	Primary Tumor	1	625	7.718
TCGA-50-5044-01	TCGA-50-5044-01	lung adenocarcinoma	No	Primary Tumor	1	624	7.253
TCGA-55-A4DF-01	TCGA-55-A4DF-01	lung adenocarcinoma	No	Primary Tumor	1	614	9.985
TCGA-55-8512-01	TCGA-55-8512-01	lung adenocarcinoma	No	Primary Tumor	1	607	8.625
TCGA-55-8090-01	TCGA-55-8090-01	lung adenocarcinoma	No	Primary Tumor	1	598	7.281
TCGA-62-A46P-01	TCGA-62-A46P-01	lung adenocarcinoma	No	Primary Tumor	1	594	10.56
TCGA-78-7154-01	TCGA-78-7154-01	lung adenocarcinoma	No	Primary Tumor	1	593	10.3
TCGA-78-7147-01	TCGA-78-7147-01	lung adenocarcinoma	No	Primary Tumor	1	586	8.601
TCGA-MP-A4TK-01	TCGA-MP-A4TK-01	lung adenocarcinoma	No	Primary Tumor	1	582	8.522
TCGA-44-7669-01	TCGA-44-7669-01	lung adenocarcinoma	No	Primary Tumor	1	574	10.56
TCGA-55-7913-01	TCGA-55-7913-01	lung adenocarcinoma	No	Primary Tumor	1	561	7.571
TCGA-44-7661-01	TCGA-44-7661-01	lung adenocarcinoma	No	Primary Tumor	1	557	7.855
TCGA-J2-A4AD-01	TCGA-J2-A4AD-01	lung adenocarcinoma	No	Primary Tumor	1	550	8.408
TCGA-95-7043-01	TCGA-95-7043-01	lung adenocarcinoma	No	Primary Tumor	1	503	9.048
TCGA-44-6779-01	TCGA-44-6779-01	lung adenocarcinoma	No	Primary Tumor	1	500	5.744
TCGA-49-6742-01	TCGA-49-6742-01	lung adenocarcinoma	No	Primary Tumor	1	488	8.532
TCGA-50-5051-01	TCGA-50-5051-01	lung adenocarcinoma	No	Primary Tumor	1	478	10.22
TCGA-55-8299-01	TCGA-55-8299-01	lung adenocarcinoma	No	Primary Tumor	1	469	8.928
TCGA-55-7816-01	TCGA-55-7816-01	lung adenocarcinoma	No	Primary Tumor	1	468	9.035
TCGA-97-8176-01	TCGA-97-8176-01	lung adenocarcinoma	No	Primary Tumor	1	468	8.646
TCGA-55-6970-01	TCGA-55-6970-01	lung adenocarcinoma	No	Primary Tumor	1	464	7.217
TCGA-50-5939-01	TCGA-50-5939-01	lung adenocarcinoma	No	Primary Tumor	1	460	8.782
TCGA-05-4434-01	TCGA-05-4434-01	lung adenocarcinoma	No	Primary Tumor	1	457	8.322
TCGA-62-8398-01	TCGA-62-8398-01	lung adenocarcinoma	No	Primary Tumor	1	444	9.006
TCGA-86-8359-01	TCGA-86-8359-01	lung adenocarcinoma	No	Primary Tumor	1	444	5.891
TCGA-L9-A50W-01	TCGA-L9-A50W-01	lung adenocarcinoma	No	Primary Tumor	1	442	9.252
TCGA-50-5931-01	TCGA-50-5931-01	lung adenocarcinoma	No	Primary Tumor	1	434	9.072
TCGA-91-8497-01	TCGA-91-8497-01	lung adenocarcinoma	No	Primary Tumor	1	434	8.67
TCGA-MP-A4TI-01	TCGA-MP-A4TI-01	lung adenocarcinoma	No	Primary Tumor	1	429	6.605
TCGA-49-4505-01	TCGA-49-4505-01	lung adenocarcinoma	No	Primary Tumor	1	428	9.52
TCGA-62-A46Y-01	TCGA-62-A46Y-01	lung adenocarcinoma	No	Primary Tumor	1	414	6.091
TCGA-44-A4SU-01	TCGA-44-A4SU-01	lung adenocarcinoma	No	Primary Tumor	1	409	8.693
TCGA-49-4490-01	TCGA-49-4490-01	lung adenocarcinoma	No	Primary Tumor	1	385	8.785
TCGA-86-6562-01	TCGA-86-6562-01	lung adenocarcinoma	No	Primary Tumor	1	376	7.509
TCGA-55-8620-01	TCGA-55-8620-01	lung adenocarcinoma	No	Primary Tumor	1	375	9.509
TCGA-50-6594-01	TCGA-50-6594-01	lung adenocarcinoma	No	Primary Tumor	1	370	9.207
TCGA-38-4631-01	TCGA-38-4631-01	lung adenocarcinoma	No	Primary Tumor	1	354	9.499
TCGA-55-7907-01	TCGA-55-7907-01	lung adenocarcinoma	No	Primary Tumor	1	343	8.189
TCGA-73-A9RS-01	TCGA-73-A9RS-01	lung adenocarcinoma	No	Primary Tumor	1	340	5.75
TCGA-MP-A4TJ-01	TCGA-MP-A4TJ-01	lung adenocarcinoma	No	Primary Tumor	1	339	7.527
TCGA-50-6593-01	TCGA-50-6593-01	lung adenocarcinoma	No	Primary Tumor	1	336	9.276
TCGA-MP-A4TF-01	TCGA-MP-A4TF-01	lung adenocarcinoma	No	Primary Tumor	1	336	7.293
TCGA-78-8660-01	TCGA-78-8660-01	lung adenocarcinoma	No	Primary Tumor	1	321	6.359
TCGA-78-7542-01	TCGA-78-7542-01	lung adenocarcinoma	No	Primary Tumor	1	321	4.454
TCGA-50-7109-01	TCGA-50-7109-01	lung adenocarcinoma	No	Primary Tumor	1	308	7.98
TCGA-MP-A4TD-01	TCGA-MP-A4TD-01	lung adenocarcinoma	No	Primary Tumor	1	307	10.03
TCGA-05-4396-01	TCGA-05-4396-01	lung adenocarcinoma	No	Primary Tumor	1	303	7.636
TCGA-4B-A93V-01	TCGA-4B-A93V-01	lung adenocarcinoma	No	Primary Tumor	1	300	9.37
TCGA-78-7161-01	TCGA-78-7161-01	lung adenocarcinoma	No	Primary Tumor	1	291	8.445
TCGA-50-5930-01	TCGA-50-5930-01	lung adenocarcinoma	No	Primary Tumor	1	282	8.627
TCGA-05-5429-01	TCGA-05-5429-01	lung adenocarcinoma	No	Primary Tumor	1	275	8.736
TCGA-05-4418-01	TCGA-05-4418-01	lung adenocarcinoma	No	Primary Tumor	1	274	9.049
TCGA-49-4507-01	TCGA-49-4507-01	lung adenocarcinoma	No	Primary Tumor	1	268	7.737
TCGA-49-AAR9-01	TCGA-49-AAR9-01	lung adenocarcinoma	No	Primary Tumor	1	260	10.02
TCGA-78-7166-01	TCGA-78-7166-01	lung adenocarcinoma	No	Primary Tumor	1	258	6.847
TCGA-50-5936-01	TCGA-50-5936-01	lung adenocarcinoma	No	Primary Tumor	1	257	7.858
TCGA-05-4402-01	TCGA-05-4402-01	lung adenocarcinoma	No	Primary Tumor	1	244	10.56
TCGA-78-7536-01	TCGA-78-7536-01	lung adenocarcinoma	No	Primary Tumor	1	244	8.851
TCGA-55-7284-01	TCGA-55-7284-01	lung adenocarcinoma	No	Primary Tumor	1	243	9.285
TCGA-55-6979-01	TCGA-55-6979-01	lung adenocarcinoma	No	Primary Tumor	1	237	7.85
TCGA-71-8520-01	TCGA-71-8520-01	lung adenocarcinoma	No	Primary Tumor	1	210	9.041
TCGA-L9-A443-01	TCGA-L9-A443-01	lung adenocarcinoma	No	Primary Tumor	1	193	9.479
TCGA-50-6595-01	TCGA-50-6595-01	lung adenocarcinoma	No	Primary Tumor	1	189	7.018
TCGA-55-7914-01	TCGA-55-7914-01	lung adenocarcinoma	No	Primary Tumor	1	187	10.01
TCGA-78-7158-01	TCGA-78-7158-01	lung adenocarcinoma	No	Primary Tumor	1	179	8.345
TCGA-55-6978-01	TCGA-55-6978-01	lung adenocarcinoma	No	Primary Tumor	1	176	7.334
TCGA-78-7146-01	TCGA-78-7146-01	lung adenocarcinoma	No	Primary Tumor	1	173	9.257
TCGA-55-6712-01	TCGA-55-6712-01	lung adenocarcinoma	No	Primary Tumor	1	171	5.489
TCGA-MP-A4T7-01	TCGA-MP-A4T7-01	lung adenocarcinoma	No	Primary Tumor	1	167	6.116
TCGA-97-8174-01	TCGA-97-8174-01	lung adenocarcinoma	No	Primary Tumor	1	164	8.544
TCGA-MP-A4T8-01	TCGA-MP-A4T8-01	lung adenocarcinoma	No	Primary Tumor	1	161	8.396
TCGA-55-8092-01	TCGA-55-8092-01	lung adenocarcinoma	No	Primary Tumor	1	154	8.625
TCGA-62-8394-01	TCGA-62-8394-01	lung adenocarcinoma	No	Primary Tumor	1	139	9.364
TCGA-86-8055-01	TCGA-86-8055-01	lung adenocarcinoma	No	Primary Tumor	1	124	8.924
TCGA-05-4250-01	TCGA-05-4250-01	lung adenocarcinoma	No	Primary Tumor	1	121	7.529
TCGA-50-6591-01	TCGA-50-6591-01	lung adenocarcinoma	No	Primary Tumor	1	119	10.78
TCGA-55-6975-01	TCGA-55-6975-01	lung adenocarcinoma	No	Primary Tumor	1	118	7.916
TCGA-86-A4D0-01	TCGA-86-A4D0-01	lung adenocarcinoma	No	Primary Tumor	1	116	10.12
TCGA-55-A490-01	TCGA-55-A490-01	lung adenocarcinoma	No	Primary Tumor	1	99	9.115
TCGA-44-2666-01	TCGA-44-2666-01	lung adenocarcinoma	No	Primary Tumor	1	97	8.45
TCGA-05-4415-01	TCGA-05-4415-01	lung adenocarcinoma	No	Primary Tumor	1	91	9.21
TCGA-95-7562-01	TCGA-95-7562-01	lung adenocarcinoma	No	Primary Tumor	1	87	8.81
TCGA-MP-A4TC-01	TCGA-MP-A4TC-01	lung adenocarcinoma	No	Primary Tumor	1	74	6.405
TCGA-L9-A5IP-01	TCGA-L9-A5IP-01	lung adenocarcinoma	No	Primary Tumor	1	58	9.485
TCGA-73-4677-01	TCGA-73-4677-01	lung adenocarcinoma	No	Primary Tumor	1	38	8.754
TCGA-93-A4JO-01	TCGA-93-A4JO-01	lung adenocarcinoma	No	Primary Tumor	1	33	7.823
TCGA-50-6673-01	TCGA-50-6673-01	lung adenocarcinoma	No	Primary Tumor	1	22	9.53
TCGA-86-8672-01	TCGA-86-8672-01	lung adenocarcinoma	No	Primary Tumor	1	19	8.054
TCGA-97-7938-01	TCGA-97-7938-01	lung adenocarcinoma	No	Primary Tumor	1	18	8
TCGA-NJ-A4YI-01	TCGA-NJ-A4YI-01	lung adenocarcinoma	No	Primary Tumor	1	4	5.585
TCGA-05-4395-01	TCGA-05-4395-01	lung adenocarcinoma	No	Primary Tumor	1	0	4.854
TCGA-78-7163-01	TCGA-78-7163-01	lung adenocarcinoma	No	Primary Tumor	0	7248	5.854
TCGA-78-8640-01	TCGA-78-8640-01	lung adenocarcinoma	No	Primary Tumor	0	7062	9.156
TCGA-49-AARQ-01	TCGA-49-AARQ-01	lung adenocarcinoma	No	Primary Tumor	0	6732	10.24
TCGA-49-AARR-01	TCGA-49-AARR-01	lung adenocarcinoma	No	Primary Tumor	0	4992	9.138
TCGA-49-AAR0-01	TCGA-49-AAR0-01	lung adenocarcinoma	No	Primary Tumor	0	4765	10.64
TCGA-78-7149-01	TCGA-78-7149-01	lung adenocarcinoma	No	Primary Tumor	0	3940	9.265
TCGA-49-AARO-01	TCGA-49-AARO-01	lung adenocarcinoma	No	Primary Tumor	0	3759	7.732
TCGA-38-4626-01	TCGA-38-4626-01	lung adenocarcinoma	No	Primary Tumor	0	3674	8.391
TCGA-78-7153-01	TCGA-78-7153-01	lung adenocarcinoma	No	Primary Tumor	0	3635	6.187
TCGA-75-7025-01	TCGA-75-7025-01	lung adenocarcinoma	No	Primary Tumor	0	3305	9.159
TCGA-55-6986-01	TCGA-55-6986-01	lung adenocarcinoma	No	Primary Tumor	0	3261	7.394
TCGA-50-5049-01	TCGA-50-5049-01	lung adenocarcinoma	No	Primary Tumor	0	3094	11.21
TCGA-75-7027-01	TCGA-75-7027-01	lung adenocarcinoma	No	Primary Tumor	0	3059	7.337
TCGA-38-4625-01	TCGA-38-4625-01	lung adenocarcinoma	No	Primary Tumor	0	2973	9.046
TCGA-80-5608-01	TCGA-80-5608-01	lung adenocarcinoma	No	Primary Tumor	0	2832	8.893
TCGA-55-6983-01	TCGA-55-6983-01	lung adenocarcinoma	No	Primary Tumor	0	2823	7.318
TCGA-62-8399-01	TCGA-62-8399-01	lung adenocarcinoma	No	Primary Tumor	0	2696	7.364
TCGA-64-5774-01	TCGA-64-5774-01	lung adenocarcinoma	No	Primary Tumor	0	2676	9.275
TCGA-44-6776-01	TCGA-44-6776-01	lung adenocarcinoma	No	Primary Tumor	0	2616	8.458
TCGA-80-5611-01	TCGA-80-5611-01	lung adenocarcinoma	No	Primary Tumor	0	2595	8.836
TCGA-75-6206-01	TCGA-75-6206-01	lung adenocarcinoma	No	Primary Tumor	0	2590	6.585
TCGA-73-4662-01	TCGA-73-4662-01	lung adenocarcinoma	No	Primary Tumor	0	2515	7.559
TCGA-64-1679-01	TCGA-64-1679-01	lung adenocarcinoma	No	Primary Tumor	0	2488	9.342
TCGA-55-6642-01	TCGA-55-6642-01	lung adenocarcinoma	No	Primary Tumor	0	2449	8.331
TCGA-75-5146-01	TCGA-75-5146-01	lung adenocarcinoma	No	Primary Tumor	0	2368	10.78
TCGA-78-8655-01	TCGA-78-8655-01	lung adenocarcinoma	No	Primary Tumor	0	2360	6.908
TCGA-NJ-A4YG-01	TCGA-NJ-A4YG-01	lung adenocarcinoma	No	Primary Tumor	0	2261	8.232
TCGA-MP-A5C7-01	TCGA-MP-A5C7-01	lung adenocarcinoma	No	Primary Tumor	0	2248	7.937
TCGA-49-AAR2-01	TCGA-49-AAR2-01	lung adenocarcinoma	No	Primary Tumor	0	2224	10.88
TCGA-62-A46V-01	TCGA-62-A46V-01	lung adenocarcinoma	No	Primary Tumor	0	2199	9.86
TCGA-NJ-A4YF-01	TCGA-NJ-A4YF-01	lung adenocarcinoma	No	Primary Tumor	0	2161	8.193
TCGA-55-6987-01	TCGA-55-6987-01	lung adenocarcinoma	No	Primary Tumor	0	2137	7.052
TCGA-55-6980-01	TCGA-55-6980-01	lung adenocarcinoma	No	Primary Tumor	0	2109	9.413
TCGA-62-A46U-01	TCGA-62-A46U-01	lung adenocarcinoma	No	Primary Tumor	0	2067	6.791
TCGA-55-1596-01	TCGA-55-1596-01	lung adenocarcinoma	No	Primary Tumor	0	2065	10.35
TCGA-78-7159-01	TCGA-78-7159-01	lung adenocarcinoma	No	Primary Tumor	0	1974	8.861
TCGA-97-7547-01	TCGA-97-7547-01	lung adenocarcinoma	No	Primary Tumor	0	1965	8.126
TCGA-97-7552-01	TCGA-97-7552-01	lung adenocarcinoma	No	Primary Tumor	0	1932	8.954
TCGA-49-AAR3-01	TCGA-49-AAR3-01	lung adenocarcinoma	No	Primary Tumor	0	1893	7.654
TCGA-97-7553-01	TCGA-97-7553-01	lung adenocarcinoma	No	Primary Tumor	0	1870	7.695
TCGA-44-6778-01	TCGA-44-6778-01	lung adenocarcinoma	No	Primary Tumor	0	1864	9.001
TCGA-50-5942-01	TCGA-50-5942-01	lung adenocarcinoma	No	Primary Tumor	0	1847	8.302
TCGA-50-5944-01	TCGA-50-5944-01	lung adenocarcinoma	No	Primary Tumor	0	1750	9.667
TCGA-64-1676-01	TCGA-64-1676-01	lung adenocarcinoma	No	Primary Tumor	0	1728	8.533
TCGA-49-4514-01	TCGA-49-4514-01	lung adenocarcinoma	No	Primary Tumor	0	1700	10.03
TCGA-49-6744-01	TCGA-49-6744-01	lung adenocarcinoma	No	Primary Tumor	0	1683	9.394
TCGA-49-6743-01	TCGA-49-6743-01	lung adenocarcinoma	No	Primary Tumor	0	1621	8.197
TCGA-50-5946-01	TCGA-50-5946-01	lung adenocarcinoma	No	Primary Tumor	0	1617	8.177
TCGA-64-5781-01	TCGA-64-5781-01	lung adenocarcinoma	No	Primary Tumor	0	1559	8.689
TCGA-05-4249-01	TCGA-05-4249-01	lung adenocarcinoma	No	Primary Tumor	0	1523	6.991
TCGA-55-1595-01	TCGA-55-1595-01	lung adenocarcinoma	No	Primary Tumor	0	1479	7.672
TCGA-50-5941-01	TCGA-50-5941-01	lung adenocarcinoma	No	Primary Tumor	0	1474	10.17
TCGA-50-5066-01	TCGA-50-5066-01	lung adenocarcinoma	No	Primary Tumor	0	1442	11.89
TCGA-NJ-A4YQ-01	TCGA-NJ-A4YQ-01	lung adenocarcinoma	No	Primary Tumor	0	1432	7.584
TCGA-05-4398-01	TCGA-05-4398-01	lung adenocarcinoma	No	Primary Tumor	0	1431	8.9
TCGA-44-2656-01	TCGA-44-2656-01	lung adenocarcinoma	No	Primary Tumor	0	1429	6.566
TCGA-55-6971-01	TCGA-55-6971-01	lung adenocarcinoma	No	Primary Tumor	0	1400	6.429
TCGA-05-4389-01	TCGA-05-4389-01	lung adenocarcinoma	No	Primary Tumor	0	1369	9.878
TCGA-44-2659-01	TCGA-44-2659-01	lung adenocarcinoma	No	Primary Tumor	0	1367	9.827
TCGA-44-2657-01	TCGA-44-2657-01	lung adenocarcinoma	No	Primary Tumor	0	1351	9.481
TCGA-75-5147-01	TCGA-75-5147-01	lung adenocarcinoma	No	Primary Tumor	0	1333	10.44
TCGA-44-2655-01	TCGA-44-2655-01	lung adenocarcinoma	No	Primary Tumor	0	1324	10.57
TCGA-64-5778-01	TCGA-64-5778-01	lung adenocarcinoma	No	Primary Tumor	0	1305	8.569
TCGA-44-2665-01	TCGA-44-2665-01	lung adenocarcinoma	No	Primary Tumor	0	1301	8.588
TCGA-62-8397-01	TCGA-62-8397-01	lung adenocarcinoma	No	Primary Tumor	0	1289	7.927
TCGA-97-7546-01	TCGA-97-7546-01	lung adenocarcinoma	No	Primary Tumor	0	1285	9.094
TCGA-44-2662-01	TCGA-44-2662-01	lung adenocarcinoma	No	Primary Tumor	0	1280	8.616
TCGA-95-7039-01	TCGA-95-7039-01	lung adenocarcinoma	No	Primary Tumor	0	1272	8.398
TCGA-62-A471-01	TCGA-62-A471-01	lung adenocarcinoma	No	Primary Tumor	0	1246	9.276
TCGA-55-6969-01	TCGA-55-6969-01	lung adenocarcinoma	No	Primary Tumor	0	1239	10.03
TCGA-55-6985-01	TCGA-55-6985-01	lung adenocarcinoma	No	Primary Tumor	0	1233	8.36
TCGA-62-8395-01	TCGA-62-8395-01	lung adenocarcinoma	No	Primary Tumor	0	1216	9.567
TCGA-64-1678-01	TCGA-64-1678-01	lung adenocarcinoma	No	Primary Tumor	0	1189	10.32
TCGA-73-7498-01	TCGA-73-7498-01	lung adenocarcinoma	No	Primary Tumor	0	1189	8.558
TCGA-55-1594-01	TCGA-55-1594-01	lung adenocarcinoma	No	Primary Tumor	0	1178	8.93
TCGA-MN-A4N4-01	TCGA-MN-A4N4-01	lung adenocarcinoma	No	Primary Tumor	0	1175	7.513
TCGA-44-3398-01	TCGA-44-3398-01	lung adenocarcinoma	No	Primary Tumor	0	1163	9.526
TCGA-44-2661-01	TCGA-44-2661-01	lung adenocarcinoma	No	Primary Tumor	0	1159	9.554
TCGA-86-7713-01	TCGA-86-7713-01	lung adenocarcinoma	No	Primary Tumor	0	1157	8.431
TCGA-86-8054-01	TCGA-86-8054-01	lung adenocarcinoma	No	Primary Tumor	0	1148	8.243
TCGA-44-3396-01	TCGA-44-3396-01	lung adenocarcinoma	No	Primary Tumor	0	1130	8.176
TCGA-05-4390-01	TCGA-05-4390-01	lung adenocarcinoma	No	Primary Tumor	0	1126	9.623
TCGA-64-1680-01	TCGA-64-1680-01	lung adenocarcinoma	No	Primary Tumor	0	1126	7.075
TCGA-50-8457-01	TCGA-50-8457-01	lung adenocarcinoma	No	Primary Tumor	0	1125	8.155
TCGA-50-8459-01	TCGA-50-8459-01	lung adenocarcinoma	No	Primary Tumor	0	1119	9.087
TCGA-99-8028-01	TCGA-99-8028-01	lung adenocarcinoma	No	Primary Tumor	0	1118	9.648
TCGA-44-7667-01	TCGA-44-7667-01	lung adenocarcinoma	No	Primary Tumor	0	1097	8.389
TCGA-J2-A4AE-01	TCGA-J2-A4AE-01	lung adenocarcinoma	No	Primary Tumor	0	1079	6.876
TCGA-86-7955-01	TCGA-86-7955-01	lung adenocarcinoma	No	Primary Tumor	0	1072	6.225
TCGA-53-A4EZ-01	TCGA-53-A4EZ-01	lung adenocarcinoma	No	Primary Tumor	0	1071	8.986
TCGA-99-8025-01	TCGA-99-8025-01	lung adenocarcinoma	No	Primary Tumor	0	1060	8.209
TCGA-55-7910-01	TCGA-55-7910-01	lung adenocarcinoma	No	Primary Tumor	0	1040	8.179
TCGA-44-3918-01	TCGA-44-3918-01	lung adenocarcinoma	No	Primary Tumor	0	1036	9.328
TCGA-44-5643-01	TCGA-44-5643-01	lung adenocarcinoma	No	Primary Tumor	0	1013	9.159
TCGA-86-7953-01	TCGA-86-7953-01	lung adenocarcinoma	No	Primary Tumor	0	997	8.515
TCGA-86-8076-01	TCGA-86-8076-01	lung adenocarcinoma	No	Primary Tumor	0	993	7.815
TCGA-J2-A4AG-01	TCGA-J2-A4AG-01	lung adenocarcinoma	No	Primary Tumor	0	988	8.634
TCGA-55-8207-01	TCGA-55-8207-01	lung adenocarcinoma	No	Primary Tumor	0	977	9.301
TCGA-86-8279-01	TCGA-86-8279-01	lung adenocarcinoma	No	Primary Tumor	0	949	12.14
TCGA-86-7701-01	TCGA-86-7701-01	lung adenocarcinoma	No	Primary Tumor	0	947	8.029
TCGA-86-8278-01	TCGA-86-8278-01	lung adenocarcinoma	No	Primary Tumor	0	944	7.39
TCGA-86-8669-01	TCGA-86-8669-01	lung adenocarcinoma	No	Primary Tumor	0	938	9.035
TCGA-55-5899-01	TCGA-55-5899-01	lung adenocarcinoma	No	Primary Tumor	0	930	11.79
TCGA-05-4424-01	TCGA-05-4424-01	lung adenocarcinoma	No	Primary Tumor	0	913	10.16
TCGA-05-4420-01	TCGA-05-4420-01	lung adenocarcinoma	No	Primary Tumor	0	912	8.747
TCGA-62-A472-01	TCGA-62-A472-01	lung adenocarcinoma	No	Primary Tumor	0	910	4.905
TCGA-55-8085-01	TCGA-55-8085-01	lung adenocarcinoma	No	Primary Tumor	0	904	8.778
TCGA-86-A456-01	TCGA-86-A456-01	lung adenocarcinoma	No	Primary Tumor	0	896	9.847
TCGA-44-7671-01	TCGA-44-7671-01	lung adenocarcinoma	No	Primary Tumor	0	889	9.571
TCGA-55-7995-01	TCGA-55-7995-01	lung adenocarcinoma	No	Primary Tumor	0	889	6.525
TCGA-55-8206-01	TCGA-55-8206-01	lung adenocarcinoma	No	Primary Tumor	0	888	8.785
TCGA-44-7670-01	TCGA-44-7670-01	lung adenocarcinoma	No	Primary Tumor	0	882	10.91
TCGA-05-5425-01	TCGA-05-5425-01	lung adenocarcinoma	No	Primary Tumor	0	882	8.497
TCGA-55-7281-01	TCGA-55-7281-01	lung adenocarcinoma	No	Primary Tumor	0	872	7.839
TCGA-64-5815-01	TCGA-64-5815-01	lung adenocarcinoma	No	Primary Tumor	0	866	8.431
TCGA-64-5779-01	TCGA-64-5779-01	lung adenocarcinoma	No	Primary Tumor	0	864	8.047
TCGA-44-5644-01	TCGA-44-5644-01	lung adenocarcinoma	No	Primary Tumor	0	863	7.143
TCGA-86-8673-01	TCGA-86-8673-01	lung adenocarcinoma	No	Primary Tumor	0	862	6.494
TCGA-44-5645-01	TCGA-44-5645-01	lung adenocarcinoma	No	Primary Tumor	0	852	8.609
TCGA-44-6147-01	TCGA-44-6147-01	lung adenocarcinoma	No	Primary Tumor	0	845	10.15
TCGA-91-6847-01	TCGA-91-6847-01	lung adenocarcinoma	No	Primary Tumor	0	842	8.397
TCGA-86-8671-01	TCGA-86-8671-01	lung adenocarcinoma	No	Primary Tumor	0	839	8.702
TCGA-95-8039-01	TCGA-95-8039-01	lung adenocarcinoma	No	Primary Tumor	0	830	8.426
TCGA-50-8460-01	TCGA-50-8460-01	lung adenocarcinoma	No	Primary Tumor	0	829	6.707
TCGA-MN-A4N1-01	TCGA-MN-A4N1-01	lung adenocarcinoma	No	Primary Tumor	0	827	8.797
TCGA-55-7570-01	TCGA-55-7570-01	lung adenocarcinoma	No	Primary Tumor	0	824	8.841
TCGA-83-5908-01	TCGA-83-5908-01	lung adenocarcinoma	No	Primary Tumor	0	824	7.715
TCGA-69-8453-01	TCGA-69-8453-01	lung adenocarcinoma	No	Primary Tumor	0	813	9.091
TCGA-86-8674-01	TCGA-86-8674-01	lung adenocarcinoma	No	Primary Tumor	0	806	9.867
TCGA-86-A4P8-01	TCGA-86-A4P8-01	lung adenocarcinoma	No	Primary Tumor	0	805	8.802
TCGA-73-4666-01	TCGA-73-4666-01	lung adenocarcinoma	No	Primary Tumor	0	800	5.468
TCGA-05-4426-01	TCGA-05-4426-01	lung adenocarcinoma	No	Primary Tumor	0	791	9.87
TCGA-55-8513-01	TCGA-55-8513-01	lung adenocarcinoma	No	Primary Tumor	0	791	8.507
TCGA-78-7539-01	TCGA-78-7539-01	lung adenocarcinoma	No	Primary Tumor	0	791	7.879
TCGA-05-4427-01	TCGA-05-4427-01	lung adenocarcinoma	No	Primary Tumor	0	791	7.594
TCGA-97-7554-01	TCGA-97-7554-01	lung adenocarcinoma	No	Primary Tumor	0	775	7.371
TCGA-55-7815-01	TCGA-55-7815-01	lung adenocarcinoma	No	Primary Tumor	0	773	8.957
TCGA-05-4430-01	TCGA-05-4430-01	lung adenocarcinoma	No	Primary Tumor	0	761	9.436
TCGA-05-4432-01	TCGA-05-4432-01	lung adenocarcinoma	No	Primary Tumor	0	761	7.518
TCGA-99-7458-01	TCGA-99-7458-01	lung adenocarcinoma	No	Primary Tumor	0	747	6.983
TCGA-MP-A4TH-01	TCGA-MP-A4TH-01	lung adenocarcinoma	No	Primary Tumor	0	741	7.477
TCGA-86-8073-01	TCGA-86-8073-01	lung adenocarcinoma	No	Primary Tumor	0	740	10.44
TCGA-J2-8192-01	TCGA-J2-8192-01	lung adenocarcinoma	No	Primary Tumor	0	739	8.58
TCGA-05-4433-01	TCGA-05-4433-01	lung adenocarcinoma	No	Primary Tumor	0	730	8.514
TCGA-44-6146-01	TCGA-44-6146-01	lung adenocarcinoma	No	Primary Tumor	0	728	10.77
TCGA-J2-8194-01	TCGA-J2-8194-01	lung adenocarcinoma	No	Primary Tumor	0	724	8.965
TCGA-44-7672-01	TCGA-44-7672-01	lung adenocarcinoma	No	Primary Tumor	0	719	7.223
TCGA-93-A4JN-01	TCGA-93-A4JN-01	lung adenocarcinoma	No	Primary Tumor	0	718	8.823
TCGA-55-7724-01	TCGA-55-7724-01	lung adenocarcinoma	No	Primary Tumor	0	705	12.01
TCGA-44-6775-01	TCGA-44-6775-01	lung adenocarcinoma	No	Primary Tumor	0	705	7.721
TCGA-44-6148-01	TCGA-44-6148-01	lung adenocarcinoma	No	Primary Tumor	0	704	9.7
TCGA-55-7728-01	TCGA-55-7728-01	lung adenocarcinoma	No	Primary Tumor	0	704	7.136
TCGA-86-8280-01	TCGA-86-8280-01	lung adenocarcinoma	No	Primary Tumor	0	701	10.78
TCGA-44-7659-01	TCGA-44-7659-01	lung adenocarcinoma	No	Primary Tumor	0	691	8.436
TCGA-69-7763-01	TCGA-69-7763-01	lung adenocarcinoma	No	Primary Tumor	0	690	7.641
TCGA-55-A48X-01	TCGA-55-A48X-01	lung adenocarcinoma	No	Primary Tumor	0	689	8.329
TCGA-93-7347-01	TCGA-93-7347-01	lung adenocarcinoma	No	Primary Tumor	0	683	8.327
TCGA-49-6767-01	TCGA-49-6767-01	lung adenocarcinoma	No	Primary Tumor	0	677	7.275
TCGA-55-8208-01	TCGA-55-8208-01	lung adenocarcinoma	No	Primary Tumor	0	674	8.52
TCGA-05-5428-01	TCGA-05-5428-01	lung adenocarcinoma	No	Primary Tumor	0	670	12.65
TCGA-55-7576-01	TCGA-55-7576-01	lung adenocarcinoma	No	Primary Tumor	0	670	9.836
TCGA-05-4425-01	TCGA-05-4425-01	lung adenocarcinoma	No	Primary Tumor	0	669	9.113
TCGA-L9-A743-01	TCGA-L9-A743-01	lung adenocarcinoma	No	Primary Tumor	0	664	8.812
TCGA-99-AA5R-01	TCGA-99-AA5R-01	lung adenocarcinoma	No	Primary Tumor	0	658	10.07
TCGA-44-6774-01	TCGA-44-6774-01	lung adenocarcinoma	No	Primary Tumor	0	658	8.438
TCGA-97-8547-01	TCGA-97-8547-01	lung adenocarcinoma	No	Primary Tumor	0	657	7.802
TCGA-86-8358-01	TCGA-86-8358-01	lung adenocarcinoma	No	Primary Tumor	0	653	10.08
TCGA-55-7726-01	TCGA-55-7726-01	lung adenocarcinoma	No	Primary Tumor	0	652	8.525
TCGA-97-A4M0-01	TCGA-97-A4M0-01	lung adenocarcinoma	No	Primary Tumor	0	652	7.519
TCGA-55-A48Z-01	TCGA-55-A48Z-01	lung adenocarcinoma	No	Primary Tumor	0	651	8.526
TCGA-95-A4VK-01	TCGA-95-A4VK-01	lung adenocarcinoma	No	Primary Tumor	0	651	7.18
TCGA-97-A4M5-01	TCGA-97-A4M5-01	lung adenocarcinoma	No	Primary Tumor	0	634	8.284
TCGA-55-A48Y-01	TCGA-55-A48Y-01	lung adenocarcinoma	No	Primary Tumor	0	630	7.732
TCGA-97-A4M7-01	TCGA-97-A4M7-01	lung adenocarcinoma	No	Primary Tumor	0	629	8.662
TCGA-55-A491-01	TCGA-55-A491-01	lung adenocarcinoma	No	Primary Tumor	0	626	10.05
TCGA-97-8552-01	TCGA-97-8552-01	lung adenocarcinoma	No	Primary Tumor	0	626	8.251
TCGA-97-A4M2-01	TCGA-97-A4M2-01	lung adenocarcinoma	No	Primary Tumor	0	624	8.326
TCGA-NJ-A7XG-01	TCGA-NJ-A7XG-01	lung adenocarcinoma	No	Primary Tumor	0	617	8.117
TCGA-55-8508-01	TCGA-55-8508-01	lung adenocarcinoma	No	Primary Tumor	0	617	8.052
TCGA-97-A4LX-01	TCGA-97-A4LX-01	lung adenocarcinoma	No	Primary Tumor	0	614	7.983
TCGA-67-3770-01	TCGA-67-3770-01	lung adenocarcinoma	No	Primary Tumor	0	610	10.97
TCGA-67-3771-01	TCGA-67-3771-01	lung adenocarcinoma	No	Primary Tumor	0	610	10.45
TCGA-05-4405-01	TCGA-05-4405-01	lung adenocarcinoma	No	Primary Tumor	0	610	8.81
TCGA-55-7283-01	TCGA-55-7283-01	lung adenocarcinoma	No	Primary Tumor	0	609	8.291
TCGA-55-A4DG-01	TCGA-55-A4DG-01	lung adenocarcinoma	No	Primary Tumor	0	608	8.943
TCGA-05-4382-01	TCGA-05-4382-01	lung adenocarcinoma	No	Primary Tumor	0	607	9.548
TCGA-95-A4VP-01	TCGA-95-A4VP-01	lung adenocarcinoma	No	Primary Tumor	0	605	8.294
TCGA-86-7954-01	TCGA-86-7954-01	lung adenocarcinoma	No	Primary Tumor	0	605	6.986
TCGA-NJ-A55R-01	TCGA-NJ-A55R-01	lung adenocarcinoma	No	Primary Tumor	0	603	10.74
TCGA-91-A4BD-01	TCGA-91-A4BD-01	lung adenocarcinoma	No	Primary Tumor	0	603	8.326
TCGA-55-7994-01	TCGA-55-7994-01	lung adenocarcinoma	No	Primary Tumor	0	603	3.96
TCGA-97-A4M1-01	TCGA-97-A4M1-01	lung adenocarcinoma	No	Primary Tumor	0	601	9.51
TCGA-55-8091-01	TCGA-55-8091-01	lung adenocarcinoma	No	Primary Tumor	0	600	7.506
TCGA-55-8205-01	TCGA-55-8205-01	lung adenocarcinoma	No	Primary Tumor	0	599	6.911
TCGA-55-A492-01	TCGA-55-A492-01	lung adenocarcinoma	No	Primary Tumor	0	596	10.26
TCGA-44-6145-01	TCGA-44-6145-01	lung adenocarcinoma	No	Primary Tumor	0	595	7.417
TCGA-44-7660-01	TCGA-44-7660-01	lung adenocarcinoma	No	Primary Tumor	0	592	12.22
TCGA-69-A59K-01	TCGA-69-A59K-01	lung adenocarcinoma	No	Primary Tumor	0	591	10.33
TCGA-05-4403-01	TCGA-05-4403-01	lung adenocarcinoma	No	Primary Tumor	0	578	10.23
TCGA-L4-A4E5-01	TCGA-L4-A4E5-01	lung adenocarcinoma	No	Primary Tumor	0	578	10.04
TCGA-93-A4JP-01	TCGA-93-A4JP-01	lung adenocarcinoma	No	Primary Tumor	0	578	9.792
TCGA-67-3772-01	TCGA-67-3772-01	lung adenocarcinoma	No	Primary Tumor	0	573	9.5
TCGA-97-8171-01	TCGA-97-8171-01	lung adenocarcinoma	No	Primary Tumor	0	568	10.7
TCGA-97-A4M6-01	TCGA-97-A4M6-01	lung adenocarcinoma	No	Primary Tumor	0	568	8.835
TCGA-95-7567-01	TCGA-95-7567-01	lung adenocarcinoma	No	Primary Tumor	0	568	7.383
TCGA-55-7903-01	TCGA-55-7903-01	lung adenocarcinoma	No	Primary Tumor	0	567	9.431
TCGA-L9-A7SV-01	TCGA-L9-A7SV-01	lung adenocarcinoma	No	Primary Tumor	0	565	10.53
TCGA-97-7937-01	TCGA-97-7937-01	lung adenocarcinoma	No	Primary Tumor	0	564	9.962
TCGA-95-A4VN-01	TCGA-95-A4VN-01	lung adenocarcinoma	No	Primary Tumor	0	553	7.809
TCGA-55-8511-01	TCGA-55-8511-01	lung adenocarcinoma	No	Primary Tumor	0	552	6.725
TCGA-97-8175-01	TCGA-97-8175-01	lung adenocarcinoma	No	Primary Tumor	0	551	8.456
TCGA-55-8203-01	TCGA-55-8203-01	lung adenocarcinoma	No	Primary Tumor	0	547	8.759
TCGA-55-A57B-01	TCGA-55-A57B-01	lung adenocarcinoma	No	Primary Tumor	0	546	9.141
TCGA-97-8172-01	TCGA-97-8172-01	lung adenocarcinoma	No	Primary Tumor	0	545	8.798
TCGA-55-8094-01	TCGA-55-8094-01	lung adenocarcinoma	No	Primary Tumor	0	541	9.669
TCGA-97-A4M3-01	TCGA-97-A4M3-01	lung adenocarcinoma	No	Primary Tumor	0	540	8
TCGA-55-8510-01	TCGA-55-8510-01	lung adenocarcinoma	No	Primary Tumor	0	539	7.871
TCGA-55-7911-01	TCGA-55-7911-01	lung adenocarcinoma	No	Primary Tumor	0	537	6.134
TCGA-55-8614-01	TCGA-55-8614-01	lung adenocarcinoma	No	Primary Tumor	0	536	9.013
TCGA-55-8301-01	TCGA-55-8301-01	lung adenocarcinoma	No	Primary Tumor	0	534	8.311
TCGA-93-7348-01	TCGA-93-7348-01	lung adenocarcinoma	No	Primary Tumor	0	531	8.097
TCGA-93-A4JQ-01	TCGA-93-A4JQ-01	lung adenocarcinoma	No	Primary Tumor	0	526	8.355
TCGA-49-6745-01	TCGA-49-6745-01	lung adenocarcinoma	No	Primary Tumor	0	522	7.422
TCGA-55-8514-01	TCGA-55-8514-01	lung adenocarcinoma	No	Primary Tumor	0	520	10.11
TCGA-55-8621-01	TCGA-55-8621-01	lung adenocarcinoma	No	Primary Tumor	0	515	9.271
TCGA-55-8204-01	TCGA-55-8204-01	lung adenocarcinoma	No	Primary Tumor	0	515	8.225
TCGA-S2-AA1A-01	TCGA-S2-AA1A-01	lung adenocarcinoma	No	Primary Tumor	0	513	10.05
TCGA-91-8496-01	TCGA-91-8496-01	lung adenocarcinoma	No	Primary Tumor	0	505	9.2
TCGA-97-8177-01	TCGA-97-8177-01	lung adenocarcinoma	No	Primary Tumor	0	499	9.637
TCGA-91-7771-01	TCGA-91-7771-01	lung adenocarcinoma	No	Primary Tumor	0	492	8.766
TCGA-55-7573-01	TCGA-55-7573-01	lung adenocarcinoma	No	Primary Tumor	0	487	10.62
TCGA-44-A479-01	TCGA-44-A479-01	lung adenocarcinoma	No	Primary Tumor	0	486	9.064
TCGA-97-7941-01	TCGA-97-7941-01	lung adenocarcinoma	No	Primary Tumor	0	484	9.095
TCGA-55-A494-01	TCGA-55-A494-01	lung adenocarcinoma	No	Primary Tumor	0	481	8.657
TCGA-55-8302-01	TCGA-55-8302-01	lung adenocarcinoma	No	Primary Tumor	0	478	7.878
TCGA-95-7947-01	TCGA-95-7947-01	lung adenocarcinoma	No	Primary Tumor	0	477	7.75
TCGA-55-8097-01	TCGA-55-8097-01	lung adenocarcinoma	No	Primary Tumor	0	476	8.538
TCGA-95-7948-01	TCGA-95-7948-01	lung adenocarcinoma	No	Primary Tumor	0	476	7.925
TCGA-L9-A8F4-01	TCGA-L9-A8F4-01	lung adenocarcinoma	No	Primary Tumor	0	476	7.522
TCGA-73-4668-01	TCGA-73-4668-01	lung adenocarcinoma	No	Primary Tumor	0	467	8.517
TCGA-44-A47A-01	TCGA-44-A47A-01	lung adenocarcinoma	No	Primary Tumor	0	466	8.113
TCGA-55-8087-01	TCGA-55-8087-01	lung adenocarcinoma	No	Primary Tumor	0	462	8.285
TCGA-05-5420-01	TCGA-05-5420-01	lung adenocarcinoma	No	Primary Tumor	0	457	9.279
TCGA-05-4417-01	TCGA-05-4417-01	lung adenocarcinoma	No	Primary Tumor	0	455	8.917
TCGA-38-6178-01	TCGA-38-6178-01	lung adenocarcinoma	No	Primary Tumor	0	448	9.916
TCGA-67-4679-01	TCGA-67-4679-01	lung adenocarcinoma	No	Primary Tumor	0	448	7.963
TCGA-55-8615-01	TCGA-55-8615-01	lung adenocarcinoma	No	Primary Tumor	0	446	6.681
TCGA-55-7725-01	TCGA-55-7725-01	lung adenocarcinoma	No	Primary Tumor	0	442	8.236
TCGA-55-8505-01	TCGA-55-8505-01	lung adenocarcinoma	No	Primary Tumor	0	440	8.748
TCGA-L4-A4E6-01	TCGA-L4-A4E6-01	lung adenocarcinoma	No	Primary Tumor	0	435	9.163
TCGA-55-6543-01	TCGA-55-6543-01	lung adenocarcinoma	No	Primary Tumor	0	435	8.62
TCGA-97-8179-01	TCGA-97-8179-01	lung adenocarcinoma	No	Primary Tumor	0	435	8.036
TCGA-67-3773-01	TCGA-67-3773-01	lung adenocarcinoma	No	Primary Tumor	0	427	8.636
TCGA-69-8253-01	TCGA-69-8253-01	lung adenocarcinoma	No	Primary Tumor	0	426	8.368
TCGA-05-4384-01	TCGA-05-4384-01	lung adenocarcinoma	No	Primary Tumor	0	426	8.072
TCGA-53-7813-01	TCGA-53-7813-01	lung adenocarcinoma	No	Primary Tumor	0	424	7.639
TCGA-86-8668-01	TCGA-86-8668-01	lung adenocarcinoma	No	Primary Tumor	0	423	7.161
TCGA-67-6217-01	TCGA-67-6217-01	lung adenocarcinoma	No	Primary Tumor	0	422	8.058
TCGA-55-8507-01	TCGA-55-8507-01	lung adenocarcinoma	No	Primary Tumor	0	418	9.133
TCGA-91-6836-01	TCGA-91-6836-01	lung adenocarcinoma	No	Primary Tumor	0	417	9.013
TCGA-55-8619-01	TCGA-55-8619-01	lung adenocarcinoma	No	Primary Tumor	0	416	9.301
TCGA-44-A4SS-01	TCGA-44-A4SS-01	lung adenocarcinoma	No	Primary Tumor	0	415	10.61
TCGA-86-A4P7-01	TCGA-86-A4P7-01	lung adenocarcinoma	No	Primary Tumor	0	415	7.618
TCGA-69-7764-01	TCGA-69-7764-01	lung adenocarcinoma	No	Primary Tumor	0	414	8.046
TCGA-69-7980-01	TCGA-69-7980-01	lung adenocarcinoma	No	Primary Tumor	0	411	7.233
TCGA-69-8254-01	TCGA-69-8254-01	lung adenocarcinoma	No	Primary Tumor	0	409	8.853
TCGA-69-7979-01	TCGA-69-7979-01	lung adenocarcinoma	No	Primary Tumor	0	408	10
TCGA-67-3774-01	TCGA-67-3774-01	lung adenocarcinoma	No	Primary Tumor	0	385	8.045
TCGA-44-8117-01	TCGA-44-8117-01	lung adenocarcinoma	No	Primary Tumor	0	385	6.377
TCGA-95-7944-01	TCGA-95-7944-01	lung adenocarcinoma	No	Primary Tumor	0	377	8.657
TCGA-91-6840-01	TCGA-91-6840-01	lung adenocarcinoma	No	Primary Tumor	0	372	11.8
TCGA-05-4422-01	TCGA-05-4422-01	lung adenocarcinoma	No	Primary Tumor	0	365	8.045
TCGA-49-6761-01	TCGA-49-6761-01	lung adenocarcinoma	No	Primary Tumor	0	354	6.644
TCGA-86-8585-01	TCGA-86-8585-01	lung adenocarcinoma	No	Primary Tumor	0	353	7.992
TCGA-44-A47G-01	TCGA-44-A47G-01	lung adenocarcinoma	No	Primary Tumor	0	351	8.928
TCGA-91-6828-01	TCGA-91-6828-01	lung adenocarcinoma	No	Primary Tumor	0	323	8.821
TCGA-91-6831-01	TCGA-91-6831-01	lung adenocarcinoma	No	Primary Tumor	0	310	8.807
TCGA-L9-A444-01	TCGA-L9-A444-01	lung adenocarcinoma	No	Primary Tumor	0	307	7.852
TCGA-44-A47B-01	TCGA-44-A47B-01	lung adenocarcinoma	No	Primary Tumor	0	287	7.955
TCGA-44-8119-01	TCGA-44-8119-01	lung adenocarcinoma	No	Primary Tumor	0	285	7.426
TCGA-35-5375-01	TCGA-35-5375-01	lung adenocarcinoma	No	Primary Tumor	0	264	13.71
TCGA-44-8120-01	TCGA-44-8120-01	lung adenocarcinoma	No	Primary Tumor	0	260	9.149
TCGA-71-6725-01	TCGA-71-6725-01	lung adenocarcinoma	No	Primary Tumor	0	256	9.957
TCGA-69-7973-01	TCGA-69-7973-01	lung adenocarcinoma	No	Primary Tumor	0	230	7.347
TCGA-35-4122-01	TCGA-35-4122-01	lung adenocarcinoma	No	Primary Tumor	0	225	10.3
TCGA-91-6848-01	TCGA-91-6848-01	lung adenocarcinoma	No	Primary Tumor	0	224	8.449
TCGA-44-7662-01	TCGA-44-7662-01	lung adenocarcinoma	No	Primary Tumor	0	218	7.456
TCGA-69-7760-01	TCGA-69-7760-01	lung adenocarcinoma	No	Primary Tumor	0	202	8.678
TCGA-69-7761-01	TCGA-69-7761-01	lung adenocarcinoma	No	Primary Tumor	0	186	9.805
TCGA-69-7974-01	TCGA-69-7974-01	lung adenocarcinoma	No	Primary Tumor	0	184	9.316
TCGA-35-4123-01	TCGA-35-4123-01	lung adenocarcinoma	No	Primary Tumor	0	182	11.23
TCGA-86-6851-01	TCGA-86-6851-01	lung adenocarcinoma	No	Primary Tumor	0	179	7.636
TCGA-67-6215-01	TCGA-67-6215-01	lung adenocarcinoma	No	Primary Tumor	0	174	7.936
TCGA-69-7765-01	TCGA-69-7765-01	lung adenocarcinoma	No	Primary Tumor	0	165	8.99
TCGA-05-5423-01	TCGA-05-5423-01	lung adenocarcinoma	No	Primary Tumor	0	151	9.453
TCGA-67-6216-01	TCGA-67-6216-01	lung adenocarcinoma	No	Primary Tumor	0	141	8.072
TCGA-86-8056-01	TCGA-86-8056-01	lung adenocarcinoma	No	Primary Tumor	0	139	9.036
TCGA-69-7978-01	TCGA-69-7978-01	lung adenocarcinoma	No	Primary Tumor	0	134	8.847
TCGA-38-A44F-01	TCGA-38-A44F-01	lung adenocarcinoma	No	Primary Tumor	0	133	9.035
TCGA-73-4670-01	TCGA-73-4670-01	lung adenocarcinoma	No	Primary Tumor	0	131	6.554
TCGA-69-8255-01	TCGA-69-8255-01	lung adenocarcinoma	No	Primary Tumor	0	129	9.527
TCGA-55-7727-01	TCGA-55-7727-01	lung adenocarcinoma	No	Primary Tumor	0	119	9.432
TCGA-95-8494-01	TCGA-95-8494-01	lung adenocarcinoma	No	Primary Tumor	0	84	8.691
TCGA-MN-A4N5-01	TCGA-MN-A4N5-01	lung adenocarcinoma	No	Primary Tumor	0	84	7.582
TCGA-91-6835-01	TCGA-91-6835-01	lung adenocarcinoma	No	Primary Tumor	0	79	9.128
TCGA-05-5715-01	TCGA-05-5715-01	lung adenocarcinoma	No	Primary Tumor	0	62	8.839
TCGA-91-6830-01	TCGA-91-6830-01	lung adenocarcinoma	No	Primary Tumor	0	60	9.1
TCGA-NJ-A4YP-01	TCGA-NJ-A4YP-01	lung adenocarcinoma	No	Primary Tumor	0	50	7.354
TCGA-55-8616-01	TCGA-55-8616-01	lung adenocarcinoma	No	Primary Tumor	0	48	7.397
TCGA-91-A4BC-01	TCGA-91-A4BC-01	lung adenocarcinoma	No	Primary Tumor	0	44	8.615
TCGA-99-8032-01	TCGA-99-8032-01	lung adenocarcinoma	No	Primary Tumor	0	44	7.683
TCGA-91-8499-01	TCGA-91-8499-01	lung adenocarcinoma	No	Primary Tumor	0	36	9.404
TCGA-91-6849-01	TCGA-91-6849-01	lung adenocarcinoma	No	Primary Tumor	0	35	7.941
TCGA-55-A493-01	TCGA-55-A493-01	lung adenocarcinoma	No	Primary Tumor	0	28	9.212
TCGA-86-8074-01	TCGA-86-8074-01	lung adenocarcinoma	No	Primary Tumor	0	24	8.243
TCGA-NJ-A55A-01	TCGA-NJ-A55A-01	lung adenocarcinoma	No	Primary Tumor	0	15	8.278
TCGA-35-3615-01	TCGA-35-3615-01	lung adenocarcinoma	No	Primary Tumor	0	14	7.403
TCGA-NJ-A55O-01	TCGA-NJ-A55O-01	lung adenocarcinoma	No	Primary Tumor	0	13	8.07
TCGA-55-8506-01	TCGA-55-8506-01	lung adenocarcinoma	No	Primary Tumor	0	11	9.07
TCGA-05-4410-01	TCGA-05-4410-01	lung adenocarcinoma	No	Primary Tumor	0	0	9.797
TCGA-86-8281-01	TCGA-86-8281-01	lung adenocarcinoma	No	Primary Tumor	0	0	7.754
TCGA-05-4244-01	TCGA-05-4244-01	lung adenocarcinoma	No	Primary Tumor	0	0	6.752

## Sheet: GSTM4-LUAD
Additional file 2: The raw data of GSTM4 expression status and prognosis in LUAD patients.
sample	samples	_primary_disease	history_of_neoadjuvant_treatment	sample_type	OS	OS.time	GSTM4
TCGA-78-7143-01	TCGA-78-7143-01	lung adenocarcinoma	No	Primary Tumor	1	4961	8.322
TCGA-78-8662-01	TCGA-78-8662-01	lung adenocarcinoma	No	Primary Tumor	1	3361	8.453
TCGA-78-7162-01	TCGA-78-7162-01	lung adenocarcinoma	No	Primary Tumor	1	3169	8.322
TCGA-78-7167-01	TCGA-78-7167-01	lung adenocarcinoma	No	Primary Tumor	1	2681	7.856
TCGA-MP-A4SV-01	TCGA-MP-A4SV-01	lung adenocarcinoma	No	Primary Tumor	1	2620	7.897
TCGA-MP-A4T4-01	TCGA-MP-A4T4-01	lung adenocarcinoma	No	Primary Tumor	1	2617	8.001
TCGA-50-5933-01	TCGA-50-5933-01	lung adenocarcinoma	No	Primary Tumor	1	2393	6.918
TCGA-49-4486-01	TCGA-49-4486-01	lung adenocarcinoma	No	Primary Tumor	1	2318	9.151
TCGA-50-5045-01	TCGA-50-5045-01	lung adenocarcinoma	No	Primary Tumor	1	2174	8.762
TCGA-75-5125-01	TCGA-75-5125-01	lung adenocarcinoma	No	Primary Tumor	1	2027	6.383
TCGA-50-5055-01	TCGA-50-5055-01	lung adenocarcinoma	No	Primary Tumor	1	1830	9.283
TCGA-O1-A52J-01	TCGA-O1-A52J-01	lung adenocarcinoma	No	Primary Tumor	1	1798	8.571
TCGA-MP-A4T6-01	TCGA-MP-A4T6-01	lung adenocarcinoma	No	Primary Tumor	1	1790	7.801
TCGA-MP-A4SW-01	TCGA-MP-A4SW-01	lung adenocarcinoma	No	Primary Tumor	1	1778	7.325
TCGA-62-A46R-01	TCGA-62-A46R-01	lung adenocarcinoma	No	Primary Tumor	1	1725	8.486
TCGA-62-A46S-01	TCGA-62-A46S-01	lung adenocarcinoma	No	Primary Tumor	1	1653	8.63
TCGA-55-6972-01	TCGA-55-6972-01	lung adenocarcinoma	No	Primary Tumor	1	1632	7.035
TCGA-78-7537-01	TCGA-78-7537-01	lung adenocarcinoma	No	Primary Tumor	1	1622	9.245
TCGA-73-4658-01	TCGA-73-4658-01	lung adenocarcinoma	No	Primary Tumor	1	1600	8.326
TCGA-73-7499-01	TCGA-73-7499-01	lung adenocarcinoma	No	Primary Tumor	1	1531	8.275
TCGA-78-7633-01	TCGA-78-7633-01	lung adenocarcinoma	No	Primary Tumor	1	1528	8.629
TCGA-75-6212-01	TCGA-75-6212-01	lung adenocarcinoma	No	Primary Tumor	1	1516	8.521
TCGA-MP-A4SY-01	TCGA-MP-A4SY-01	lung adenocarcinoma	No	Primary Tumor	1	1501	7.843
TCGA-50-5068-01	TCGA-50-5068-01	lung adenocarcinoma	No	Primary Tumor	1	1499	8.536
TCGA-62-8402-01	TCGA-62-8402-01	lung adenocarcinoma	No	Primary Tumor	1	1498	8.168
TCGA-38-4628-01	TCGA-38-4628-01	lung adenocarcinoma	No	Primary Tumor	1	1492	8.931
TCGA-62-A46O-01	TCGA-62-A46O-01	lung adenocarcinoma	No	Primary Tumor	1	1454	7.668
TCGA-49-4501-01	TCGA-49-4501-01	lung adenocarcinoma	No	Primary Tumor	1	1421	7.75
TCGA-55-6981-01	TCGA-55-6981-01	lung adenocarcinoma	No	Primary Tumor	1	1379	7.992
TCGA-38-4632-01	TCGA-38-4632-01	lung adenocarcinoma	No	Primary Tumor	1	1357	9.193
TCGA-55-6968-01	TCGA-55-6968-01	lung adenocarcinoma	No	Primary Tumor	1	1293	8.507
TCGA-50-6590-01	TCGA-50-6590-01	lung adenocarcinoma	No	Primary Tumor	1	1288	8.573
TCGA-50-6597-01	TCGA-50-6597-01	lung adenocarcinoma	No	Primary Tumor	1	1268	8.86
TCGA-MP-A4T9-01	TCGA-MP-A4T9-01	lung adenocarcinoma	No	Primary Tumor	1	1265	7.823
TCGA-91-6829-01	TCGA-91-6829-01	lung adenocarcinoma	No	Primary Tumor	1	1258	8.401
TCGA-50-5932-01	TCGA-50-5932-01	lung adenocarcinoma	No	Primary Tumor	1	1235	7.519
TCGA-49-AARE-01	TCGA-49-AARE-01	lung adenocarcinoma	No	Primary Tumor	1	1229	8.63
TCGA-78-7152-01	TCGA-78-7152-01	lung adenocarcinoma	No	Primary Tumor	1	1215	8.824
TCGA-78-8648-01	TCGA-78-8648-01	lung adenocarcinoma	No	Primary Tumor	1	1209	9.195
TCGA-78-7540-01	TCGA-78-7540-01	lung adenocarcinoma	No	Primary Tumor	1	1197	7.655
TCGA-62-A470-01	TCGA-62-A470-01	lung adenocarcinoma	No	Primary Tumor	1	1194	7.877
TCGA-78-7155-01	TCGA-78-7155-01	lung adenocarcinoma	No	Primary Tumor	1	1171	7.753
TCGA-64-1681-01	TCGA-64-1681-01	lung adenocarcinoma	No	Primary Tumor	1	1167	8.988
TCGA-38-4627-01	TCGA-38-4627-01	lung adenocarcinoma	No	Primary Tumor	1	1147	8.511
TCGA-49-AARN-01	TCGA-49-AARN-01	lung adenocarcinoma	No	Primary Tumor	1	1135	9.144
TCGA-75-6214-01	TCGA-75-6214-01	lung adenocarcinoma	No	Primary Tumor	1	1115	8.014
TCGA-49-4494-01	TCGA-49-4494-01	lung adenocarcinoma	No	Primary Tumor	1	1081	8.175
TCGA-38-4630-01	TCGA-38-4630-01	lung adenocarcinoma	No	Primary Tumor	1	1073	8.588
TCGA-86-7711-01	TCGA-86-7711-01	lung adenocarcinoma	No	Primary Tumor	1	1046	9.177
TCGA-53-7624-01	TCGA-53-7624-01	lung adenocarcinoma	No	Primary Tumor	1	1043	9.165
TCGA-44-3919-01	TCGA-44-3919-01	lung adenocarcinoma	No	Primary Tumor	1	1026	8.192
TCGA-49-4506-01	TCGA-49-4506-01	lung adenocarcinoma	No	Primary Tumor	1	999	6.995
TCGA-55-7574-01	TCGA-55-7574-01	lung adenocarcinoma	No	Primary Tumor	1	995	8.168
TCGA-55-6982-01	TCGA-55-6982-01	lung adenocarcinoma	No	Primary Tumor	1	995	8.038
TCGA-44-6777-01	TCGA-44-6777-01	lung adenocarcinoma	No	Primary Tumor	1	987	8.067
TCGA-78-7156-01	TCGA-78-7156-01	lung adenocarcinoma	No	Primary Tumor	1	976	7.716
TCGA-55-7227-01	TCGA-55-7227-01	lung adenocarcinoma	No	Primary Tumor	1	952	8.61
TCGA-MP-A4TA-01	TCGA-MP-A4TA-01	lung adenocarcinoma	No	Primary Tumor	1	950	8.219
TCGA-78-7535-01	TCGA-78-7535-01	lung adenocarcinoma	No	Primary Tumor	1	949	8.69
TCGA-53-7626-01	TCGA-53-7626-01	lung adenocarcinoma	No	Primary Tumor	1	929	8.517
TCGA-73-4675-01	TCGA-73-4675-01	lung adenocarcinoma	No	Primary Tumor	1	922	8.929
TCGA-49-4512-01	TCGA-49-4512-01	lung adenocarcinoma	No	Primary Tumor	1	905	8.438
TCGA-MP-A4TE-01	TCGA-MP-A4TE-01	lung adenocarcinoma	No	Primary Tumor	1	896	9.15
TCGA-49-4510-01	TCGA-49-4510-01	lung adenocarcinoma	No	Primary Tumor	1	896	7.806
TCGA-49-AAR4-01	TCGA-49-AAR4-01	lung adenocarcinoma	No	Primary Tumor	1	879	9.294
TCGA-49-4488-01	TCGA-49-4488-01	lung adenocarcinoma	No	Primary Tumor	1	869	8.5
TCGA-38-4629-01	TCGA-38-4629-01	lung adenocarcinoma	No	Primary Tumor	1	864	8.156
TCGA-49-4487-01	TCGA-49-4487-01	lung adenocarcinoma	No	Primary Tumor	1	855	8.672
TCGA-78-7145-01	TCGA-78-7145-01	lung adenocarcinoma	No	Primary Tumor	1	826	7.13
TCGA-44-4112-01	TCGA-44-4112-01	lung adenocarcinoma	No	Primary Tumor	1	808	9.03
TCGA-78-7220-01	TCGA-78-7220-01	lung adenocarcinoma	No	Primary Tumor	1	807	9.868
TCGA-38-7271-01	TCGA-38-7271-01	lung adenocarcinoma	No	Primary Tumor	1	800	8.735
TCGA-50-6592-01	TCGA-50-6592-01	lung adenocarcinoma	No	Primary Tumor	1	777	7.786
TCGA-44-2668-01	TCGA-44-2668-01	lung adenocarcinoma	No	Primary Tumor	1	761	7.719
TCGA-55-6984-01	TCGA-55-6984-01	lung adenocarcinoma	No	Primary Tumor	1	760	7.678
TCGA-86-A4JF-01	TCGA-86-A4JF-01	lung adenocarcinoma	No	Primary Tumor	1	737	8.654
TCGA-05-4397-01	TCGA-05-4397-01	lung adenocarcinoma	No	Primary Tumor	1	731	8.797
TCGA-55-8096-01	TCGA-55-8096-01	lung adenocarcinoma	No	Primary Tumor	1	719	8.133
TCGA-73-4659-01	TCGA-73-4659-01	lung adenocarcinoma	No	Primary Tumor	1	711	8.005
TCGA-55-8089-01	TCGA-55-8089-01	lung adenocarcinoma	No	Primary Tumor	1	702	8.316
TCGA-55-1592-01	TCGA-55-1592-01	lung adenocarcinoma	No	Primary Tumor	1	701	10.86
TCGA-78-7160-01	TCGA-78-7160-01	lung adenocarcinoma	No	Primary Tumor	1	697	8.512
TCGA-86-8075-01	TCGA-86-8075-01	lung adenocarcinoma	No	Primary Tumor	1	694	7.958
TCGA-49-AAQV-01	TCGA-49-AAQV-01	lung adenocarcinoma	No	Primary Tumor	1	677	8.412
TCGA-78-7150-01	TCGA-78-7150-01	lung adenocarcinoma	No	Primary Tumor	1	666	10.15
TCGA-99-8033-01	TCGA-99-8033-01	lung adenocarcinoma	No	Primary Tumor	1	656	8.044
TCGA-50-5935-01	TCGA-50-5935-01	lung adenocarcinoma	No	Primary Tumor	1	653	8.105
TCGA-64-1677-01	TCGA-64-1677-01	lung adenocarcinoma	No	Primary Tumor	1	628	8.19
TCGA-78-7148-01	TCGA-78-7148-01	lung adenocarcinoma	No	Primary Tumor	1	626	8.668
TCGA-86-7714-01	TCGA-86-7714-01	lung adenocarcinoma	No	Primary Tumor	1	625	7.518
TCGA-50-5044-01	TCGA-50-5044-01	lung adenocarcinoma	No	Primary Tumor	1	624	8.485
TCGA-55-A4DF-01	TCGA-55-A4DF-01	lung adenocarcinoma	No	Primary Tumor	1	614	8.264
TCGA-55-8512-01	TCGA-55-8512-01	lung adenocarcinoma	No	Primary Tumor	1	607	8.37
TCGA-55-8090-01	TCGA-55-8090-01	lung adenocarcinoma	No	Primary Tumor	1	598	7.588
TCGA-62-A46P-01	TCGA-62-A46P-01	lung adenocarcinoma	No	Primary Tumor	1	594	8.837
TCGA-78-7154-01	TCGA-78-7154-01	lung adenocarcinoma	No	Primary Tumor	1	593	8.052
TCGA-78-7147-01	TCGA-78-7147-01	lung adenocarcinoma	No	Primary Tumor	1	586	8.135
TCGA-MP-A4TK-01	TCGA-MP-A4TK-01	lung adenocarcinoma	No	Primary Tumor	1	582	8.292
TCGA-44-7669-01	TCGA-44-7669-01	lung adenocarcinoma	No	Primary Tumor	1	574	8.804
TCGA-55-7913-01	TCGA-55-7913-01	lung adenocarcinoma	No	Primary Tumor	1	561	9.15
TCGA-44-7661-01	TCGA-44-7661-01	lung adenocarcinoma	No	Primary Tumor	1	557	7.238
TCGA-J2-A4AD-01	TCGA-J2-A4AD-01	lung adenocarcinoma	No	Primary Tumor	1	550	8.162
TCGA-95-7043-01	TCGA-95-7043-01	lung adenocarcinoma	No	Primary Tumor	1	503	8.343
TCGA-44-6779-01	TCGA-44-6779-01	lung adenocarcinoma	No	Primary Tumor	1	500	6.825
TCGA-49-6742-01	TCGA-49-6742-01	lung adenocarcinoma	No	Primary Tumor	1	488	9.546
TCGA-50-5051-01	TCGA-50-5051-01	lung adenocarcinoma	No	Primary Tumor	1	478	8.69
TCGA-55-8299-01	TCGA-55-8299-01	lung adenocarcinoma	No	Primary Tumor	1	469	8.761
TCGA-97-8176-01	TCGA-97-8176-01	lung adenocarcinoma	No	Primary Tumor	1	468	9.106
TCGA-55-7816-01	TCGA-55-7816-01	lung adenocarcinoma	No	Primary Tumor	1	468	8.856
TCGA-55-6970-01	TCGA-55-6970-01	lung adenocarcinoma	No	Primary Tumor	1	464	8.768
TCGA-50-5939-01	TCGA-50-5939-01	lung adenocarcinoma	No	Primary Tumor	1	460	8.697
TCGA-05-4434-01	TCGA-05-4434-01	lung adenocarcinoma	No	Primary Tumor	1	457	8.325
TCGA-62-8398-01	TCGA-62-8398-01	lung adenocarcinoma	No	Primary Tumor	1	444	9.324
TCGA-86-8359-01	TCGA-86-8359-01	lung adenocarcinoma	No	Primary Tumor	1	444	6.93
TCGA-L9-A50W-01	TCGA-L9-A50W-01	lung adenocarcinoma	No	Primary Tumor	1	442	7.648
TCGA-50-5931-01	TCGA-50-5931-01	lung adenocarcinoma	No	Primary Tumor	1	434	9.609
TCGA-91-8497-01	TCGA-91-8497-01	lung adenocarcinoma	No	Primary Tumor	1	434	8.783
TCGA-MP-A4TI-01	TCGA-MP-A4TI-01	lung adenocarcinoma	No	Primary Tumor	1	429	8.024
TCGA-49-4505-01	TCGA-49-4505-01	lung adenocarcinoma	No	Primary Tumor	1	428	8.633
TCGA-62-A46Y-01	TCGA-62-A46Y-01	lung adenocarcinoma	No	Primary Tumor	1	414	7.558
TCGA-44-A4SU-01	TCGA-44-A4SU-01	lung adenocarcinoma	No	Primary Tumor	1	409	7.634
TCGA-49-4490-01	TCGA-49-4490-01	lung adenocarcinoma	No	Primary Tumor	1	385	8.577
TCGA-86-6562-01	TCGA-86-6562-01	lung adenocarcinoma	No	Primary Tumor	1	376	7.964
TCGA-55-8620-01	TCGA-55-8620-01	lung adenocarcinoma	No	Primary Tumor	1	375	8.929
TCGA-50-6594-01	TCGA-50-6594-01	lung adenocarcinoma	No	Primary Tumor	1	370	9.032
TCGA-38-4631-01	TCGA-38-4631-01	lung adenocarcinoma	No	Primary Tumor	1	354	8.856
TCGA-55-7907-01	TCGA-55-7907-01	lung adenocarcinoma	No	Primary Tumor	1	343	6.969
TCGA-73-A9RS-01	TCGA-73-A9RS-01	lung adenocarcinoma	No	Primary Tumor	1	340	8.662
TCGA-MP-A4TJ-01	TCGA-MP-A4TJ-01	lung adenocarcinoma	No	Primary Tumor	1	339	7.975
TCGA-50-6593-01	TCGA-50-6593-01	lung adenocarcinoma	No	Primary Tumor	1	336	8.915
TCGA-MP-A4TF-01	TCGA-MP-A4TF-01	lung adenocarcinoma	No	Primary Tumor	1	336	7.644
TCGA-78-8660-01	TCGA-78-8660-01	lung adenocarcinoma	No	Primary Tumor	1	321	7.97
TCGA-78-7542-01	TCGA-78-7542-01	lung adenocarcinoma	No	Primary Tumor	1	321	6.3
TCGA-50-7109-01	TCGA-50-7109-01	lung adenocarcinoma	No	Primary Tumor	1	308	7.749
TCGA-MP-A4TD-01	TCGA-MP-A4TD-01	lung adenocarcinoma	No	Primary Tumor	1	307	9.208
TCGA-05-4396-01	TCGA-05-4396-01	lung adenocarcinoma	No	Primary Tumor	1	303	7.597
TCGA-4B-A93V-01	TCGA-4B-A93V-01	lung adenocarcinoma	No	Primary Tumor	1	300	9.715
TCGA-78-7161-01	TCGA-78-7161-01	lung adenocarcinoma	No	Primary Tumor	1	291	7.422
TCGA-50-5930-01	TCGA-50-5930-01	lung adenocarcinoma	No	Primary Tumor	1	282	8.757
TCGA-05-5429-01	TCGA-05-5429-01	lung adenocarcinoma	No	Primary Tumor	1	275	9.211
TCGA-05-4418-01	TCGA-05-4418-01	lung adenocarcinoma	No	Primary Tumor	1	274	9.134
TCGA-49-4507-01	TCGA-49-4507-01	lung adenocarcinoma	No	Primary Tumor	1	268	8.372
TCGA-49-AAR9-01	TCGA-49-AAR9-01	lung adenocarcinoma	No	Primary Tumor	1	260	6.808
TCGA-78-7166-01	TCGA-78-7166-01	lung adenocarcinoma	No	Primary Tumor	1	258	9.17
TCGA-50-5936-01	TCGA-50-5936-01	lung adenocarcinoma	No	Primary Tumor	1	257	8.441
TCGA-78-7536-01	TCGA-78-7536-01	lung adenocarcinoma	No	Primary Tumor	1	244	8.35
TCGA-05-4402-01	TCGA-05-4402-01	lung adenocarcinoma	No	Primary Tumor	1	244	7.975
TCGA-55-7284-01	TCGA-55-7284-01	lung adenocarcinoma	No	Primary Tumor	1	243	9.016
TCGA-55-6979-01	TCGA-55-6979-01	lung adenocarcinoma	No	Primary Tumor	1	237	8.04
TCGA-71-8520-01	TCGA-71-8520-01	lung adenocarcinoma	No	Primary Tumor	1	210	8.249
TCGA-L9-A443-01	TCGA-L9-A443-01	lung adenocarcinoma	No	Primary Tumor	1	193	7.811
TCGA-50-6595-01	TCGA-50-6595-01	lung adenocarcinoma	No	Primary Tumor	1	189	7.521
TCGA-55-7914-01	TCGA-55-7914-01	lung adenocarcinoma	No	Primary Tumor	1	187	9.32
TCGA-78-7158-01	TCGA-78-7158-01	lung adenocarcinoma	No	Primary Tumor	1	179	8.524
TCGA-55-6978-01	TCGA-55-6978-01	lung adenocarcinoma	No	Primary Tumor	1	176	7.554
TCGA-78-7146-01	TCGA-78-7146-01	lung adenocarcinoma	No	Primary Tumor	1	173	6.754
TCGA-55-6712-01	TCGA-55-6712-01	lung adenocarcinoma	No	Primary Tumor	1	171	7.043
TCGA-MP-A4T7-01	TCGA-MP-A4T7-01	lung adenocarcinoma	No	Primary Tumor	1	167	8.946
TCGA-97-8174-01	TCGA-97-8174-01	lung adenocarcinoma	No	Primary Tumor	1	164	7.992
TCGA-MP-A4T8-01	TCGA-MP-A4T8-01	lung adenocarcinoma	No	Primary Tumor	1	161	7.151
TCGA-55-8092-01	TCGA-55-8092-01	lung adenocarcinoma	No	Primary Tumor	1	154	9.333
TCGA-62-8394-01	TCGA-62-8394-01	lung adenocarcinoma	No	Primary Tumor	1	139	8.305
TCGA-86-8055-01	TCGA-86-8055-01	lung adenocarcinoma	No	Primary Tumor	1	124	7.804
TCGA-05-4250-01	TCGA-05-4250-01	lung adenocarcinoma	No	Primary Tumor	1	121	6.679
TCGA-50-6591-01	TCGA-50-6591-01	lung adenocarcinoma	No	Primary Tumor	1	119	9.07
TCGA-55-6975-01	TCGA-55-6975-01	lung adenocarcinoma	No	Primary Tumor	1	118	7.548
TCGA-86-A4D0-01	TCGA-86-A4D0-01	lung adenocarcinoma	No	Primary Tumor	1	116	8.574
TCGA-55-A490-01	TCGA-55-A490-01	lung adenocarcinoma	No	Primary Tumor	1	99	7.566
TCGA-44-2666-01	TCGA-44-2666-01	lung adenocarcinoma	No	Primary Tumor	1	97	7.711
TCGA-05-4415-01	TCGA-05-4415-01	lung adenocarcinoma	No	Primary Tumor	1	91	7.619
TCGA-95-7562-01	TCGA-95-7562-01	lung adenocarcinoma	No	Primary Tumor	1	87	7.259
TCGA-MP-A4TC-01	TCGA-MP-A4TC-01	lung adenocarcinoma	No	Primary Tumor	1	74	7.735
TCGA-L9-A5IP-01	TCGA-L9-A5IP-01	lung adenocarcinoma	No	Primary Tumor	1	58	8.01
TCGA-73-4677-01	TCGA-73-4677-01	lung adenocarcinoma	No	Primary Tumor	1	38	9.17
TCGA-93-A4JO-01	TCGA-93-A4JO-01	lung adenocarcinoma	No	Primary Tumor	1	33	7.638
TCGA-50-6673-01	TCGA-50-6673-01	lung adenocarcinoma	No	Primary Tumor	1	22	8.91
TCGA-86-8672-01	TCGA-86-8672-01	lung adenocarcinoma	No	Primary Tumor	1	19	8.919
TCGA-97-7938-01	TCGA-97-7938-01	lung adenocarcinoma	No	Primary Tumor	1	18	7.58
TCGA-NJ-A4YI-01	TCGA-NJ-A4YI-01	lung adenocarcinoma	No	Primary Tumor	1	4	7.536
TCGA-05-4395-01	TCGA-05-4395-01	lung adenocarcinoma	No	Primary Tumor	1	0	6.532
TCGA-78-7163-01	TCGA-78-7163-01	lung adenocarcinoma	No	Primary Tumor	0	7248	7.164
TCGA-78-8640-01	TCGA-78-8640-01	lung adenocarcinoma	No	Primary Tumor	0	7062	8.114
TCGA-49-AARQ-01	TCGA-49-AARQ-01	lung adenocarcinoma	No	Primary Tumor	0	6732	9.375
TCGA-49-AARR-01	TCGA-49-AARR-01	lung adenocarcinoma	No	Primary Tumor	0	4992	8.666
TCGA-49-AAR0-01	TCGA-49-AAR0-01	lung adenocarcinoma	No	Primary Tumor	0	4765	9.07
TCGA-78-7149-01	TCGA-78-7149-01	lung adenocarcinoma	No	Primary Tumor	0	3940	8.655
TCGA-49-AARO-01	TCGA-49-AARO-01	lung adenocarcinoma	No	Primary Tumor	0	3759	8.863
TCGA-38-4626-01	TCGA-38-4626-01	lung adenocarcinoma	No	Primary Tumor	0	3674	9.006
TCGA-78-7153-01	TCGA-78-7153-01	lung adenocarcinoma	No	Primary Tumor	0	3635	7.891
TCGA-75-7025-01	TCGA-75-7025-01	lung adenocarcinoma	No	Primary Tumor	0	3305	8.128
TCGA-55-6986-01	TCGA-55-6986-01	lung adenocarcinoma	No	Primary Tumor	0	3261	7.33
TCGA-50-5049-01	TCGA-50-5049-01	lung adenocarcinoma	No	Primary Tumor	0	3094	9.111
TCGA-75-7027-01	TCGA-75-7027-01	lung adenocarcinoma	No	Primary Tumor	0	3059	8.798
TCGA-38-4625-01	TCGA-38-4625-01	lung adenocarcinoma	No	Primary Tumor	0	2973	8.046
TCGA-80-5608-01	TCGA-80-5608-01	lung adenocarcinoma	No	Primary Tumor	0	2832	8.486
TCGA-55-6983-01	TCGA-55-6983-01	lung adenocarcinoma	No	Primary Tumor	0	2823	8.611
TCGA-62-8399-01	TCGA-62-8399-01	lung adenocarcinoma	No	Primary Tumor	0	2696	7.806
TCGA-64-5774-01	TCGA-64-5774-01	lung adenocarcinoma	No	Primary Tumor	0	2676	8.38
TCGA-44-6776-01	TCGA-44-6776-01	lung adenocarcinoma	No	Primary Tumor	0	2616	8.064
TCGA-80-5611-01	TCGA-80-5611-01	lung adenocarcinoma	No	Primary Tumor	0	2595	9.792
TCGA-75-6206-01	TCGA-75-6206-01	lung adenocarcinoma	No	Primary Tumor	0	2590	7.731
TCGA-73-4662-01	TCGA-73-4662-01	lung adenocarcinoma	No	Primary Tumor	0	2515	8.069
TCGA-64-1679-01	TCGA-64-1679-01	lung adenocarcinoma	No	Primary Tumor	0	2488	8.38
TCGA-55-6642-01	TCGA-55-6642-01	lung adenocarcinoma	No	Primary Tumor	0	2449	8.551
TCGA-75-5146-01	TCGA-75-5146-01	lung adenocarcinoma	No	Primary Tumor	0	2368	9.089
TCGA-78-8655-01	TCGA-78-8655-01	lung adenocarcinoma	No	Primary Tumor	0	2360	9.07
TCGA-NJ-A4YG-01	TCGA-NJ-A4YG-01	lung adenocarcinoma	No	Primary Tumor	0	2261	8.738
TCGA-MP-A5C7-01	TCGA-MP-A5C7-01	lung adenocarcinoma	No	Primary Tumor	0	2248	7.041
TCGA-49-AAR2-01	TCGA-49-AAR2-01	lung adenocarcinoma	No	Primary Tumor	0	2224	9.854
TCGA-62-A46V-01	TCGA-62-A46V-01	lung adenocarcinoma	No	Primary Tumor	0	2199	8.063
TCGA-NJ-A4YF-01	TCGA-NJ-A4YF-01	lung adenocarcinoma	No	Primary Tumor	0	2161	10.23
TCGA-55-6987-01	TCGA-55-6987-01	lung adenocarcinoma	No	Primary Tumor	0	2137	7.82
TCGA-55-6980-01	TCGA-55-6980-01	lung adenocarcinoma	No	Primary Tumor	0	2109	7.9
TCGA-62-A46U-01	TCGA-62-A46U-01	lung adenocarcinoma	No	Primary Tumor	0	2067	9.716
TCGA-55-1596-01	TCGA-55-1596-01	lung adenocarcinoma	No	Primary Tumor	0	2065	9.062
TCGA-78-7159-01	TCGA-78-7159-01	lung adenocarcinoma	No	Primary Tumor	0	1974	8.082
TCGA-97-7547-01	TCGA-97-7547-01	lung adenocarcinoma	No	Primary Tumor	0	1965	7.948
TCGA-97-7552-01	TCGA-97-7552-01	lung adenocarcinoma	No	Primary Tumor	0	1932	8.371
TCGA-49-AAR3-01	TCGA-49-AAR3-01	lung adenocarcinoma	No	Primary Tumor	0	1893	7.79
TCGA-97-7553-01	TCGA-97-7553-01	lung adenocarcinoma	No	Primary Tumor	0	1870	8.157
TCGA-44-6778-01	TCGA-44-6778-01	lung adenocarcinoma	No	Primary Tumor	0	1864	8.872
TCGA-50-5942-01	TCGA-50-5942-01	lung adenocarcinoma	No	Primary Tumor	0	1847	8.272
TCGA-50-5944-01	TCGA-50-5944-01	lung adenocarcinoma	No	Primary Tumor	0	1750	9.022
TCGA-64-1676-01	TCGA-64-1676-01	lung adenocarcinoma	No	Primary Tumor	0	1728	7.456
TCGA-49-4514-01	TCGA-49-4514-01	lung adenocarcinoma	No	Primary Tumor	0	1700	9.475
TCGA-49-6744-01	TCGA-49-6744-01	lung adenocarcinoma	No	Primary Tumor	0	1683	8.868
TCGA-49-6743-01	TCGA-49-6743-01	lung adenocarcinoma	No	Primary Tumor	0	1621	8.106
TCGA-50-5946-01	TCGA-50-5946-01	lung adenocarcinoma	No	Primary Tumor	0	1617	7.551
TCGA-64-5781-01	TCGA-64-5781-01	lung adenocarcinoma	No	Primary Tumor	0	1559	8.947
TCGA-05-4249-01	TCGA-05-4249-01	lung adenocarcinoma	No	Primary Tumor	0	1523	8.454
TCGA-55-1595-01	TCGA-55-1595-01	lung adenocarcinoma	No	Primary Tumor	0	1479	7.806
TCGA-50-5941-01	TCGA-50-5941-01	lung adenocarcinoma	No	Primary Tumor	0	1474	8.177
TCGA-50-5066-01	TCGA-50-5066-01	lung adenocarcinoma	No	Primary Tumor	0	1442	8.735
TCGA-NJ-A4YQ-01	TCGA-NJ-A4YQ-01	lung adenocarcinoma	No	Primary Tumor	0	1432	8.631
TCGA-05-4398-01	TCGA-05-4398-01	lung adenocarcinoma	No	Primary Tumor	0	1431	7.686
TCGA-44-2656-01	TCGA-44-2656-01	lung adenocarcinoma	No	Primary Tumor	0	1429	7.176
TCGA-55-6971-01	TCGA-55-6971-01	lung adenocarcinoma	No	Primary Tumor	0	1400	8.275
TCGA-05-4389-01	TCGA-05-4389-01	lung adenocarcinoma	No	Primary Tumor	0	1369	8.611
TCGA-44-2659-01	TCGA-44-2659-01	lung adenocarcinoma	No	Primary Tumor	0	1367	8.743
TCGA-44-2657-01	TCGA-44-2657-01	lung adenocarcinoma	No	Primary Tumor	0	1351	8.484
TCGA-75-5147-01	TCGA-75-5147-01	lung adenocarcinoma	No	Primary Tumor	0	1333	8.707
TCGA-44-2655-01	TCGA-44-2655-01	lung adenocarcinoma	No	Primary Tumor	0	1324	8.609
TCGA-64-5778-01	TCGA-64-5778-01	lung adenocarcinoma	No	Primary Tumor	0	1305	8.332
TCGA-44-2665-01	TCGA-44-2665-01	lung adenocarcinoma	No	Primary Tumor	0	1301	8.344
TCGA-62-8397-01	TCGA-62-8397-01	lung adenocarcinoma	No	Primary Tumor	0	1289	7.961
TCGA-97-7546-01	TCGA-97-7546-01	lung adenocarcinoma	No	Primary Tumor	0	1285	8.408
TCGA-44-2662-01	TCGA-44-2662-01	lung adenocarcinoma	No	Primary Tumor	0	1280	7.958
TCGA-95-7039-01	TCGA-95-7039-01	lung adenocarcinoma	No	Primary Tumor	0	1272	7.318
TCGA-62-A471-01	TCGA-62-A471-01	lung adenocarcinoma	No	Primary Tumor	0	1246	9.522
TCGA-55-6969-01	TCGA-55-6969-01	lung adenocarcinoma	No	Primary Tumor	0	1239	8.784
TCGA-55-6985-01	TCGA-55-6985-01	lung adenocarcinoma	No	Primary Tumor	0	1233	8.255
TCGA-62-8395-01	TCGA-62-8395-01	lung adenocarcinoma	No	Primary Tumor	0	1216	8.454
TCGA-73-7498-01	TCGA-73-7498-01	lung adenocarcinoma	No	Primary Tumor	0	1189	8.43
TCGA-64-1678-01	TCGA-64-1678-01	lung adenocarcinoma	No	Primary Tumor	0	1189	8.076
TCGA-55-1594-01	TCGA-55-1594-01	lung adenocarcinoma	No	Primary Tumor	0	1178	8.267
TCGA-MN-A4N4-01	TCGA-MN-A4N4-01	lung adenocarcinoma	No	Primary Tumor	0	1175	8.443
TCGA-44-3398-01	TCGA-44-3398-01	lung adenocarcinoma	No	Primary Tumor	0	1163	8.84
TCGA-44-2661-01	TCGA-44-2661-01	lung adenocarcinoma	No	Primary Tumor	0	1159	9.022
TCGA-86-7713-01	TCGA-86-7713-01	lung adenocarcinoma	No	Primary Tumor	0	1157	8.485
TCGA-86-8054-01	TCGA-86-8054-01	lung adenocarcinoma	No	Primary Tumor	0	1148	8.623
TCGA-44-3396-01	TCGA-44-3396-01	lung adenocarcinoma	No	Primary Tumor	0	1130	8.408
TCGA-64-1680-01	TCGA-64-1680-01	lung adenocarcinoma	No	Primary Tumor	0	1126	8.748
TCGA-05-4390-01	TCGA-05-4390-01	lung adenocarcinoma	No	Primary Tumor	0	1126	8.09
TCGA-50-8457-01	TCGA-50-8457-01	lung adenocarcinoma	No	Primary Tumor	0	1125	8.408
TCGA-50-8459-01	TCGA-50-8459-01	lung adenocarcinoma	No	Primary Tumor	0	1119	9.209
TCGA-99-8028-01	TCGA-99-8028-01	lung adenocarcinoma	No	Primary Tumor	0	1118	8.931
TCGA-44-7667-01	TCGA-44-7667-01	lung adenocarcinoma	No	Primary Tumor	0	1097	7.964
TCGA-J2-A4AE-01	TCGA-J2-A4AE-01	lung adenocarcinoma	No	Primary Tumor	0	1079	9.11
TCGA-86-7955-01	TCGA-86-7955-01	lung adenocarcinoma	No	Primary Tumor	0	1072	8.857
TCGA-53-A4EZ-01	TCGA-53-A4EZ-01	lung adenocarcinoma	No	Primary Tumor	0	1071	9.266
TCGA-99-8025-01	TCGA-99-8025-01	lung adenocarcinoma	No	Primary Tumor	0	1060	8.325
TCGA-55-7910-01	TCGA-55-7910-01	lung adenocarcinoma	No	Primary Tumor	0	1040	9.434
TCGA-44-3918-01	TCGA-44-3918-01	lung adenocarcinoma	No	Primary Tumor	0	1036	8.671
TCGA-44-5643-01	TCGA-44-5643-01	lung adenocarcinoma	No	Primary Tumor	0	1013	9.323
TCGA-86-7953-01	TCGA-86-7953-01	lung adenocarcinoma	No	Primary Tumor	0	997	8.063
TCGA-86-8076-01	TCGA-86-8076-01	lung adenocarcinoma	No	Primary Tumor	0	993	8.771
TCGA-J2-A4AG-01	TCGA-J2-A4AG-01	lung adenocarcinoma	No	Primary Tumor	0	988	8.643
TCGA-55-8207-01	TCGA-55-8207-01	lung adenocarcinoma	No	Primary Tumor	0	977	8.417
TCGA-86-8279-01	TCGA-86-8279-01	lung adenocarcinoma	No	Primary Tumor	0	949	8.991
TCGA-86-7701-01	TCGA-86-7701-01	lung adenocarcinoma	No	Primary Tumor	0	947	8.215
TCGA-86-8278-01	TCGA-86-8278-01	lung adenocarcinoma	No	Primary Tumor	0	944	8.048
TCGA-86-8669-01	TCGA-86-8669-01	lung adenocarcinoma	No	Primary Tumor	0	938	8.475
TCGA-55-5899-01	TCGA-55-5899-01	lung adenocarcinoma	No	Primary Tumor	0	930	8.637
TCGA-05-4424-01	TCGA-05-4424-01	lung adenocarcinoma	No	Primary Tumor	0	913	8.903
TCGA-05-4420-01	TCGA-05-4420-01	lung adenocarcinoma	No	Primary Tumor	0	912	8.849
TCGA-62-A472-01	TCGA-62-A472-01	lung adenocarcinoma	No	Primary Tumor	0	910	7.593
TCGA-55-8085-01	TCGA-55-8085-01	lung adenocarcinoma	No	Primary Tumor	0	904	8.635
TCGA-86-A456-01	TCGA-86-A456-01	lung adenocarcinoma	No	Primary Tumor	0	896	8.815
TCGA-44-7671-01	TCGA-44-7671-01	lung adenocarcinoma	No	Primary Tumor	0	889	9.253
TCGA-55-7995-01	TCGA-55-7995-01	lung adenocarcinoma	No	Primary Tumor	0	889	7.99
TCGA-55-8206-01	TCGA-55-8206-01	lung adenocarcinoma	No	Primary Tumor	0	888	8.628
TCGA-44-7670-01	TCGA-44-7670-01	lung adenocarcinoma	No	Primary Tumor	0	882	8.465
TCGA-05-5425-01	TCGA-05-5425-01	lung adenocarcinoma	No	Primary Tumor	0	882	8.105
TCGA-55-7281-01	TCGA-55-7281-01	lung adenocarcinoma	No	Primary Tumor	0	872	8.987
TCGA-64-5815-01	TCGA-64-5815-01	lung adenocarcinoma	No	Primary Tumor	0	866	7.692
TCGA-64-5779-01	TCGA-64-5779-01	lung adenocarcinoma	No	Primary Tumor	0	864	8.512
TCGA-44-5644-01	TCGA-44-5644-01	lung adenocarcinoma	No	Primary Tumor	0	863	5.879
TCGA-86-8673-01	TCGA-86-8673-01	lung adenocarcinoma	No	Primary Tumor	0	862	8.508
TCGA-44-5645-01	TCGA-44-5645-01	lung adenocarcinoma	No	Primary Tumor	0	852	8.632
TCGA-44-6147-01	TCGA-44-6147-01	lung adenocarcinoma	No	Primary Tumor	0	845	8.347
TCGA-91-6847-01	TCGA-91-6847-01	lung adenocarcinoma	No	Primary Tumor	0	842	8.635
TCGA-86-8671-01	TCGA-86-8671-01	lung adenocarcinoma	No	Primary Tumor	0	839	8.648
TCGA-95-8039-01	TCGA-95-8039-01	lung adenocarcinoma	No	Primary Tumor	0	830	6.191
TCGA-50-8460-01	TCGA-50-8460-01	lung adenocarcinoma	No	Primary Tumor	0	829	9.184
TCGA-MN-A4N1-01	TCGA-MN-A4N1-01	lung adenocarcinoma	No	Primary Tumor	0	827	8.717
TCGA-55-7570-01	TCGA-55-7570-01	lung adenocarcinoma	No	Primary Tumor	0	824	9.87
TCGA-83-5908-01	TCGA-83-5908-01	lung adenocarcinoma	No	Primary Tumor	0	824	8.06
TCGA-69-8453-01	TCGA-69-8453-01	lung adenocarcinoma	No	Primary Tumor	0	813	8.572
TCGA-86-8674-01	TCGA-86-8674-01	lung adenocarcinoma	No	Primary Tumor	0	806	9.777
TCGA-86-A4P8-01	TCGA-86-A4P8-01	lung adenocarcinoma	No	Primary Tumor	0	805	9.024
TCGA-73-4666-01	TCGA-73-4666-01	lung adenocarcinoma	No	Primary Tumor	0	800	7.856
TCGA-05-4426-01	TCGA-05-4426-01	lung adenocarcinoma	No	Primary Tumor	0	791	8.416
TCGA-78-7539-01	TCGA-78-7539-01	lung adenocarcinoma	No	Primary Tumor	0	791	8.334
TCGA-55-8513-01	TCGA-55-8513-01	lung adenocarcinoma	No	Primary Tumor	0	791	7.721
TCGA-05-4427-01	TCGA-05-4427-01	lung adenocarcinoma	No	Primary Tumor	0	791	6.685
TCGA-97-7554-01	TCGA-97-7554-01	lung adenocarcinoma	No	Primary Tumor	0	775	8.042
TCGA-55-7815-01	TCGA-55-7815-01	lung adenocarcinoma	No	Primary Tumor	0	773	7.928
TCGA-05-4432-01	TCGA-05-4432-01	lung adenocarcinoma	No	Primary Tumor	0	761	8.913
TCGA-05-4430-01	TCGA-05-4430-01	lung adenocarcinoma	No	Primary Tumor	0	761	8.51
TCGA-99-7458-01	TCGA-99-7458-01	lung adenocarcinoma	No	Primary Tumor	0	747	7.977
TCGA-MP-A4TH-01	TCGA-MP-A4TH-01	lung adenocarcinoma	No	Primary Tumor	0	741	7.72
TCGA-86-8073-01	TCGA-86-8073-01	lung adenocarcinoma	No	Primary Tumor	0	740	8.556
TCGA-J2-8192-01	TCGA-J2-8192-01	lung adenocarcinoma	No	Primary Tumor	0	739	7.993
TCGA-05-4433-01	TCGA-05-4433-01	lung adenocarcinoma	No	Primary Tumor	0	730	8.533
TCGA-44-6146-01	TCGA-44-6146-01	lung adenocarcinoma	No	Primary Tumor	0	728	8.762
TCGA-J2-8194-01	TCGA-J2-8194-01	lung adenocarcinoma	No	Primary Tumor	0	724	8.555
TCGA-44-7672-01	TCGA-44-7672-01	lung adenocarcinoma	No	Primary Tumor	0	719	8.69
TCGA-93-A4JN-01	TCGA-93-A4JN-01	lung adenocarcinoma	No	Primary Tumor	0	718	8.054
TCGA-55-7724-01	TCGA-55-7724-01	lung adenocarcinoma	No	Primary Tumor	0	705	9.571
TCGA-44-6775-01	TCGA-44-6775-01	lung adenocarcinoma	No	Primary Tumor	0	705	8.421
TCGA-55-7728-01	TCGA-55-7728-01	lung adenocarcinoma	No	Primary Tumor	0	704	9.381
TCGA-44-6148-01	TCGA-44-6148-01	lung adenocarcinoma	No	Primary Tumor	0	704	8.885
TCGA-86-8280-01	TCGA-86-8280-01	lung adenocarcinoma	No	Primary Tumor	0	701	9.147
TCGA-44-7659-01	TCGA-44-7659-01	lung adenocarcinoma	No	Primary Tumor	0	691	8.821
TCGA-69-7763-01	TCGA-69-7763-01	lung adenocarcinoma	No	Primary Tumor	0	690	7.934
TCGA-55-A48X-01	TCGA-55-A48X-01	lung adenocarcinoma	No	Primary Tumor	0	689	8.13
TCGA-93-7347-01	TCGA-93-7347-01	lung adenocarcinoma	No	Primary Tumor	0	683	7.909
TCGA-49-6767-01	TCGA-49-6767-01	lung adenocarcinoma	No	Primary Tumor	0	677	7.634
TCGA-55-8208-01	TCGA-55-8208-01	lung adenocarcinoma	No	Primary Tumor	0	674	9.217
TCGA-05-5428-01	TCGA-05-5428-01	lung adenocarcinoma	No	Primary Tumor	0	670	9.022
TCGA-55-7576-01	TCGA-55-7576-01	lung adenocarcinoma	No	Primary Tumor	0	670	8.162
TCGA-05-4425-01	TCGA-05-4425-01	lung adenocarcinoma	No	Primary Tumor	0	669	9.045
TCGA-L9-A743-01	TCGA-L9-A743-01	lung adenocarcinoma	No	Primary Tumor	0	664	8.917
TCGA-99-AA5R-01	TCGA-99-AA5R-01	lung adenocarcinoma	No	Primary Tumor	0	658	9.209
TCGA-44-6774-01	TCGA-44-6774-01	lung adenocarcinoma	No	Primary Tumor	0	658	8.07
TCGA-97-8547-01	TCGA-97-8547-01	lung adenocarcinoma	No	Primary Tumor	0	657	8.611
TCGA-86-8358-01	TCGA-86-8358-01	lung adenocarcinoma	No	Primary Tumor	0	653	7.865
TCGA-97-A4M0-01	TCGA-97-A4M0-01	lung adenocarcinoma	No	Primary Tumor	0	652	8.503
TCGA-55-7726-01	TCGA-55-7726-01	lung adenocarcinoma	No	Primary Tumor	0	652	6.636
TCGA-55-A48Z-01	TCGA-55-A48Z-01	lung adenocarcinoma	No	Primary Tumor	0	651	8.406
TCGA-95-A4VK-01	TCGA-95-A4VK-01	lung adenocarcinoma	No	Primary Tumor	0	651	8.368
TCGA-97-A4M5-01	TCGA-97-A4M5-01	lung adenocarcinoma	No	Primary Tumor	0	634	8.354
TCGA-55-A48Y-01	TCGA-55-A48Y-01	lung adenocarcinoma	No	Primary Tumor	0	630	8.068
TCGA-97-A4M7-01	TCGA-97-A4M7-01	lung adenocarcinoma	No	Primary Tumor	0	629	9.168
TCGA-55-A491-01	TCGA-55-A491-01	lung adenocarcinoma	No	Primary Tumor	0	626	8.556
TCGA-97-8552-01	TCGA-97-8552-01	lung adenocarcinoma	No	Primary Tumor	0	626	7.989
TCGA-97-A4M2-01	TCGA-97-A4M2-01	lung adenocarcinoma	No	Primary Tumor	0	624	8.366
TCGA-55-8508-01	TCGA-55-8508-01	lung adenocarcinoma	No	Primary Tumor	0	617	8.396
TCGA-NJ-A7XG-01	TCGA-NJ-A7XG-01	lung adenocarcinoma	No	Primary Tumor	0	617	8.355
TCGA-97-A4LX-01	TCGA-97-A4LX-01	lung adenocarcinoma	No	Primary Tumor	0	614	8.127
TCGA-67-3771-01	TCGA-67-3771-01	lung adenocarcinoma	No	Primary Tumor	0	610	9.2
TCGA-05-4405-01	TCGA-05-4405-01	lung adenocarcinoma	No	Primary Tumor	0	610	8.257
TCGA-67-3770-01	TCGA-67-3770-01	lung adenocarcinoma	No	Primary Tumor	0	610	8.025
TCGA-55-7283-01	TCGA-55-7283-01	lung adenocarcinoma	No	Primary Tumor	0	609	7.892
TCGA-55-A4DG-01	TCGA-55-A4DG-01	lung adenocarcinoma	No	Primary Tumor	0	608	8.348
TCGA-05-4382-01	TCGA-05-4382-01	lung adenocarcinoma	No	Primary Tumor	0	607	8.714
TCGA-95-A4VP-01	TCGA-95-A4VP-01	lung adenocarcinoma	No	Primary Tumor	0	605	9.047
TCGA-86-7954-01	TCGA-86-7954-01	lung adenocarcinoma	No	Primary Tumor	0	605	7.25
TCGA-NJ-A55R-01	TCGA-NJ-A55R-01	lung adenocarcinoma	No	Primary Tumor	0	603	9.607
TCGA-91-A4BD-01	TCGA-91-A4BD-01	lung adenocarcinoma	No	Primary Tumor	0	603	7.455
TCGA-55-7994-01	TCGA-55-7994-01	lung adenocarcinoma	No	Primary Tumor	0	603	6.751
TCGA-97-A4M1-01	TCGA-97-A4M1-01	lung adenocarcinoma	No	Primary Tumor	0	601	8.628
TCGA-55-8091-01	TCGA-55-8091-01	lung adenocarcinoma	No	Primary Tumor	0	600	8.003
TCGA-55-8205-01	TCGA-55-8205-01	lung adenocarcinoma	No	Primary Tumor	0	599	7.332
TCGA-55-A492-01	TCGA-55-A492-01	lung adenocarcinoma	No	Primary Tumor	0	596	9.316
TCGA-44-6145-01	TCGA-44-6145-01	lung adenocarcinoma	No	Primary Tumor	0	595	7.611
TCGA-44-7660-01	TCGA-44-7660-01	lung adenocarcinoma	No	Primary Tumor	0	592	10.13
TCGA-69-A59K-01	TCGA-69-A59K-01	lung adenocarcinoma	No	Primary Tumor	0	591	8.529
TCGA-05-4403-01	TCGA-05-4403-01	lung adenocarcinoma	No	Primary Tumor	0	578	8.792
TCGA-93-A4JP-01	TCGA-93-A4JP-01	lung adenocarcinoma	No	Primary Tumor	0	578	8.603
TCGA-L4-A4E5-01	TCGA-L4-A4E5-01	lung adenocarcinoma	No	Primary Tumor	0	578	7.244
TCGA-67-3772-01	TCGA-67-3772-01	lung adenocarcinoma	No	Primary Tumor	0	573	7.889
TCGA-97-A4M6-01	TCGA-97-A4M6-01	lung adenocarcinoma	No	Primary Tumor	0	568	8.938
TCGA-97-8171-01	TCGA-97-8171-01	lung adenocarcinoma	No	Primary Tumor	0	568	8.354
TCGA-95-7567-01	TCGA-95-7567-01	lung adenocarcinoma	No	Primary Tumor	0	568	7.788
TCGA-55-7903-01	TCGA-55-7903-01	lung adenocarcinoma	No	Primary Tumor	0	567	8.668
TCGA-L9-A7SV-01	TCGA-L9-A7SV-01	lung adenocarcinoma	No	Primary Tumor	0	565	9.291
TCGA-97-7937-01	TCGA-97-7937-01	lung adenocarcinoma	No	Primary Tumor	0	564	8.636
TCGA-95-A4VN-01	TCGA-95-A4VN-01	lung adenocarcinoma	No	Primary Tumor	0	553	8.23
TCGA-55-8511-01	TCGA-55-8511-01	lung adenocarcinoma	No	Primary Tumor	0	552	6.886
TCGA-97-8175-01	TCGA-97-8175-01	lung adenocarcinoma	No	Primary Tumor	0	551	8.676
TCGA-55-8203-01	TCGA-55-8203-01	lung adenocarcinoma	No	Primary Tumor	0	547	7.952
TCGA-55-A57B-01	TCGA-55-A57B-01	lung adenocarcinoma	No	Primary Tumor	0	546	8.039
TCGA-97-8172-01	TCGA-97-8172-01	lung adenocarcinoma	No	Primary Tumor	0	545	8.767
TCGA-55-8094-01	TCGA-55-8094-01	lung adenocarcinoma	No	Primary Tumor	0	541	6.743
TCGA-97-A4M3-01	TCGA-97-A4M3-01	lung adenocarcinoma	No	Primary Tumor	0	540	9.022
TCGA-55-8510-01	TCGA-55-8510-01	lung adenocarcinoma	No	Primary Tumor	0	539	8.789
TCGA-55-7911-01	TCGA-55-7911-01	lung adenocarcinoma	No	Primary Tumor	0	537	7.635
TCGA-55-8614-01	TCGA-55-8614-01	lung adenocarcinoma	No	Primary Tumor	0	536	8.809
TCGA-55-8301-01	TCGA-55-8301-01	lung adenocarcinoma	No	Primary Tumor	0	534	7.789
TCGA-93-7348-01	TCGA-93-7348-01	lung adenocarcinoma	No	Primary Tumor	0	531	7.847
TCGA-93-A4JQ-01	TCGA-93-A4JQ-01	lung adenocarcinoma	No	Primary Tumor	0	526	8.285
TCGA-49-6745-01	TCGA-49-6745-01	lung adenocarcinoma	No	Primary Tumor	0	522	7.74
TCGA-55-8514-01	TCGA-55-8514-01	lung adenocarcinoma	No	Primary Tumor	0	520	9.892
TCGA-55-8621-01	TCGA-55-8621-01	lung adenocarcinoma	No	Primary Tumor	0	515	8.957
TCGA-55-8204-01	TCGA-55-8204-01	lung adenocarcinoma	No	Primary Tumor	0	515	7.459
TCGA-S2-AA1A-01	TCGA-S2-AA1A-01	lung adenocarcinoma	No	Primary Tumor	0	513	8.993
TCGA-91-8496-01	TCGA-91-8496-01	lung adenocarcinoma	No	Primary Tumor	0	505	8.152
TCGA-97-8177-01	TCGA-97-8177-01	lung adenocarcinoma	No	Primary Tumor	0	499	8.277
TCGA-91-7771-01	TCGA-91-7771-01	lung adenocarcinoma	No	Primary Tumor	0	492	8.354
TCGA-55-7573-01	TCGA-55-7573-01	lung adenocarcinoma	No	Primary Tumor	0	487	9.464
TCGA-44-A479-01	TCGA-44-A479-01	lung adenocarcinoma	No	Primary Tumor	0	486	8.947
TCGA-97-7941-01	TCGA-97-7941-01	lung adenocarcinoma	No	Primary Tumor	0	484	9.177
TCGA-55-A494-01	TCGA-55-A494-01	lung adenocarcinoma	No	Primary Tumor	0	481	7.648
TCGA-55-8302-01	TCGA-55-8302-01	lung adenocarcinoma	No	Primary Tumor	0	478	6.555
TCGA-95-7947-01	TCGA-95-7947-01	lung adenocarcinoma	No	Primary Tumor	0	477	6.73
TCGA-95-7948-01	TCGA-95-7948-01	lung adenocarcinoma	No	Primary Tumor	0	476	7.53
TCGA-L9-A8F4-01	TCGA-L9-A8F4-01	lung adenocarcinoma	No	Primary Tumor	0	476	7.462
TCGA-55-8097-01	TCGA-55-8097-01	lung adenocarcinoma	No	Primary Tumor	0	476	7.343
TCGA-73-4668-01	TCGA-73-4668-01	lung adenocarcinoma	No	Primary Tumor	0	467	8.359
TCGA-44-A47A-01	TCGA-44-A47A-01	lung adenocarcinoma	No	Primary Tumor	0	466	8.198
TCGA-55-8087-01	TCGA-55-8087-01	lung adenocarcinoma	No	Primary Tumor	0	462	8.632
TCGA-05-5420-01	TCGA-05-5420-01	lung adenocarcinoma	No	Primary Tumor	0	457	8.823
TCGA-05-4417-01	TCGA-05-4417-01	lung adenocarcinoma	No	Primary Tumor	0	455	8.33
TCGA-67-4679-01	TCGA-67-4679-01	lung adenocarcinoma	No	Primary Tumor	0	448	9.286
TCGA-38-6178-01	TCGA-38-6178-01	lung adenocarcinoma	No	Primary Tumor	0	448	8.641
TCGA-55-8615-01	TCGA-55-8615-01	lung adenocarcinoma	No	Primary Tumor	0	446	7.315
TCGA-55-7725-01	TCGA-55-7725-01	lung adenocarcinoma	No	Primary Tumor	0	442	8.441
TCGA-55-8505-01	TCGA-55-8505-01	lung adenocarcinoma	No	Primary Tumor	0	440	8.978
TCGA-97-8179-01	TCGA-97-8179-01	lung adenocarcinoma	No	Primary Tumor	0	435	9.124
TCGA-L4-A4E6-01	TCGA-L4-A4E6-01	lung adenocarcinoma	No	Primary Tumor	0	435	9.069
TCGA-55-6543-01	TCGA-55-6543-01	lung adenocarcinoma	No	Primary Tumor	0	435	8.165
TCGA-67-3773-01	TCGA-67-3773-01	lung adenocarcinoma	No	Primary Tumor	0	427	7.866
TCGA-69-8253-01	TCGA-69-8253-01	lung adenocarcinoma	No	Primary Tumor	0	426	9.314
TCGA-05-4384-01	TCGA-05-4384-01	lung adenocarcinoma	No	Primary Tumor	0	426	8.545
TCGA-53-7813-01	TCGA-53-7813-01	lung adenocarcinoma	No	Primary Tumor	0	424	7.733
TCGA-86-8668-01	TCGA-86-8668-01	lung adenocarcinoma	No	Primary Tumor	0	423	7.915
TCGA-67-6217-01	TCGA-67-6217-01	lung adenocarcinoma	No	Primary Tumor	0	422	8.63
TCGA-55-8507-01	TCGA-55-8507-01	lung adenocarcinoma	No	Primary Tumor	0	418	8.471
TCGA-91-6836-01	TCGA-91-6836-01	lung adenocarcinoma	No	Primary Tumor	0	417	7.416
TCGA-55-8619-01	TCGA-55-8619-01	lung adenocarcinoma	No	Primary Tumor	0	416	9.734
TCGA-44-A4SS-01	TCGA-44-A4SS-01	lung adenocarcinoma	No	Primary Tumor	0	415	9.868
TCGA-86-A4P7-01	TCGA-86-A4P7-01	lung adenocarcinoma	No	Primary Tumor	0	415	8.31
TCGA-69-7764-01	TCGA-69-7764-01	lung adenocarcinoma	No	Primary Tumor	0	414	6.83
TCGA-69-7980-01	TCGA-69-7980-01	lung adenocarcinoma	No	Primary Tumor	0	411	7.615
TCGA-69-8254-01	TCGA-69-8254-01	lung adenocarcinoma	No	Primary Tumor	0	409	8.403
TCGA-69-7979-01	TCGA-69-7979-01	lung adenocarcinoma	No	Primary Tumor	0	408	9.32
TCGA-67-3774-01	TCGA-67-3774-01	lung adenocarcinoma	No	Primary Tumor	0	385	7.835
TCGA-44-8117-01	TCGA-44-8117-01	lung adenocarcinoma	No	Primary Tumor	0	385	7.489
TCGA-95-7944-01	TCGA-95-7944-01	lung adenocarcinoma	No	Primary Tumor	0	377	9.362
TCGA-91-6840-01	TCGA-91-6840-01	lung adenocarcinoma	No	Primary Tumor	0	372	8.141
TCGA-05-4422-01	TCGA-05-4422-01	lung adenocarcinoma	No	Primary Tumor	0	365	8.188
TCGA-49-6761-01	TCGA-49-6761-01	lung adenocarcinoma	No	Primary Tumor	0	354	8.581
TCGA-86-8585-01	TCGA-86-8585-01	lung adenocarcinoma	No	Primary Tumor	0	353	9.44
TCGA-44-A47G-01	TCGA-44-A47G-01	lung adenocarcinoma	No	Primary Tumor	0	351	8.603
TCGA-91-6828-01	TCGA-91-6828-01	lung adenocarcinoma	No	Primary Tumor	0	323	7.629
TCGA-91-6831-01	TCGA-91-6831-01	lung adenocarcinoma	No	Primary Tumor	0	310	9.544
TCGA-L9-A444-01	TCGA-L9-A444-01	lung adenocarcinoma	No	Primary Tumor	0	307	8.064
TCGA-44-A47B-01	TCGA-44-A47B-01	lung adenocarcinoma	No	Primary Tumor	0	287	8.323
TCGA-44-8119-01	TCGA-44-8119-01	lung adenocarcinoma	No	Primary Tumor	0	285	7.565
TCGA-35-5375-01	TCGA-35-5375-01	lung adenocarcinoma	No	Primary Tumor	0	264	10.19
TCGA-44-8120-01	TCGA-44-8120-01	lung adenocarcinoma	No	Primary Tumor	0	260	8.559
TCGA-71-6725-01	TCGA-71-6725-01	lung adenocarcinoma	No	Primary Tumor	0	256	8.9
TCGA-69-7973-01	TCGA-69-7973-01	lung adenocarcinoma	No	Primary Tumor	0	230	6.833
TCGA-35-4122-01	TCGA-35-4122-01	lung adenocarcinoma	No	Primary Tumor	0	225	7.871
TCGA-91-6848-01	TCGA-91-6848-01	lung adenocarcinoma	No	Primary Tumor	0	224	7.473
TCGA-44-7662-01	TCGA-44-7662-01	lung adenocarcinoma	No	Primary Tumor	0	218	7.337
TCGA-69-7760-01	TCGA-69-7760-01	lung adenocarcinoma	No	Primary Tumor	0	202	8.091
TCGA-69-7761-01	TCGA-69-7761-01	lung adenocarcinoma	No	Primary Tumor	0	186	8.633
TCGA-69-7974-01	TCGA-69-7974-01	lung adenocarcinoma	No	Primary Tumor	0	184	8.494
TCGA-35-4123-01	TCGA-35-4123-01	lung adenocarcinoma	No	Primary Tumor	0	182	7.782
TCGA-86-6851-01	TCGA-86-6851-01	lung adenocarcinoma	No	Primary Tumor	0	179	7.913
TCGA-67-6215-01	TCGA-67-6215-01	lung adenocarcinoma	No	Primary Tumor	0	174	8.26
TCGA-69-7765-01	TCGA-69-7765-01	lung adenocarcinoma	No	Primary Tumor	0	165	7.59
TCGA-05-5423-01	TCGA-05-5423-01	lung adenocarcinoma	No	Primary Tumor	0	151	7.829
TCGA-67-6216-01	TCGA-67-6216-01	lung adenocarcinoma	No	Primary Tumor	0	141	7.798
TCGA-86-8056-01	TCGA-86-8056-01	lung adenocarcinoma	No	Primary Tumor	0	139	8.055
TCGA-69-7978-01	TCGA-69-7978-01	lung adenocarcinoma	No	Primary Tumor	0	134	8.07
TCGA-38-A44F-01	TCGA-38-A44F-01	lung adenocarcinoma	No	Primary Tumor	0	133	9.188
TCGA-73-4670-01	TCGA-73-4670-01	lung adenocarcinoma	No	Primary Tumor	0	131	7.552
TCGA-69-8255-01	TCGA-69-8255-01	lung adenocarcinoma	No	Primary Tumor	0	129	8.596
TCGA-55-7727-01	TCGA-55-7727-01	lung adenocarcinoma	No	Primary Tumor	0	119	9.036
TCGA-MN-A4N5-01	TCGA-MN-A4N5-01	lung adenocarcinoma	No	Primary Tumor	0	84	8.001
TCGA-95-8494-01	TCGA-95-8494-01	lung adenocarcinoma	No	Primary Tumor	0	84	6.677
TCGA-91-6835-01	TCGA-91-6835-01	lung adenocarcinoma	No	Primary Tumor	0	79	8.304
TCGA-05-5715-01	TCGA-05-5715-01	lung adenocarcinoma	No	Primary Tumor	0	62	7.769
TCGA-91-6830-01	TCGA-91-6830-01	lung adenocarcinoma	No	Primary Tumor	0	60	8.261
TCGA-NJ-A4YP-01	TCGA-NJ-A4YP-01	lung adenocarcinoma	No	Primary Tumor	0	50	7.577
TCGA-55-8616-01	TCGA-55-8616-01	lung adenocarcinoma	No	Primary Tumor	0	48	7.941
TCGA-99-8032-01	TCGA-99-8032-01	lung adenocarcinoma	No	Primary Tumor	0	44	9.054
TCGA-91-A4BC-01	TCGA-91-A4BC-01	lung adenocarcinoma	No	Primary Tumor	0	44	8.296
TCGA-91-8499-01	TCGA-91-8499-01	lung adenocarcinoma	No	Primary Tumor	0	36	7.916
TCGA-91-6849-01	TCGA-91-6849-01	lung adenocarcinoma	No	Primary Tumor	0	35	8.793
TCGA-55-A493-01	TCGA-55-A493-01	lung adenocarcinoma	No	Primary Tumor	0	28	6.424
TCGA-86-8074-01	TCGA-86-8074-01	lung adenocarcinoma	No	Primary Tumor	0	24	7.95
TCGA-NJ-A55A-01	TCGA-NJ-A55A-01	lung adenocarcinoma	No	Primary Tumor	0	15	7.992
TCGA-35-3615-01	TCGA-35-3615-01	lung adenocarcinoma	No	Primary Tumor	0	14	6.356
TCGA-NJ-A55O-01	TCGA-NJ-A55O-01	lung adenocarcinoma	No	Primary Tumor	0	13	8.482
TCGA-55-8506-01	TCGA-55-8506-01	lung adenocarcinoma	No	Primary Tumor	0	11	8.639
TCGA-05-4410-01	TCGA-05-4410-01	lung adenocarcinoma	No	Primary Tumor	0	0	8.165
TCGA-86-8281-01	TCGA-86-8281-01	lung adenocarcinoma	No	Primary Tumor	0	0	8.023
TCGA-05-4244-01	TCGA-05-4244-01	lung adenocarcinoma	No	Primary Tumor	0	0	7.734

## Sheet: GSTM5-LUAD
Additional file 2: The raw data of GSTM5 expression status and prognosis in LUAD patients.
sample	samples	_primary_disease	history_of_neoadjuvant_treatment	sample_type	OS	OS.time	GSTM5
TCGA-78-7143-01	TCGA-78-7143-01	lung adenocarcinoma	No	Primary Tumor	1	4961	5.527
TCGA-78-8662-01	TCGA-78-8662-01	lung adenocarcinoma	No	Primary Tumor	1	3361	4.745
TCGA-78-7162-01	TCGA-78-7162-01	lung adenocarcinoma	No	Primary Tumor	1	3169	6.906
TCGA-78-7167-01	TCGA-78-7167-01	lung adenocarcinoma	No	Primary Tumor	1	2681	5.33
TCGA-MP-A4SV-01	TCGA-MP-A4SV-01	lung adenocarcinoma	No	Primary Tumor	1	2620	4.108
TCGA-MP-A4T4-01	TCGA-MP-A4T4-01	lung adenocarcinoma	No	Primary Tumor	1	2617	5.963
TCGA-50-5933-01	TCGA-50-5933-01	lung adenocarcinoma	No	Primary Tumor	1	2393	5.438
TCGA-49-4486-01	TCGA-49-4486-01	lung adenocarcinoma	No	Primary Tumor	1	2318	4.056
TCGA-50-5045-01	TCGA-50-5045-01	lung adenocarcinoma	No	Primary Tumor	1	2174	6.8
TCGA-75-5125-01	TCGA-75-5125-01	lung adenocarcinoma	No	Primary Tumor	1	2027	4.212
TCGA-50-5055-01	TCGA-50-5055-01	lung adenocarcinoma	No	Primary Tumor	1	1830	7.837
TCGA-O1-A52J-01	TCGA-O1-A52J-01	lung adenocarcinoma	No	Primary Tumor	1	1798	5.128
TCGA-MP-A4T6-01	TCGA-MP-A4T6-01	lung adenocarcinoma	No	Primary Tumor	1	1790	4.45
TCGA-MP-A4SW-01	TCGA-MP-A4SW-01	lung adenocarcinoma	No	Primary Tumor	1	1778	5.173
TCGA-62-A46R-01	TCGA-62-A46R-01	lung adenocarcinoma	No	Primary Tumor	1	1725	4.978
TCGA-62-A46S-01	TCGA-62-A46S-01	lung adenocarcinoma	No	Primary Tumor	1	1653	5.439
TCGA-55-6972-01	TCGA-55-6972-01	lung adenocarcinoma	No	Primary Tumor	1	1632	3.878
TCGA-78-7537-01	TCGA-78-7537-01	lung adenocarcinoma	No	Primary Tumor	1	1622	5.894
TCGA-73-4658-01	TCGA-73-4658-01	lung adenocarcinoma	No	Primary Tumor	1	1600	5.885
TCGA-73-7499-01	TCGA-73-7499-01	lung adenocarcinoma	No	Primary Tumor	1	1531	5.614
TCGA-78-7633-01	TCGA-78-7633-01	lung adenocarcinoma	No	Primary Tumor	1	1528	4.442
TCGA-75-6212-01	TCGA-75-6212-01	lung adenocarcinoma	No	Primary Tumor	1	1516	3.574
TCGA-MP-A4SY-01	TCGA-MP-A4SY-01	lung adenocarcinoma	No	Primary Tumor	1	1501	6.014
TCGA-50-5068-01	TCGA-50-5068-01	lung adenocarcinoma	No	Primary Tumor	1	1499	5.479
TCGA-62-8402-01	TCGA-62-8402-01	lung adenocarcinoma	No	Primary Tumor	1	1498	3.303
TCGA-38-4628-01	TCGA-38-4628-01	lung adenocarcinoma	No	Primary Tumor	1	1492	6.499
TCGA-62-A46O-01	TCGA-62-A46O-01	lung adenocarcinoma	No	Primary Tumor	1	1454	4.004
TCGA-49-4501-01	TCGA-49-4501-01	lung adenocarcinoma	No	Primary Tumor	1	1421	7.293
TCGA-55-6981-01	TCGA-55-6981-01	lung adenocarcinoma	No	Primary Tumor	1	1379	5.37
TCGA-38-4632-01	TCGA-38-4632-01	lung adenocarcinoma	No	Primary Tumor	1	1357	4.581
TCGA-55-6968-01	TCGA-55-6968-01	lung adenocarcinoma	No	Primary Tumor	1	1293	3.824
TCGA-50-6590-01	TCGA-50-6590-01	lung adenocarcinoma	No	Primary Tumor	1	1288	3.97
TCGA-50-6597-01	TCGA-50-6597-01	lung adenocarcinoma	No	Primary Tumor	1	1268	7.144
TCGA-MP-A4T9-01	TCGA-MP-A4T9-01	lung adenocarcinoma	No	Primary Tumor	1	1265	6.016
TCGA-91-6829-01	TCGA-91-6829-01	lung adenocarcinoma	No	Primary Tumor	1	1258	6.235
TCGA-50-5932-01	TCGA-50-5932-01	lung adenocarcinoma	No	Primary Tumor	1	1235	4.499
TCGA-49-AARE-01	TCGA-49-AARE-01	lung adenocarcinoma	No	Primary Tumor	1	1229	5.943
TCGA-78-7152-01	TCGA-78-7152-01	lung adenocarcinoma	No	Primary Tumor	1	1215	4.704
TCGA-78-8648-01	TCGA-78-8648-01	lung adenocarcinoma	No	Primary Tumor	1	1209	8.238
TCGA-78-7540-01	TCGA-78-7540-01	lung adenocarcinoma	No	Primary Tumor	1	1197	4.674
TCGA-62-A470-01	TCGA-62-A470-01	lung adenocarcinoma	No	Primary Tumor	1	1194	4.283
TCGA-78-7155-01	TCGA-78-7155-01	lung adenocarcinoma	No	Primary Tumor	1	1171	0
TCGA-64-1681-01	TCGA-64-1681-01	lung adenocarcinoma	No	Primary Tumor	1	1167	5.758
TCGA-38-4627-01	TCGA-38-4627-01	lung adenocarcinoma	No	Primary Tumor	1	1147	8.36
TCGA-49-AARN-01	TCGA-49-AARN-01	lung adenocarcinoma	No	Primary Tumor	1	1135	6.364
TCGA-75-6214-01	TCGA-75-6214-01	lung adenocarcinoma	No	Primary Tumor	1	1115	4.332
TCGA-49-4494-01	TCGA-49-4494-01	lung adenocarcinoma	No	Primary Tumor	1	1081	4.55
TCGA-38-4630-01	TCGA-38-4630-01	lung adenocarcinoma	No	Primary Tumor	1	1073	5.459
TCGA-86-7711-01	TCGA-86-7711-01	lung adenocarcinoma	No	Primary Tumor	1	1046	5.194
TCGA-53-7624-01	TCGA-53-7624-01	lung adenocarcinoma	No	Primary Tumor	1	1043	1.862
TCGA-44-3919-01	TCGA-44-3919-01	lung adenocarcinoma	No	Primary Tumor	1	1026	6.706
TCGA-49-4506-01	TCGA-49-4506-01	lung adenocarcinoma	No	Primary Tumor	1	999	3.975
TCGA-55-6982-01	TCGA-55-6982-01	lung adenocarcinoma	No	Primary Tumor	1	995	7.334
TCGA-55-7574-01	TCGA-55-7574-01	lung adenocarcinoma	No	Primary Tumor	1	995	7.128
TCGA-44-6777-01	TCGA-44-6777-01	lung adenocarcinoma	No	Primary Tumor	1	987	7.516
TCGA-78-7156-01	TCGA-78-7156-01	lung adenocarcinoma	No	Primary Tumor	1	976	4.694
TCGA-55-7227-01	TCGA-55-7227-01	lung adenocarcinoma	No	Primary Tumor	1	952	6.461
TCGA-MP-A4TA-01	TCGA-MP-A4TA-01	lung adenocarcinoma	No	Primary Tumor	1	950	4.634
TCGA-78-7535-01	TCGA-78-7535-01	lung adenocarcinoma	No	Primary Tumor	1	949	5.044
TCGA-53-7626-01	TCGA-53-7626-01	lung adenocarcinoma	No	Primary Tumor	1	929	7.4
TCGA-73-4675-01	TCGA-73-4675-01	lung adenocarcinoma	No	Primary Tumor	1	922	5.451
TCGA-49-4512-01	TCGA-49-4512-01	lung adenocarcinoma	No	Primary Tumor	1	905	7.474
TCGA-49-4510-01	TCGA-49-4510-01	lung adenocarcinoma	No	Primary Tumor	1	896	5.878
TCGA-MP-A4TE-01	TCGA-MP-A4TE-01	lung adenocarcinoma	No	Primary Tumor	1	896	3.737
TCGA-49-AAR4-01	TCGA-49-AAR4-01	lung adenocarcinoma	No	Primary Tumor	1	879	6.248
TCGA-49-4488-01	TCGA-49-4488-01	lung adenocarcinoma	No	Primary Tumor	1	869	4.656
TCGA-38-4629-01	TCGA-38-4629-01	lung adenocarcinoma	No	Primary Tumor	1	864	6.908
TCGA-49-4487-01	TCGA-49-4487-01	lung adenocarcinoma	No	Primary Tumor	1	855	6.263
TCGA-78-7145-01	TCGA-78-7145-01	lung adenocarcinoma	No	Primary Tumor	1	826	4.063
TCGA-44-4112-01	TCGA-44-4112-01	lung adenocarcinoma	No	Primary Tumor	1	808	6.388
TCGA-78-7220-01	TCGA-78-7220-01	lung adenocarcinoma	No	Primary Tumor	1	807	4.397
TCGA-38-7271-01	TCGA-38-7271-01	lung adenocarcinoma	No	Primary Tumor	1	800	7.903
TCGA-50-6592-01	TCGA-50-6592-01	lung adenocarcinoma	No	Primary Tumor	1	777	5.381
TCGA-44-2668-01	TCGA-44-2668-01	lung adenocarcinoma	No	Primary Tumor	1	761	4.751
TCGA-55-6984-01	TCGA-55-6984-01	lung adenocarcinoma	No	Primary Tumor	1	760	3.581
TCGA-86-A4JF-01	TCGA-86-A4JF-01	lung adenocarcinoma	No	Primary Tumor	1	737	4.192
TCGA-05-4397-01	TCGA-05-4397-01	lung adenocarcinoma	No	Primary Tumor	1	731	2.656
TCGA-55-8096-01	TCGA-55-8096-01	lung adenocarcinoma	No	Primary Tumor	1	719	5.993
TCGA-73-4659-01	TCGA-73-4659-01	lung adenocarcinoma	No	Primary Tumor	1	711	6.502
TCGA-55-8089-01	TCGA-55-8089-01	lung adenocarcinoma	No	Primary Tumor	1	702	5.216
TCGA-55-1592-01	TCGA-55-1592-01	lung adenocarcinoma	No	Primary Tumor	1	701	6.268
TCGA-78-7160-01	TCGA-78-7160-01	lung adenocarcinoma	No	Primary Tumor	1	697	5.929
TCGA-86-8075-01	TCGA-86-8075-01	lung adenocarcinoma	No	Primary Tumor	1	694	6.404
TCGA-49-AAQV-01	TCGA-49-AAQV-01	lung adenocarcinoma	No	Primary Tumor	1	677	4.697
TCGA-78-7150-01	TCGA-78-7150-01	lung adenocarcinoma	No	Primary Tumor	1	666	5.637
TCGA-99-8033-01	TCGA-99-8033-01	lung adenocarcinoma	No	Primary Tumor	1	656	4.387
TCGA-50-5935-01	TCGA-50-5935-01	lung adenocarcinoma	No	Primary Tumor	1	653	6.189
TCGA-64-1677-01	TCGA-64-1677-01	lung adenocarcinoma	No	Primary Tumor	1	628	4.371
TCGA-78-7148-01	TCGA-78-7148-01	lung adenocarcinoma	No	Primary Tumor	1	626	5.409
TCGA-86-7714-01	TCGA-86-7714-01	lung adenocarcinoma	No	Primary Tumor	1	625	5.912
TCGA-50-5044-01	TCGA-50-5044-01	lung adenocarcinoma	No	Primary Tumor	1	624	5.84
TCGA-55-A4DF-01	TCGA-55-A4DF-01	lung adenocarcinoma	No	Primary Tumor	1	614	3.651
TCGA-55-8512-01	TCGA-55-8512-01	lung adenocarcinoma	No	Primary Tumor	1	607	7.05
TCGA-55-8090-01	TCGA-55-8090-01	lung adenocarcinoma	No	Primary Tumor	1	598	5.615
TCGA-62-A46P-01	TCGA-62-A46P-01	lung adenocarcinoma	No	Primary Tumor	1	594	5.153
TCGA-78-7154-01	TCGA-78-7154-01	lung adenocarcinoma	No	Primary Tumor	1	593	5.245
TCGA-78-7147-01	TCGA-78-7147-01	lung adenocarcinoma	No	Primary Tumor	1	586	5.048
TCGA-MP-A4TK-01	TCGA-MP-A4TK-01	lung adenocarcinoma	No	Primary Tumor	1	582	7.34
TCGA-44-7669-01	TCGA-44-7669-01	lung adenocarcinoma	No	Primary Tumor	1	574	4.548
TCGA-55-7913-01	TCGA-55-7913-01	lung adenocarcinoma	No	Primary Tumor	1	561	1.721
TCGA-44-7661-01	TCGA-44-7661-01	lung adenocarcinoma	No	Primary Tumor	1	557	4.909
TCGA-J2-A4AD-01	TCGA-J2-A4AD-01	lung adenocarcinoma	No	Primary Tumor	1	550	5.98
TCGA-95-7043-01	TCGA-95-7043-01	lung adenocarcinoma	No	Primary Tumor	1	503	5.463
TCGA-44-6779-01	TCGA-44-6779-01	lung adenocarcinoma	No	Primary Tumor	1	500	3.165
TCGA-49-6742-01	TCGA-49-6742-01	lung adenocarcinoma	No	Primary Tumor	1	488	5.314
TCGA-50-5051-01	TCGA-50-5051-01	lung adenocarcinoma	No	Primary Tumor	1	478	4.454
TCGA-55-8299-01	TCGA-55-8299-01	lung adenocarcinoma	No	Primary Tumor	1	469	6.798
TCGA-55-7816-01	TCGA-55-7816-01	lung adenocarcinoma	No	Primary Tumor	1	468	6.861
TCGA-97-8176-01	TCGA-97-8176-01	lung adenocarcinoma	No	Primary Tumor	1	468	4.855
TCGA-55-6970-01	TCGA-55-6970-01	lung adenocarcinoma	No	Primary Tumor	1	464	4.806
TCGA-50-5939-01	TCGA-50-5939-01	lung adenocarcinoma	No	Primary Tumor	1	460	6.117
TCGA-05-4434-01	TCGA-05-4434-01	lung adenocarcinoma	No	Primary Tumor	1	457	6.324
TCGA-62-8398-01	TCGA-62-8398-01	lung adenocarcinoma	No	Primary Tumor	1	444	5.415
TCGA-86-8359-01	TCGA-86-8359-01	lung adenocarcinoma	No	Primary Tumor	1	444	4.885
TCGA-L9-A50W-01	TCGA-L9-A50W-01	lung adenocarcinoma	No	Primary Tumor	1	442	4.248
TCGA-91-8497-01	TCGA-91-8497-01	lung adenocarcinoma	No	Primary Tumor	1	434	7.665
TCGA-50-5931-01	TCGA-50-5931-01	lung adenocarcinoma	No	Primary Tumor	1	434	5.304
TCGA-MP-A4TI-01	TCGA-MP-A4TI-01	lung adenocarcinoma	No	Primary Tumor	1	429	5.32
TCGA-49-4505-01	TCGA-49-4505-01	lung adenocarcinoma	No	Primary Tumor	1	428	6.236
TCGA-62-A46Y-01	TCGA-62-A46Y-01	lung adenocarcinoma	No	Primary Tumor	1	414	4.731
TCGA-44-A4SU-01	TCGA-44-A4SU-01	lung adenocarcinoma	No	Primary Tumor	1	409	5.692
TCGA-49-4490-01	TCGA-49-4490-01	lung adenocarcinoma	No	Primary Tumor	1	385	6.592
TCGA-86-6562-01	TCGA-86-6562-01	lung adenocarcinoma	No	Primary Tumor	1	376	6.299
TCGA-55-8620-01	TCGA-55-8620-01	lung adenocarcinoma	No	Primary Tumor	1	375	3.755
TCGA-50-6594-01	TCGA-50-6594-01	lung adenocarcinoma	No	Primary Tumor	1	370	2.875
TCGA-38-4631-01	TCGA-38-4631-01	lung adenocarcinoma	No	Primary Tumor	1	354	5.017
TCGA-55-7907-01	TCGA-55-7907-01	lung adenocarcinoma	No	Primary Tumor	1	343	5.582
TCGA-73-A9RS-01	TCGA-73-A9RS-01	lung adenocarcinoma	No	Primary Tumor	1	340	3.157
TCGA-MP-A4TJ-01	TCGA-MP-A4TJ-01	lung adenocarcinoma	No	Primary Tumor	1	339	6.2
TCGA-50-6593-01	TCGA-50-6593-01	lung adenocarcinoma	No	Primary Tumor	1	336	6.212
TCGA-MP-A4TF-01	TCGA-MP-A4TF-01	lung adenocarcinoma	No	Primary Tumor	1	336	3.536
TCGA-78-8660-01	TCGA-78-8660-01	lung adenocarcinoma	No	Primary Tumor	1	321	5.503
TCGA-78-7542-01	TCGA-78-7542-01	lung adenocarcinoma	No	Primary Tumor	1	321	2.718
TCGA-50-7109-01	TCGA-50-7109-01	lung adenocarcinoma	No	Primary Tumor	1	308	4.95
TCGA-MP-A4TD-01	TCGA-MP-A4TD-01	lung adenocarcinoma	No	Primary Tumor	1	307	7.796
TCGA-05-4396-01	TCGA-05-4396-01	lung adenocarcinoma	No	Primary Tumor	1	303	3.872
TCGA-4B-A93V-01	TCGA-4B-A93V-01	lung adenocarcinoma	No	Primary Tumor	1	300	2.859
TCGA-78-7161-01	TCGA-78-7161-01	lung adenocarcinoma	No	Primary Tumor	1	291	5.552
TCGA-50-5930-01	TCGA-50-5930-01	lung adenocarcinoma	No	Primary Tumor	1	282	6.554
TCGA-05-5429-01	TCGA-05-5429-01	lung adenocarcinoma	No	Primary Tumor	1	275	5.392
TCGA-05-4418-01	TCGA-05-4418-01	lung adenocarcinoma	No	Primary Tumor	1	274	4.678
TCGA-49-4507-01	TCGA-49-4507-01	lung adenocarcinoma	No	Primary Tumor	1	268	5.167
TCGA-49-AAR9-01	TCGA-49-AAR9-01	lung adenocarcinoma	No	Primary Tumor	1	260	3.971
TCGA-78-7166-01	TCGA-78-7166-01	lung adenocarcinoma	No	Primary Tumor	1	258	4.794
TCGA-50-5936-01	TCGA-50-5936-01	lung adenocarcinoma	No	Primary Tumor	1	257	6.046
TCGA-05-4402-01	TCGA-05-4402-01	lung adenocarcinoma	No	Primary Tumor	1	244	5.542
TCGA-78-7536-01	TCGA-78-7536-01	lung adenocarcinoma	No	Primary Tumor	1	244	3.074
TCGA-55-7284-01	TCGA-55-7284-01	lung adenocarcinoma	No	Primary Tumor	1	243	6.791
TCGA-55-6979-01	TCGA-55-6979-01	lung adenocarcinoma	No	Primary Tumor	1	237	5.339
TCGA-71-8520-01	TCGA-71-8520-01	lung adenocarcinoma	No	Primary Tumor	1	210	5.411
TCGA-L9-A443-01	TCGA-L9-A443-01	lung adenocarcinoma	No	Primary Tumor	1	193	5.353
TCGA-50-6595-01	TCGA-50-6595-01	lung adenocarcinoma	No	Primary Tumor	1	189	6.057
TCGA-55-7914-01	TCGA-55-7914-01	lung adenocarcinoma	No	Primary Tumor	1	187	6.033
TCGA-78-7158-01	TCGA-78-7158-01	lung adenocarcinoma	No	Primary Tumor	1	179	4.137
TCGA-55-6978-01	TCGA-55-6978-01	lung adenocarcinoma	No	Primary Tumor	1	176	6.233
TCGA-78-7146-01	TCGA-78-7146-01	lung adenocarcinoma	No	Primary Tumor	1	173	3.241
TCGA-55-6712-01	TCGA-55-6712-01	lung adenocarcinoma	No	Primary Tumor	1	171	5.573
TCGA-MP-A4T7-01	TCGA-MP-A4T7-01	lung adenocarcinoma	No	Primary Tumor	1	167	5.617
TCGA-97-8174-01	TCGA-97-8174-01	lung adenocarcinoma	No	Primary Tumor	1	164	6.988
TCGA-MP-A4T8-01	TCGA-MP-A4T8-01	lung adenocarcinoma	No	Primary Tumor	1	161	4.154
TCGA-55-8092-01	TCGA-55-8092-01	lung adenocarcinoma	No	Primary Tumor	1	154	5.211
TCGA-62-8394-01	TCGA-62-8394-01	lung adenocarcinoma	No	Primary Tumor	1	139	5.481
TCGA-86-8055-01	TCGA-86-8055-01	lung adenocarcinoma	No	Primary Tumor	1	124	5.088
TCGA-05-4250-01	TCGA-05-4250-01	lung adenocarcinoma	No	Primary Tumor	1	121	4.617
TCGA-50-6591-01	TCGA-50-6591-01	lung adenocarcinoma	No	Primary Tumor	1	119	2.197
TCGA-55-6975-01	TCGA-55-6975-01	lung adenocarcinoma	No	Primary Tumor	1	118	6.966
TCGA-86-A4D0-01	TCGA-86-A4D0-01	lung adenocarcinoma	No	Primary Tumor	1	116	3.549
TCGA-55-A490-01	TCGA-55-A490-01	lung adenocarcinoma	No	Primary Tumor	1	99	4.532
TCGA-44-2666-01	TCGA-44-2666-01	lung adenocarcinoma	No	Primary Tumor	1	97	6.009
TCGA-05-4415-01	TCGA-05-4415-01	lung adenocarcinoma	No	Primary Tumor	1	91	1.875
TCGA-95-7562-01	TCGA-95-7562-01	lung adenocarcinoma	No	Primary Tumor	1	87	4.523
TCGA-MP-A4TC-01	TCGA-MP-A4TC-01	lung adenocarcinoma	No	Primary Tumor	1	74	6.3
TCGA-L9-A5IP-01	TCGA-L9-A5IP-01	lung adenocarcinoma	No	Primary Tumor	1	58	2.306
TCGA-73-4677-01	TCGA-73-4677-01	lung adenocarcinoma	No	Primary Tumor	1	38	5.443
TCGA-93-A4JO-01	TCGA-93-A4JO-01	lung adenocarcinoma	No	Primary Tumor	1	33	6.041
TCGA-50-6673-01	TCGA-50-6673-01	lung adenocarcinoma	No	Primary Tumor	1	22	5.821
TCGA-86-8672-01	TCGA-86-8672-01	lung adenocarcinoma	No	Primary Tumor	1	19	6.177
TCGA-97-7938-01	TCGA-97-7938-01	lung adenocarcinoma	No	Primary Tumor	1	18	6.794
TCGA-NJ-A4YI-01	TCGA-NJ-A4YI-01	lung adenocarcinoma	No	Primary Tumor	1	4	5.972
TCGA-05-4395-01	TCGA-05-4395-01	lung adenocarcinoma	No	Primary Tumor	1	0	3.52
TCGA-78-7163-01	TCGA-78-7163-01	lung adenocarcinoma	No	Primary Tumor	0	7248	2.77
TCGA-78-8640-01	TCGA-78-8640-01	lung adenocarcinoma	No	Primary Tumor	0	7062	4.915
TCGA-49-AARQ-01	TCGA-49-AARQ-01	lung adenocarcinoma	No	Primary Tumor	0	6732	4.112
TCGA-49-AARR-01	TCGA-49-AARR-01	lung adenocarcinoma	No	Primary Tumor	0	4992	7.533
TCGA-49-AAR0-01	TCGA-49-AAR0-01	lung adenocarcinoma	No	Primary Tumor	0	4765	5.363
TCGA-78-7149-01	TCGA-78-7149-01	lung adenocarcinoma	No	Primary Tumor	0	3940	4.627
TCGA-49-AARO-01	TCGA-49-AARO-01	lung adenocarcinoma	No	Primary Tumor	0	3759	6.441
TCGA-38-4626-01	TCGA-38-4626-01	lung adenocarcinoma	No	Primary Tumor	0	3674	6.561
TCGA-78-7153-01	TCGA-78-7153-01	lung adenocarcinoma	No	Primary Tumor	0	3635	5.593
TCGA-75-7025-01	TCGA-75-7025-01	lung adenocarcinoma	No	Primary Tumor	0	3305	7.338
TCGA-55-6986-01	TCGA-55-6986-01	lung adenocarcinoma	No	Primary Tumor	0	3261	5.813
TCGA-50-5049-01	TCGA-50-5049-01	lung adenocarcinoma	No	Primary Tumor	0	3094	6.46
TCGA-75-7027-01	TCGA-75-7027-01	lung adenocarcinoma	No	Primary Tumor	0	3059	6.157
TCGA-38-4625-01	TCGA-38-4625-01	lung adenocarcinoma	No	Primary Tumor	0	2973	5.783
TCGA-80-5608-01	TCGA-80-5608-01	lung adenocarcinoma	No	Primary Tumor	0	2832	4.333
TCGA-55-6983-01	TCGA-55-6983-01	lung adenocarcinoma	No	Primary Tumor	0	2823	6.355
TCGA-62-8399-01	TCGA-62-8399-01	lung adenocarcinoma	No	Primary Tumor	0	2696	6.157
TCGA-64-5774-01	TCGA-64-5774-01	lung adenocarcinoma	No	Primary Tumor	0	2676	3.003
TCGA-44-6776-01	TCGA-44-6776-01	lung adenocarcinoma	No	Primary Tumor	0	2616	5.206
TCGA-80-5611-01	TCGA-80-5611-01	lung adenocarcinoma	No	Primary Tumor	0	2595	3.789
TCGA-75-6206-01	TCGA-75-6206-01	lung adenocarcinoma	No	Primary Tumor	0	2590	5.751
TCGA-73-4662-01	TCGA-73-4662-01	lung adenocarcinoma	No	Primary Tumor	0	2515	6.078
TCGA-64-1679-01	TCGA-64-1679-01	lung adenocarcinoma	No	Primary Tumor	0	2488	6.427
TCGA-55-6642-01	TCGA-55-6642-01	lung adenocarcinoma	No	Primary Tumor	0	2449	6.902
TCGA-75-5146-01	TCGA-75-5146-01	lung adenocarcinoma	No	Primary Tumor	0	2368	7.061
TCGA-78-8655-01	TCGA-78-8655-01	lung adenocarcinoma	No	Primary Tumor	0	2360	5.726
TCGA-NJ-A4YG-01	TCGA-NJ-A4YG-01	lung adenocarcinoma	No	Primary Tumor	0	2261	5.679
TCGA-MP-A5C7-01	TCGA-MP-A5C7-01	lung adenocarcinoma	No	Primary Tumor	0	2248	3.957
TCGA-49-AAR2-01	TCGA-49-AAR2-01	lung adenocarcinoma	No	Primary Tumor	0	2224	4.29
TCGA-62-A46V-01	TCGA-62-A46V-01	lung adenocarcinoma	No	Primary Tumor	0	2199	5.256
TCGA-NJ-A4YF-01	TCGA-NJ-A4YF-01	lung adenocarcinoma	No	Primary Tumor	0	2161	4.017
TCGA-55-6987-01	TCGA-55-6987-01	lung adenocarcinoma	No	Primary Tumor	0	2137	5.716
TCGA-55-6980-01	TCGA-55-6980-01	lung adenocarcinoma	No	Primary Tumor	0	2109	6.813
TCGA-62-A46U-01	TCGA-62-A46U-01	lung adenocarcinoma	No	Primary Tumor	0	2067	5.151
TCGA-55-1596-01	TCGA-55-1596-01	lung adenocarcinoma	No	Primary Tumor	0	2065	3.87
TCGA-78-7159-01	TCGA-78-7159-01	lung adenocarcinoma	No	Primary Tumor	0	1974	4.56
TCGA-97-7547-01	TCGA-97-7547-01	lung adenocarcinoma	No	Primary Tumor	0	1965	6.565
TCGA-97-7552-01	TCGA-97-7552-01	lung adenocarcinoma	No	Primary Tumor	0	1932	6.38
TCGA-49-AAR3-01	TCGA-49-AAR3-01	lung adenocarcinoma	No	Primary Tumor	0	1893	3.722
TCGA-97-7553-01	TCGA-97-7553-01	lung adenocarcinoma	No	Primary Tumor	0	1870	7.582
TCGA-44-6778-01	TCGA-44-6778-01	lung adenocarcinoma	No	Primary Tumor	0	1864	6.578
TCGA-50-5942-01	TCGA-50-5942-01	lung adenocarcinoma	No	Primary Tumor	0	1847	6.995
TCGA-50-5944-01	TCGA-50-5944-01	lung adenocarcinoma	No	Primary Tumor	0	1750	7.72
TCGA-64-1676-01	TCGA-64-1676-01	lung adenocarcinoma	No	Primary Tumor	0	1728	4.49
TCGA-49-4514-01	TCGA-49-4514-01	lung adenocarcinoma	No	Primary Tumor	0	1700	3.113
TCGA-49-6744-01	TCGA-49-6744-01	lung adenocarcinoma	No	Primary Tumor	0	1683	7.026
TCGA-49-6743-01	TCGA-49-6743-01	lung adenocarcinoma	No	Primary Tumor	0	1621	5.223
TCGA-50-5946-01	TCGA-50-5946-01	lung adenocarcinoma	No	Primary Tumor	0	1617	6.735
TCGA-64-5781-01	TCGA-64-5781-01	lung adenocarcinoma	No	Primary Tumor	0	1559	6.786
TCGA-05-4249-01	TCGA-05-4249-01	lung adenocarcinoma	No	Primary Tumor	0	1523	6.01
TCGA-55-1595-01	TCGA-55-1595-01	lung adenocarcinoma	No	Primary Tumor	0	1479	6.038
TCGA-50-5941-01	TCGA-50-5941-01	lung adenocarcinoma	No	Primary Tumor	0	1474	5.672
TCGA-50-5066-01	TCGA-50-5066-01	lung adenocarcinoma	No	Primary Tumor	0	1442	5.637
TCGA-NJ-A4YQ-01	TCGA-NJ-A4YQ-01	lung adenocarcinoma	No	Primary Tumor	0	1432	4.989
TCGA-05-4398-01	TCGA-05-4398-01	lung adenocarcinoma	No	Primary Tumor	0	1431	5.222
TCGA-44-2656-01	TCGA-44-2656-01	lung adenocarcinoma	No	Primary Tumor	0	1429	5.653
TCGA-55-6971-01	TCGA-55-6971-01	lung adenocarcinoma	No	Primary Tumor	0	1400	5.627
TCGA-05-4389-01	TCGA-05-4389-01	lung adenocarcinoma	No	Primary Tumor	0	1369	4.039
TCGA-44-2659-01	TCGA-44-2659-01	lung adenocarcinoma	No	Primary Tumor	0	1367	7.324
TCGA-44-2657-01	TCGA-44-2657-01	lung adenocarcinoma	No	Primary Tumor	0	1351	7.323
TCGA-75-5147-01	TCGA-75-5147-01	lung adenocarcinoma	No	Primary Tumor	0	1333	6.954
TCGA-44-2655-01	TCGA-44-2655-01	lung adenocarcinoma	No	Primary Tumor	0	1324	6.359
TCGA-64-5778-01	TCGA-64-5778-01	lung adenocarcinoma	No	Primary Tumor	0	1305	5.41
TCGA-44-2665-01	TCGA-44-2665-01	lung adenocarcinoma	No	Primary Tumor	0	1301	7.941
TCGA-62-8397-01	TCGA-62-8397-01	lung adenocarcinoma	No	Primary Tumor	0	1289	5.112
TCGA-97-7546-01	TCGA-97-7546-01	lung adenocarcinoma	No	Primary Tumor	0	1285	7.286
TCGA-44-2662-01	TCGA-44-2662-01	lung adenocarcinoma	No	Primary Tumor	0	1280	5.427
TCGA-95-7039-01	TCGA-95-7039-01	lung adenocarcinoma	No	Primary Tumor	0	1272	4.921
TCGA-62-A471-01	TCGA-62-A471-01	lung adenocarcinoma	No	Primary Tumor	0	1246	6.492
TCGA-55-6969-01	TCGA-55-6969-01	lung adenocarcinoma	No	Primary Tumor	0	1239	6.1
TCGA-55-6985-01	TCGA-55-6985-01	lung adenocarcinoma	No	Primary Tumor	0	1233	5.993
TCGA-62-8395-01	TCGA-62-8395-01	lung adenocarcinoma	No	Primary Tumor	0	1216	6.256
TCGA-73-7498-01	TCGA-73-7498-01	lung adenocarcinoma	No	Primary Tumor	0	1189	6.659
TCGA-64-1678-01	TCGA-64-1678-01	lung adenocarcinoma	No	Primary Tumor	0	1189	3.499
TCGA-55-1594-01	TCGA-55-1594-01	lung adenocarcinoma	No	Primary Tumor	0	1178	4.643
TCGA-MN-A4N4-01	TCGA-MN-A4N4-01	lung adenocarcinoma	No	Primary Tumor	0	1175	6.435
TCGA-44-3398-01	TCGA-44-3398-01	lung adenocarcinoma	No	Primary Tumor	0	1163	8.077
TCGA-44-2661-01	TCGA-44-2661-01	lung adenocarcinoma	No	Primary Tumor	0	1159	7.26
TCGA-86-7713-01	TCGA-86-7713-01	lung adenocarcinoma	No	Primary Tumor	0	1157	3.855
TCGA-86-8054-01	TCGA-86-8054-01	lung adenocarcinoma	No	Primary Tumor	0	1148	4.458
TCGA-44-3396-01	TCGA-44-3396-01	lung adenocarcinoma	No	Primary Tumor	0	1130	5.992
TCGA-64-1680-01	TCGA-64-1680-01	lung adenocarcinoma	No	Primary Tumor	0	1126	5.317
TCGA-05-4390-01	TCGA-05-4390-01	lung adenocarcinoma	No	Primary Tumor	0	1126	5.149
TCGA-50-8457-01	TCGA-50-8457-01	lung adenocarcinoma	No	Primary Tumor	0	1125	8.053
TCGA-50-8459-01	TCGA-50-8459-01	lung adenocarcinoma	No	Primary Tumor	0	1119	7.583
TCGA-99-8028-01	TCGA-99-8028-01	lung adenocarcinoma	No	Primary Tumor	0	1118	7.524
TCGA-44-7667-01	TCGA-44-7667-01	lung adenocarcinoma	No	Primary Tumor	0	1097	4.296
TCGA-J2-A4AE-01	TCGA-J2-A4AE-01	lung adenocarcinoma	No	Primary Tumor	0	1079	6.192
TCGA-86-7955-01	TCGA-86-7955-01	lung adenocarcinoma	No	Primary Tumor	0	1072	2.297
TCGA-53-A4EZ-01	TCGA-53-A4EZ-01	lung adenocarcinoma	No	Primary Tumor	0	1071	3.489
TCGA-99-8025-01	TCGA-99-8025-01	lung adenocarcinoma	No	Primary Tumor	0	1060	5.614
TCGA-55-7910-01	TCGA-55-7910-01	lung adenocarcinoma	No	Primary Tumor	0	1040	3.983
TCGA-44-3918-01	TCGA-44-3918-01	lung adenocarcinoma	No	Primary Tumor	0	1036	6.613
TCGA-44-5643-01	TCGA-44-5643-01	lung adenocarcinoma	No	Primary Tumor	0	1013	3.403
TCGA-86-7953-01	TCGA-86-7953-01	lung adenocarcinoma	No	Primary Tumor	0	997	4.477
TCGA-86-8076-01	TCGA-86-8076-01	lung adenocarcinoma	No	Primary Tumor	0	993	5.321
TCGA-J2-A4AG-01	TCGA-J2-A4AG-01	lung adenocarcinoma	No	Primary Tumor	0	988	6.957
TCGA-55-8207-01	TCGA-55-8207-01	lung adenocarcinoma	No	Primary Tumor	0	977	7.246
TCGA-86-8279-01	TCGA-86-8279-01	lung adenocarcinoma	No	Primary Tumor	0	949	5.326
TCGA-86-7701-01	TCGA-86-7701-01	lung adenocarcinoma	No	Primary Tumor	0	947	6.162
TCGA-86-8278-01	TCGA-86-8278-01	lung adenocarcinoma	No	Primary Tumor	0	944	6.387
TCGA-86-8669-01	TCGA-86-8669-01	lung adenocarcinoma	No	Primary Tumor	0	938	4.221
TCGA-55-5899-01	TCGA-55-5899-01	lung adenocarcinoma	No	Primary Tumor	0	930	6.234
TCGA-05-4424-01	TCGA-05-4424-01	lung adenocarcinoma	No	Primary Tumor	0	913	6.272
TCGA-05-4420-01	TCGA-05-4420-01	lung adenocarcinoma	No	Primary Tumor	0	912	5.21
TCGA-62-A472-01	TCGA-62-A472-01	lung adenocarcinoma	No	Primary Tumor	0	910	4.651
TCGA-55-8085-01	TCGA-55-8085-01	lung adenocarcinoma	No	Primary Tumor	0	904	4.117
TCGA-86-A456-01	TCGA-86-A456-01	lung adenocarcinoma	No	Primary Tumor	0	896	5.745
TCGA-44-7671-01	TCGA-44-7671-01	lung adenocarcinoma	No	Primary Tumor	0	889	5.972
TCGA-55-7995-01	TCGA-55-7995-01	lung adenocarcinoma	No	Primary Tumor	0	889	4.872
TCGA-55-8206-01	TCGA-55-8206-01	lung adenocarcinoma	No	Primary Tumor	0	888	7.172
TCGA-05-5425-01	TCGA-05-5425-01	lung adenocarcinoma	No	Primary Tumor	0	882	4.979
TCGA-44-7670-01	TCGA-44-7670-01	lung adenocarcinoma	No	Primary Tumor	0	882	4.195
TCGA-55-7281-01	TCGA-55-7281-01	lung adenocarcinoma	No	Primary Tumor	0	872	6.093
TCGA-64-5815-01	TCGA-64-5815-01	lung adenocarcinoma	No	Primary Tumor	0	866	6.083
TCGA-64-5779-01	TCGA-64-5779-01	lung adenocarcinoma	No	Primary Tumor	0	864	5.272
TCGA-44-5644-01	TCGA-44-5644-01	lung adenocarcinoma	No	Primary Tumor	0	863	4.294
TCGA-86-8673-01	TCGA-86-8673-01	lung adenocarcinoma	No	Primary Tumor	0	862	4.388
TCGA-44-5645-01	TCGA-44-5645-01	lung adenocarcinoma	No	Primary Tumor	0	852	7.392
TCGA-44-6147-01	TCGA-44-6147-01	lung adenocarcinoma	No	Primary Tumor	0	845	5.826
TCGA-91-6847-01	TCGA-91-6847-01	lung adenocarcinoma	No	Primary Tumor	0	842	3.358
TCGA-86-8671-01	TCGA-86-8671-01	lung adenocarcinoma	No	Primary Tumor	0	839	7.383
TCGA-95-8039-01	TCGA-95-8039-01	lung adenocarcinoma	No	Primary Tumor	0	830	5.248
TCGA-50-8460-01	TCGA-50-8460-01	lung adenocarcinoma	No	Primary Tumor	0	829	6.112
TCGA-MN-A4N1-01	TCGA-MN-A4N1-01	lung adenocarcinoma	No	Primary Tumor	0	827	4.891
TCGA-83-5908-01	TCGA-83-5908-01	lung adenocarcinoma	No	Primary Tumor	0	824	5.057
TCGA-55-7570-01	TCGA-55-7570-01	lung adenocarcinoma	No	Primary Tumor	0	824	4.425
TCGA-69-8453-01	TCGA-69-8453-01	lung adenocarcinoma	No	Primary Tumor	0	813	7.024
TCGA-86-8674-01	TCGA-86-8674-01	lung adenocarcinoma	No	Primary Tumor	0	806	3.475
TCGA-86-A4P8-01	TCGA-86-A4P8-01	lung adenocarcinoma	No	Primary Tumor	0	805	8.213
TCGA-73-4666-01	TCGA-73-4666-01	lung adenocarcinoma	No	Primary Tumor	0	800	4.218
TCGA-55-8513-01	TCGA-55-8513-01	lung adenocarcinoma	No	Primary Tumor	0	791	6.05
TCGA-05-4426-01	TCGA-05-4426-01	lung adenocarcinoma	No	Primary Tumor	0	791	4.727
TCGA-78-7539-01	TCGA-78-7539-01	lung adenocarcinoma	No	Primary Tumor	0	791	4.548
TCGA-05-4427-01	TCGA-05-4427-01	lung adenocarcinoma	No	Primary Tumor	0	791	4.405
TCGA-97-7554-01	TCGA-97-7554-01	lung adenocarcinoma	No	Primary Tumor	0	775	6.749
TCGA-55-7815-01	TCGA-55-7815-01	lung adenocarcinoma	No	Primary Tumor	0	773	4.173
TCGA-05-4430-01	TCGA-05-4430-01	lung adenocarcinoma	No	Primary Tumor	0	761	6.61
TCGA-05-4432-01	TCGA-05-4432-01	lung adenocarcinoma	No	Primary Tumor	0	761	5.351
TCGA-99-7458-01	TCGA-99-7458-01	lung adenocarcinoma	No	Primary Tumor	0	747	6.653
TCGA-MP-A4TH-01	TCGA-MP-A4TH-01	lung adenocarcinoma	No	Primary Tumor	0	741	7.099
TCGA-86-8073-01	TCGA-86-8073-01	lung adenocarcinoma	No	Primary Tumor	0	740	6.74
TCGA-J2-8192-01	TCGA-J2-8192-01	lung adenocarcinoma	No	Primary Tumor	0	739	7.093
TCGA-05-4433-01	TCGA-05-4433-01	lung adenocarcinoma	No	Primary Tumor	0	730	6.522
TCGA-44-6146-01	TCGA-44-6146-01	lung adenocarcinoma	No	Primary Tumor	0	728	5.141
TCGA-J2-8194-01	TCGA-J2-8194-01	lung adenocarcinoma	No	Primary Tumor	0	724	4.853
TCGA-44-7672-01	TCGA-44-7672-01	lung adenocarcinoma	No	Primary Tumor	0	719	6.674
TCGA-93-A4JN-01	TCGA-93-A4JN-01	lung adenocarcinoma	No	Primary Tumor	0	718	5.183
TCGA-55-7724-01	TCGA-55-7724-01	lung adenocarcinoma	No	Primary Tumor	0	705	7.804
TCGA-44-6775-01	TCGA-44-6775-01	lung adenocarcinoma	No	Primary Tumor	0	705	6.025
TCGA-44-6148-01	TCGA-44-6148-01	lung adenocarcinoma	No	Primary Tumor	0	704	10.28
TCGA-55-7728-01	TCGA-55-7728-01	lung adenocarcinoma	No	Primary Tumor	0	704	4.902
TCGA-86-8280-01	TCGA-86-8280-01	lung adenocarcinoma	No	Primary Tumor	0	701	7.428
TCGA-44-7659-01	TCGA-44-7659-01	lung adenocarcinoma	No	Primary Tumor	0	691	5.632
TCGA-69-7763-01	TCGA-69-7763-01	lung adenocarcinoma	No	Primary Tumor	0	690	7.014
TCGA-55-A48X-01	TCGA-55-A48X-01	lung adenocarcinoma	No	Primary Tumor	0	689	5.863
TCGA-93-7347-01	TCGA-93-7347-01	lung adenocarcinoma	No	Primary Tumor	0	683	6.705
TCGA-49-6767-01	TCGA-49-6767-01	lung adenocarcinoma	No	Primary Tumor	0	677	2.909
TCGA-55-8208-01	TCGA-55-8208-01	lung adenocarcinoma	No	Primary Tumor	0	674	6.214
TCGA-05-5428-01	TCGA-05-5428-01	lung adenocarcinoma	No	Primary Tumor	0	670	4.978
TCGA-55-7576-01	TCGA-55-7576-01	lung adenocarcinoma	No	Primary Tumor	0	670	4.477
TCGA-05-4425-01	TCGA-05-4425-01	lung adenocarcinoma	No	Primary Tumor	0	669	6.408
TCGA-L9-A743-01	TCGA-L9-A743-01	lung adenocarcinoma	No	Primary Tumor	0	664	5.647
TCGA-99-AA5R-01	TCGA-99-AA5R-01	lung adenocarcinoma	No	Primary Tumor	0	658	8.694
TCGA-44-6774-01	TCGA-44-6774-01	lung adenocarcinoma	No	Primary Tumor	0	658	5.803
TCGA-97-8547-01	TCGA-97-8547-01	lung adenocarcinoma	No	Primary Tumor	0	657	5.431
TCGA-86-8358-01	TCGA-86-8358-01	lung adenocarcinoma	No	Primary Tumor	0	653	4.747
TCGA-55-7726-01	TCGA-55-7726-01	lung adenocarcinoma	No	Primary Tumor	0	652	6.222
TCGA-97-A4M0-01	TCGA-97-A4M0-01	lung adenocarcinoma	No	Primary Tumor	0	652	4.938
TCGA-55-A48Z-01	TCGA-55-A48Z-01	lung adenocarcinoma	No	Primary Tumor	0	651	5.977
TCGA-95-A4VK-01	TCGA-95-A4VK-01	lung adenocarcinoma	No	Primary Tumor	0	651	5.489
TCGA-97-A4M5-01	TCGA-97-A4M5-01	lung adenocarcinoma	No	Primary Tumor	0	634	7.138
TCGA-55-A48Y-01	TCGA-55-A48Y-01	lung adenocarcinoma	No	Primary Tumor	0	630	6.428
TCGA-97-A4M7-01	TCGA-97-A4M7-01	lung adenocarcinoma	No	Primary Tumor	0	629	6.194
TCGA-97-8552-01	TCGA-97-8552-01	lung adenocarcinoma	No	Primary Tumor	0	626	6.693
TCGA-55-A491-01	TCGA-55-A491-01	lung adenocarcinoma	No	Primary Tumor	0	626	5.328
TCGA-97-A4M2-01	TCGA-97-A4M2-01	lung adenocarcinoma	No	Primary Tumor	0	624	6.754
TCGA-55-8508-01	TCGA-55-8508-01	lung adenocarcinoma	No	Primary Tumor	0	617	4.915
TCGA-NJ-A7XG-01	TCGA-NJ-A7XG-01	lung adenocarcinoma	No	Primary Tumor	0	617	3.408
TCGA-97-A4LX-01	TCGA-97-A4LX-01	lung adenocarcinoma	No	Primary Tumor	0	614	6.085
TCGA-67-3770-01	TCGA-67-3770-01	lung adenocarcinoma	No	Primary Tumor	0	610	6.451
TCGA-67-3771-01	TCGA-67-3771-01	lung adenocarcinoma	No	Primary Tumor	0	610	5.562
TCGA-05-4405-01	TCGA-05-4405-01	lung adenocarcinoma	No	Primary Tumor	0	610	5.395
TCGA-55-7283-01	TCGA-55-7283-01	lung adenocarcinoma	No	Primary Tumor	0	609	6.745
TCGA-55-A4DG-01	TCGA-55-A4DG-01	lung adenocarcinoma	No	Primary Tumor	0	608	7.048
TCGA-05-4382-01	TCGA-05-4382-01	lung adenocarcinoma	No	Primary Tumor	0	607	6.181
TCGA-95-A4VP-01	TCGA-95-A4VP-01	lung adenocarcinoma	No	Primary Tumor	0	605	7.456
TCGA-86-7954-01	TCGA-86-7954-01	lung adenocarcinoma	No	Primary Tumor	0	605	3.873
TCGA-NJ-A55R-01	TCGA-NJ-A55R-01	lung adenocarcinoma	No	Primary Tumor	0	603	5.898
TCGA-91-A4BD-01	TCGA-91-A4BD-01	lung adenocarcinoma	No	Primary Tumor	0	603	4.343
TCGA-55-7994-01	TCGA-55-7994-01	lung adenocarcinoma	No	Primary Tumor	0	603	2.994
TCGA-97-A4M1-01	TCGA-97-A4M1-01	lung adenocarcinoma	No	Primary Tumor	0	601	7.724
TCGA-55-8091-01	TCGA-55-8091-01	lung adenocarcinoma	No	Primary Tumor	0	600	6.034
TCGA-55-8205-01	TCGA-55-8205-01	lung adenocarcinoma	No	Primary Tumor	0	599	5.07
TCGA-55-A492-01	TCGA-55-A492-01	lung adenocarcinoma	No	Primary Tumor	0	596	6.653
TCGA-44-6145-01	TCGA-44-6145-01	lung adenocarcinoma	No	Primary Tumor	0	595	6.178
TCGA-44-7660-01	TCGA-44-7660-01	lung adenocarcinoma	No	Primary Tumor	0	592	3.974
TCGA-69-A59K-01	TCGA-69-A59K-01	lung adenocarcinoma	No	Primary Tumor	0	591	4.678
TCGA-93-A4JP-01	TCGA-93-A4JP-01	lung adenocarcinoma	No	Primary Tumor	0	578	7.405
TCGA-05-4403-01	TCGA-05-4403-01	lung adenocarcinoma	No	Primary Tumor	0	578	6.28
TCGA-L4-A4E5-01	TCGA-L4-A4E5-01	lung adenocarcinoma	No	Primary Tumor	0	578	3.828
TCGA-67-3772-01	TCGA-67-3772-01	lung adenocarcinoma	No	Primary Tumor	0	573	7.009
TCGA-97-A4M6-01	TCGA-97-A4M6-01	lung adenocarcinoma	No	Primary Tumor	0	568	6.888
TCGA-95-7567-01	TCGA-95-7567-01	lung adenocarcinoma	No	Primary Tumor	0	568	4.778
TCGA-97-8171-01	TCGA-97-8171-01	lung adenocarcinoma	No	Primary Tumor	0	568	2.53
TCGA-55-7903-01	TCGA-55-7903-01	lung adenocarcinoma	No	Primary Tumor	0	567	4.243
TCGA-L9-A7SV-01	TCGA-L9-A7SV-01	lung adenocarcinoma	No	Primary Tumor	0	565	4.041
TCGA-97-7937-01	TCGA-97-7937-01	lung adenocarcinoma	No	Primary Tumor	0	564	4.824
TCGA-95-A4VN-01	TCGA-95-A4VN-01	lung adenocarcinoma	No	Primary Tumor	0	553	4.509
TCGA-55-8511-01	TCGA-55-8511-01	lung adenocarcinoma	No	Primary Tumor	0	552	5.306
TCGA-97-8175-01	TCGA-97-8175-01	lung adenocarcinoma	No	Primary Tumor	0	551	4.722
TCGA-55-8203-01	TCGA-55-8203-01	lung adenocarcinoma	No	Primary Tumor	0	547	5.042
TCGA-55-A57B-01	TCGA-55-A57B-01	lung adenocarcinoma	No	Primary Tumor	0	546	6.67
TCGA-97-8172-01	TCGA-97-8172-01	lung adenocarcinoma	No	Primary Tumor	0	545	8.303
TCGA-55-8094-01	TCGA-55-8094-01	lung adenocarcinoma	No	Primary Tumor	0	541	3.313
TCGA-97-A4M3-01	TCGA-97-A4M3-01	lung adenocarcinoma	No	Primary Tumor	0	540	5.264
TCGA-55-8510-01	TCGA-55-8510-01	lung adenocarcinoma	No	Primary Tumor	0	539	6.637
TCGA-55-7911-01	TCGA-55-7911-01	lung adenocarcinoma	No	Primary Tumor	0	537	4.936
TCGA-55-8614-01	TCGA-55-8614-01	lung adenocarcinoma	No	Primary Tumor	0	536	5.608
TCGA-55-8301-01	TCGA-55-8301-01	lung adenocarcinoma	No	Primary Tumor	0	534	5.657
TCGA-93-7348-01	TCGA-93-7348-01	lung adenocarcinoma	No	Primary Tumor	0	531	5.786
TCGA-93-A4JQ-01	TCGA-93-A4JQ-01	lung adenocarcinoma	No	Primary Tumor	0	526	6.231
TCGA-49-6745-01	TCGA-49-6745-01	lung adenocarcinoma	No	Primary Tumor	0	522	5.796
TCGA-55-8514-01	TCGA-55-8514-01	lung adenocarcinoma	No	Primary Tumor	0	520	5.38
TCGA-55-8621-01	TCGA-55-8621-01	lung adenocarcinoma	No	Primary Tumor	0	515	7.972
TCGA-55-8204-01	TCGA-55-8204-01	lung adenocarcinoma	No	Primary Tumor	0	515	5.308
TCGA-S2-AA1A-01	TCGA-S2-AA1A-01	lung adenocarcinoma	No	Primary Tumor	0	513	7.548
TCGA-91-8496-01	TCGA-91-8496-01	lung adenocarcinoma	No	Primary Tumor	0	505	7.51
TCGA-97-8177-01	TCGA-97-8177-01	lung adenocarcinoma	No	Primary Tumor	0	499	6.815
TCGA-91-7771-01	TCGA-91-7771-01	lung adenocarcinoma	No	Primary Tumor	0	492	6.682
TCGA-55-7573-01	TCGA-55-7573-01	lung adenocarcinoma	No	Primary Tumor	0	487	7.495
TCGA-44-A479-01	TCGA-44-A479-01	lung adenocarcinoma	No	Primary Tumor	0	486	6.832
TCGA-97-7941-01	TCGA-97-7941-01	lung adenocarcinoma	No	Primary Tumor	0	484	7.03
TCGA-55-A494-01	TCGA-55-A494-01	lung adenocarcinoma	No	Primary Tumor	0	481	1.472
TCGA-55-8302-01	TCGA-55-8302-01	lung adenocarcinoma	No	Primary Tumor	0	478	5.143
TCGA-95-7947-01	TCGA-95-7947-01	lung adenocarcinoma	No	Primary Tumor	0	477	4.154
TCGA-55-8097-01	TCGA-55-8097-01	lung adenocarcinoma	No	Primary Tumor	0	476	6.775
TCGA-L9-A8F4-01	TCGA-L9-A8F4-01	lung adenocarcinoma	No	Primary Tumor	0	476	5.946
TCGA-95-7948-01	TCGA-95-7948-01	lung adenocarcinoma	No	Primary Tumor	0	476	3.952
TCGA-73-4668-01	TCGA-73-4668-01	lung adenocarcinoma	No	Primary Tumor	0	467	4.107
TCGA-44-A47A-01	TCGA-44-A47A-01	lung adenocarcinoma	No	Primary Tumor	0	466	5.12
TCGA-55-8087-01	TCGA-55-8087-01	lung adenocarcinoma	No	Primary Tumor	0	462	6.294
TCGA-05-5420-01	TCGA-05-5420-01	lung adenocarcinoma	No	Primary Tumor	0	457	5.773
TCGA-05-4417-01	TCGA-05-4417-01	lung adenocarcinoma	No	Primary Tumor	0	455	6.717
TCGA-67-4679-01	TCGA-67-4679-01	lung adenocarcinoma	No	Primary Tumor	0	448	7.342
TCGA-38-6178-01	TCGA-38-6178-01	lung adenocarcinoma	No	Primary Tumor	0	448	5.456
TCGA-55-8615-01	TCGA-55-8615-01	lung adenocarcinoma	No	Primary Tumor	0	446	4.045
TCGA-55-7725-01	TCGA-55-7725-01	lung adenocarcinoma	No	Primary Tumor	0	442	6.024
TCGA-55-8505-01	TCGA-55-8505-01	lung adenocarcinoma	No	Primary Tumor	0	440	5.339
TCGA-L4-A4E6-01	TCGA-L4-A4E6-01	lung adenocarcinoma	No	Primary Tumor	0	435	6.927
TCGA-97-8179-01	TCGA-97-8179-01	lung adenocarcinoma	No	Primary Tumor	0	435	6.178
TCGA-55-6543-01	TCGA-55-6543-01	lung adenocarcinoma	No	Primary Tumor	0	435	4.933
TCGA-67-3773-01	TCGA-67-3773-01	lung adenocarcinoma	No	Primary Tumor	0	427	6.414
TCGA-05-4384-01	TCGA-05-4384-01	lung adenocarcinoma	No	Primary Tumor	0	426	6.329
TCGA-69-8253-01	TCGA-69-8253-01	lung adenocarcinoma	No	Primary Tumor	0	426	5.804
TCGA-53-7813-01	TCGA-53-7813-01	lung adenocarcinoma	No	Primary Tumor	0	424	4.738
TCGA-86-8668-01	TCGA-86-8668-01	lung adenocarcinoma	No	Primary Tumor	0	423	6.496
TCGA-67-6217-01	TCGA-67-6217-01	lung adenocarcinoma	No	Primary Tumor	0	422	6.514
TCGA-55-8507-01	TCGA-55-8507-01	lung adenocarcinoma	No	Primary Tumor	0	418	6.742
TCGA-91-6836-01	TCGA-91-6836-01	lung adenocarcinoma	No	Primary Tumor	0	417	3.16
TCGA-55-8619-01	TCGA-55-8619-01	lung adenocarcinoma	No	Primary Tumor	0	416	7.62
TCGA-86-A4P7-01	TCGA-86-A4P7-01	lung adenocarcinoma	No	Primary Tumor	0	415	6.813
TCGA-44-A4SS-01	TCGA-44-A4SS-01	lung adenocarcinoma	No	Primary Tumor	0	415	5.001
TCGA-69-7764-01	TCGA-69-7764-01	lung adenocarcinoma	No	Primary Tumor	0	414	6.073
TCGA-69-7980-01	TCGA-69-7980-01	lung adenocarcinoma	No	Primary Tumor	0	411	5.872
TCGA-69-8254-01	TCGA-69-8254-01	lung adenocarcinoma	No	Primary Tumor	0	409	5.235
TCGA-69-7979-01	TCGA-69-7979-01	lung adenocarcinoma	No	Primary Tumor	0	408	5.027
TCGA-67-3774-01	TCGA-67-3774-01	lung adenocarcinoma	No	Primary Tumor	0	385	6.267
TCGA-44-8117-01	TCGA-44-8117-01	lung adenocarcinoma	No	Primary Tumor	0	385	5.023
TCGA-95-7944-01	TCGA-95-7944-01	lung adenocarcinoma	No	Primary Tumor	0	377	5.354
TCGA-91-6840-01	TCGA-91-6840-01	lung adenocarcinoma	No	Primary Tumor	0	372	4.754
TCGA-05-4422-01	TCGA-05-4422-01	lung adenocarcinoma	No	Primary Tumor	0	365	3.425
TCGA-49-6761-01	TCGA-49-6761-01	lung adenocarcinoma	No	Primary Tumor	0	354	5.419
TCGA-86-8585-01	TCGA-86-8585-01	lung adenocarcinoma	No	Primary Tumor	0	353	5.782
TCGA-44-A47G-01	TCGA-44-A47G-01	lung adenocarcinoma	No	Primary Tumor	0	351	5.69
TCGA-91-6828-01	TCGA-91-6828-01	lung adenocarcinoma	No	Primary Tumor	0	323	5.006
TCGA-91-6831-01	TCGA-91-6831-01	lung adenocarcinoma	No	Primary Tumor	0	310	5.029
TCGA-L9-A444-01	TCGA-L9-A444-01	lung adenocarcinoma	No	Primary Tumor	0	307	5.739
TCGA-44-A47B-01	TCGA-44-A47B-01	lung adenocarcinoma	No	Primary Tumor	0	287	4.207
TCGA-44-8119-01	TCGA-44-8119-01	lung adenocarcinoma	No	Primary Tumor	0	285	2.971
TCGA-35-5375-01	TCGA-35-5375-01	lung adenocarcinoma	No	Primary Tumor	0	264	6.031
TCGA-44-8120-01	TCGA-44-8120-01	lung adenocarcinoma	No	Primary Tumor	0	260	5.835
TCGA-71-6725-01	TCGA-71-6725-01	lung adenocarcinoma	No	Primary Tumor	0	256	2.856
TCGA-69-7973-01	TCGA-69-7973-01	lung adenocarcinoma	No	Primary Tumor	0	230	5.496
TCGA-35-4122-01	TCGA-35-4122-01	lung adenocarcinoma	No	Primary Tumor	0	225	5.984
TCGA-91-6848-01	TCGA-91-6848-01	lung adenocarcinoma	No	Primary Tumor	0	224	4.455
TCGA-44-7662-01	TCGA-44-7662-01	lung adenocarcinoma	No	Primary Tumor	0	218	5.793
TCGA-69-7760-01	TCGA-69-7760-01	lung adenocarcinoma	No	Primary Tumor	0	202	5.092
TCGA-69-7761-01	TCGA-69-7761-01	lung adenocarcinoma	No	Primary Tumor	0	186	5.336
TCGA-69-7974-01	TCGA-69-7974-01	lung adenocarcinoma	No	Primary Tumor	0	184	5.457
TCGA-35-4123-01	TCGA-35-4123-01	lung adenocarcinoma	No	Primary Tumor	0	182	6.005
TCGA-86-6851-01	TCGA-86-6851-01	lung adenocarcinoma	No	Primary Tumor	0	179	5.373
TCGA-67-6215-01	TCGA-67-6215-01	lung adenocarcinoma	No	Primary Tumor	0	174	5.99
TCGA-69-7765-01	TCGA-69-7765-01	lung adenocarcinoma	No	Primary Tumor	0	165	6.947
TCGA-05-5423-01	TCGA-05-5423-01	lung adenocarcinoma	No	Primary Tumor	0	151	5.806
TCGA-67-6216-01	TCGA-67-6216-01	lung adenocarcinoma	No	Primary Tumor	0	141	4.511
TCGA-86-8056-01	TCGA-86-8056-01	lung adenocarcinoma	No	Primary Tumor	0	139	4.895
TCGA-69-7978-01	TCGA-69-7978-01	lung adenocarcinoma	No	Primary Tumor	0	134	5.811
TCGA-38-A44F-01	TCGA-38-A44F-01	lung adenocarcinoma	No	Primary Tumor	0	133	7.552
TCGA-73-4670-01	TCGA-73-4670-01	lung adenocarcinoma	No	Primary Tumor	0	131	5.997
TCGA-69-8255-01	TCGA-69-8255-01	lung adenocarcinoma	No	Primary Tumor	0	129	3.629
TCGA-55-7727-01	TCGA-55-7727-01	lung adenocarcinoma	No	Primary Tumor	0	119	4.738
TCGA-95-8494-01	TCGA-95-8494-01	lung adenocarcinoma	No	Primary Tumor	0	84	3.846
TCGA-MN-A4N5-01	TCGA-MN-A4N5-01	lung adenocarcinoma	No	Primary Tumor	0	84	2.613
TCGA-91-6835-01	TCGA-91-6835-01	lung adenocarcinoma	No	Primary Tumor	0	79	6.112
TCGA-05-5715-01	TCGA-05-5715-01	lung adenocarcinoma	No	Primary Tumor	0	62	5.045
TCGA-91-6830-01	TCGA-91-6830-01	lung adenocarcinoma	No	Primary Tumor	0	60	7.298
TCGA-NJ-A4YP-01	TCGA-NJ-A4YP-01	lung adenocarcinoma	No	Primary Tumor	0	50	4.977
TCGA-55-8616-01	TCGA-55-8616-01	lung adenocarcinoma	No	Primary Tumor	0	48	6.308
TCGA-91-A4BC-01	TCGA-91-A4BC-01	lung adenocarcinoma	No	Primary Tumor	0	44	6.509
TCGA-99-8032-01	TCGA-99-8032-01	lung adenocarcinoma	No	Primary Tumor	0	44	6.418
TCGA-91-8499-01	TCGA-91-8499-01	lung adenocarcinoma	No	Primary Tumor	0	36	3.68
TCGA-91-6849-01	TCGA-91-6849-01	lung adenocarcinoma	No	Primary Tumor	0	35	5.674
TCGA-55-A493-01	TCGA-55-A493-01	lung adenocarcinoma	No	Primary Tumor	0	28	3.958
TCGA-86-8074-01	TCGA-86-8074-01	lung adenocarcinoma	No	Primary Tumor	0	24	5.171
TCGA-NJ-A55A-01	TCGA-NJ-A55A-01	lung adenocarcinoma	No	Primary Tumor	0	15	7.065
TCGA-35-3615-01	TCGA-35-3615-01	lung adenocarcinoma	No	Primary Tumor	0	14	5.023
TCGA-NJ-A55O-01	TCGA-NJ-A55O-01	lung adenocarcinoma	No	Primary Tumor	0	13	5.974
TCGA-55-8506-01	TCGA-55-8506-01	lung adenocarcinoma	No	Primary Tumor	0	11	3.743
TCGA-05-4410-01	TCGA-05-4410-01	lung adenocarcinoma	No	Primary Tumor	0	0	5.707
TCGA-86-8281-01	TCGA-86-8281-01	lung adenocarcinoma	No	Primary Tumor	0	0	5.271
TCGA-05-4244-01	TCGA-05-4244-01	lung adenocarcinoma	No	Primary Tumor	0	0	4.708

## Sheet: GSTM5-LUSC
Additional file 2: The raw data of GSTM5 expression status and prognosis in LUSC patients.
sample	samples	history_of_neoadjuvant_treatment	_primary_disease	sample_type		OS	OS.time	GSTM5
TCGA-18-3412-01	TCGA-18-3412-01	No	lung squamous cell carcinoma	Primary Tumor		1	345	14.68
TCGA-LA-A446-01	TCGA-LA-A446-01	No	lung squamous cell carcinoma	Primary Tumor		0	401	13.66
TCGA-33-AASJ-01	TCGA-33-AASJ-01	No	lung squamous cell carcinoma	Primary Tumor		1	3600	9.326
TCGA-66-2793-01	TCGA-66-2793-01	No	lung squamous cell carcinoma	Primary Tumor		1	306	8.999
TCGA-56-8623-01	TCGA-56-8623-01	No	lung squamous cell carcinoma	Primary Tumor		1	692	8.808
TCGA-98-A53D-01	TCGA-98-A53D-01	No	lung squamous cell carcinoma	Primary Tumor		1	645	7.811
TCGA-60-2715-01	TCGA-60-2715-01	No	lung squamous cell carcinoma	Primary Tumor		1	1075	7.691
TCGA-63-7022-01	TCGA-63-7022-01	No	lung squamous cell carcinoma	Primary Tumor		0	2073	7.541
TCGA-98-A53C-01	TCGA-98-A53C-01	No	lung squamous cell carcinoma	Primary Tumor		0	822	7.482
TCGA-18-3417-01	TCGA-18-3417-01	No	lung squamous cell carcinoma	Primary Tumor		1	1097	7.371
TCGA-21-5782-01	TCGA-21-5782-01	No	lung squamous cell carcinoma	Primary Tumor		1	962	7.337
TCGA-46-3766-01	TCGA-46-3766-01	No	lung squamous cell carcinoma	Primary Tumor		0	370	7.285
TCGA-34-5928-01	TCGA-34-5928-01	No	lung squamous cell carcinoma	Primary Tumor		0	1196	7.254
TCGA-85-6175-01	TCGA-85-6175-01	No	lung squamous cell carcinoma	Primary Tumor		1	294	7.233
TCGA-NC-A5HJ-01	TCGA-NC-A5HJ-01	No	lung squamous cell carcinoma	Primary Tumor		1	418	7.155
TCGA-39-5022-01	TCGA-39-5022-01	No	lung squamous cell carcinoma	Primary Tumor		1	1679	7.114
TCGA-46-3767-01	TCGA-46-3767-01	No	lung squamous cell carcinoma	Primary Tumor		0	396	7.112
TCGA-98-A53H-01	TCGA-98-A53H-01	No	lung squamous cell carcinoma	Primary Tumor		0	618	7.029
TCGA-34-5234-01	TCGA-34-5234-01	No	lung squamous cell carcinoma	Primary Tumor		0	2271	7.025
TCGA-22-1016-01	TCGA-22-1016-01	No	lung squamous cell carcinoma	Primary Tumor		1	822	6.992
TCGA-34-5236-01	TCGA-34-5236-01	No	lung squamous cell carcinoma	Primary Tumor		1	276	6.981
TCGA-90-6837-01	TCGA-90-6837-01	No	lung squamous cell carcinoma	Primary Tumor		0	758	6.977
TCGA-77-8008-01	TCGA-77-8008-01	No	lung squamous cell carcinoma	Primary Tumor		1	2639	6.905
TCGA-43-6647-01	TCGA-43-6647-01	No	lung squamous cell carcinoma	Primary Tumor		0	757	6.89
TCGA-60-2709-01	TCGA-60-2709-01	No	lung squamous cell carcinoma	Primary Tumor		0	1505	6.869
TCGA-98-7454-01	TCGA-98-7454-01	No	lung squamous cell carcinoma	Primary Tumor		0	652	6.865
TCGA-60-2704-01	TCGA-60-2704-01	No	lung squamous cell carcinoma	Primary Tumor		1	1154	6.85
TCGA-96-8170-01	TCGA-96-8170-01	No	lung squamous cell carcinoma	Primary Tumor		0	531	6.835
TCGA-77-8145-01	TCGA-77-8145-01	No	lung squamous cell carcinoma	Primary Tumor		1	212	6.768
TCGA-66-2780-01	TCGA-66-2780-01	No	lung squamous cell carcinoma	Primary Tumor		1	366	6.723
TCGA-22-1002-01	TCGA-22-1002-01	No	lung squamous cell carcinoma	Primary Tumor		1	131	6.692
TCGA-34-5239-01	TCGA-34-5239-01	No	lung squamous cell carcinoma	Primary Tumor		0	1834	6.69
TCGA-34-2608-01	TCGA-34-2608-01	No	lung squamous cell carcinoma	Primary Tumor		1	1000	6.689
TCGA-92-7340-01	TCGA-92-7340-01	No	lung squamous cell carcinoma	Primary Tumor		0	82	6.677
TCGA-60-2720-01	TCGA-60-2720-01	No	lung squamous cell carcinoma	Primary Tumor		0	97	6.657
TCGA-34-5241-01	TCGA-34-5241-01	No	lung squamous cell carcinoma	Primary Tumor		1	515	6.625
TCGA-56-8625-01	TCGA-56-8625-01	No	lung squamous cell carcinoma	Primary Tumor		1	315	6.601
TCGA-39-5039-01	TCGA-39-5039-01	No	lung squamous cell carcinoma	Primary Tumor		1	544	6.6
TCGA-66-2789-01	TCGA-66-2789-01	No	lung squamous cell carcinoma	Primary Tumor		1	123	6.594
TCGA-96-7545-01	TCGA-96-7545-01	No	lung squamous cell carcinoma	Primary Tumor		1	1736	6.571
TCGA-56-A4ZJ-01	TCGA-56-A4ZJ-01	No	lung squamous cell carcinoma	Primary Tumor		0	640	6.568
TCGA-56-8503-01	TCGA-56-8503-01	No	lung squamous cell carcinoma	Primary Tumor		0	41	6.523
TCGA-43-8115-01	TCGA-43-8115-01	No	lung squamous cell carcinoma	Primary Tumor		0	407	6.518
TCGA-56-8624-01	TCGA-56-8624-01	No	lung squamous cell carcinoma	Primary Tumor		0	420	6.51
TCGA-22-1000-01	TCGA-22-1000-01	No	lung squamous cell carcinoma	Primary Tumor		1	454	6.506
TCGA-85-8582-01	TCGA-85-8582-01	No	lung squamous cell carcinoma	Primary Tumor		0	1160	6.466
TCGA-85-A513-01	TCGA-85-A513-01	No	lung squamous cell carcinoma	Primary Tumor		0	910	6.461
TCGA-21-5784-01	TCGA-21-5784-01	No	lung squamous cell carcinoma	Primary Tumor		0	1268	6.447
TCGA-22-4596-01	TCGA-22-4596-01	No	lung squamous cell carcinoma	Primary Tumor		1	17	6.446
TCGA-77-A5FZ-01	TCGA-77-A5FZ-01	No	lung squamous cell carcinoma	Primary Tumor		1	3838	6.442
TCGA-56-5897-01	TCGA-56-5897-01	No	lung squamous cell carcinoma	Primary Tumor		0	378	6.44
TCGA-18-3409-01	TCGA-18-3409-01	No	lung squamous cell carcinoma	Primary Tumor		0	3747	6.428
TCGA-NC-A5HP-01	TCGA-NC-A5HP-01	No	lung squamous cell carcinoma	Primary Tumor		1	770	6.408
TCGA-22-4604-01	TCGA-22-4604-01	No	lung squamous cell carcinoma	Primary Tumor		1	399	6.4
TCGA-92-8063-01	TCGA-92-8063-01	No	lung squamous cell carcinoma	Primary Tumor		0	122	6.387
TCGA-66-2787-01	TCGA-66-2787-01	No	lung squamous cell carcinoma	Primary Tumor		0	1217	6.368
TCGA-98-8021-01	TCGA-98-8021-01	No	lung squamous cell carcinoma	Primary Tumor		0	937	6.321
TCGA-22-4605-01	TCGA-22-4605-01	No	lung squamous cell carcinoma	Primary Tumor		1	974	6.317
TCGA-63-A5MJ-01	TCGA-63-A5MJ-01	No	lung squamous cell carcinoma	Primary Tumor		0	1824	6.311
TCGA-77-8131-01	TCGA-77-8131-01	No	lung squamous cell carcinoma	Primary Tumor		1	383	6.296
TCGA-85-8350-01	TCGA-85-8350-01	No	lung squamous cell carcinoma	Primary Tumor		0	683	6.296
TCGA-21-1076-01	TCGA-21-1076-01	No	lung squamous cell carcinoma	Primary Tumor		0	1852	6.281
TCGA-22-4609-01	TCGA-22-4609-01	No	lung squamous cell carcinoma	Primary Tumor		1	291	6.266
TCGA-43-3920-01	TCGA-43-3920-01	No	lung squamous cell carcinoma	Primary Tumor		0	1007	6.23
TCGA-22-4595-01	TCGA-22-4595-01	No	lung squamous cell carcinoma	Primary Tumor		1	734	6.212
TCGA-63-A5MV-01	TCGA-63-A5MV-01	No	lung squamous cell carcinoma	Primary Tumor		0	1100	6.194
TCGA-39-5019-01	TCGA-39-5019-01	No	lung squamous cell carcinoma	Primary Tumor		0	3387	6.156
TCGA-56-6545-01	TCGA-56-6545-01	No	lung squamous cell carcinoma	Primary Tumor		0	666	6.152
TCGA-18-5595-01	TCGA-18-5595-01	No	lung squamous cell carcinoma	Primary Tumor		1	827	6.139
TCGA-68-A59I-01	TCGA-68-A59I-01	No	lung squamous cell carcinoma	Primary Tumor		0	492	6.129
TCGA-66-2767-01	TCGA-66-2767-01	No	lung squamous cell carcinoma	Primary Tumor		0	61	6.119
TCGA-98-8023-01	TCGA-98-8023-01	No	lung squamous cell carcinoma	Primary Tumor		0	649	6.115
TCGA-77-7142-01	TCGA-77-7142-01	No	lung squamous cell carcinoma	Primary Tumor		0	2227	6.099
TCGA-34-7107-01	TCGA-34-7107-01	No	lung squamous cell carcinoma	Primary Tumor		1	34	6.095
TCGA-77-8130-01	TCGA-77-8130-01	No	lung squamous cell carcinoma	Primary Tumor		0	4765	6.09
TCGA-58-8388-01	TCGA-58-8388-01	No	lung squamous cell carcinoma	Primary Tumor		1	412	6.067
TCGA-43-A56U-01	TCGA-43-A56U-01	No	lung squamous cell carcinoma	Primary Tumor		0	432	6.066
TCGA-56-7731-01	TCGA-56-7731-01	No	lung squamous cell carcinoma	Primary Tumor		1	3	6.064
TCGA-90-A4ED-01	TCGA-90-A4ED-01	No	lung squamous cell carcinoma	Primary Tumor		0	615	6.047
TCGA-77-7335-01	TCGA-77-7335-01	No	lung squamous cell carcinoma	Primary Tumor		1	2133	6.034
TCGA-85-8070-01	TCGA-85-8070-01	No	lung squamous cell carcinoma	Primary Tumor		0	960	6.031
TCGA-56-8628-01	TCGA-56-8628-01	No	lung squamous cell carcinoma	Primary Tumor		0	616	6.024
TCGA-60-2707-01	TCGA-60-2707-01	No	lung squamous cell carcinoma	Primary Tumor		1	667	6.023
TCGA-66-2737-01	TCGA-66-2737-01	No	lung squamous cell carcinoma	Primary Tumor		0	61	6.023
TCGA-22-5479-01	TCGA-22-5479-01	No	lung squamous cell carcinoma	Primary Tumor		1	2625	6.021
TCGA-66-2788-01	TCGA-66-2788-01	No	lung squamous cell carcinoma	Primary Tumor		0	699	6.018
TCGA-68-7756-01	TCGA-68-7756-01	No	lung squamous cell carcinoma	Primary Tumor		0	202	6.01
TCGA-85-8276-01	TCGA-85-8276-01	No	lung squamous cell carcinoma	Primary Tumor		0	1050	6.003
TCGA-NK-A5CX-01	TCGA-NK-A5CX-01	No	lung squamous cell carcinoma	Primary Tumor		0	111	6.002
TCGA-85-8481-01	TCGA-85-8481-01	No	lung squamous cell carcinoma	Primary Tumor		1	236	6
TCGA-66-2777-01	TCGA-66-2777-01	No	lung squamous cell carcinoma	Primary Tumor		0	61	5.985
TCGA-60-2703-01	TCGA-60-2703-01	No	lung squamous cell carcinoma	Primary Tumor		1	2945	5.963
TCGA-94-7557-01	TCGA-94-7557-01	No	lung squamous cell carcinoma	Primary Tumor		1	5	5.952
TCGA-66-2790-01	TCGA-66-2790-01	No	lung squamous cell carcinoma	Primary Tumor		0	699	5.916
TCGA-85-A4JC-01	TCGA-85-A4JC-01	No	lung squamous cell carcinoma	Primary Tumor		1	604	5.906
TCGA-58-A46J-01	TCGA-58-A46J-01	No	lung squamous cell carcinoma	Primary Tumor		0	2589	5.903
TCGA-22-5483-01	TCGA-22-5483-01	No	lung squamous cell carcinoma	Primary Tumor		1	573	5.902
TCGA-66-2744-01	TCGA-66-2744-01	No	lung squamous cell carcinoma	Primary Tumor		0	30	5.893
TCGA-46-6026-01	TCGA-46-6026-01	No	lung squamous cell carcinoma	Primary Tumor		0	423	5.883
TCGA-34-8454-01	TCGA-34-8454-01	No	lung squamous cell carcinoma	Primary Tumor		0	1180	5.878
TCGA-60-2726-01	TCGA-60-2726-01	No	lung squamous cell carcinoma	Primary Tumor		1	358	5.876
TCGA-63-A5MS-01	TCGA-63-A5MS-01	No	lung squamous cell carcinoma	Primary Tumor		0	2381	5.869
TCGA-77-8154-01	TCGA-77-8154-01	No	lung squamous cell carcinoma	Primary Tumor		0	1841	5.863
TCGA-85-6561-01	TCGA-85-6561-01	No	lung squamous cell carcinoma	Primary Tumor		0	1224	5.858
TCGA-43-6770-01	TCGA-43-6770-01	No	lung squamous cell carcinoma	Primary Tumor		0	653	5.85
TCGA-39-5031-01	TCGA-39-5031-01	No	lung squamous cell carcinoma	Primary Tumor		1	1841	5.837
TCGA-18-3415-01	TCGA-18-3415-01	No	lung squamous cell carcinoma	Primary Tumor		1	2803	5.835
TCGA-85-A4PA-01	TCGA-85-A4PA-01	No	lung squamous cell carcinoma	Primary Tumor		0	741	5.817
TCGA-63-A5MG-01	TCGA-63-A5MG-01	No	lung squamous cell carcinoma	Primary Tumor		0	2148	5.814
TCGA-22-5489-01	TCGA-22-5489-01	No	lung squamous cell carcinoma	Primary Tumor		1	1912	5.813
TCGA-90-7964-01	TCGA-90-7964-01	No	lung squamous cell carcinoma	Primary Tumor		0	428	5.808
TCGA-37-A5EM-01	TCGA-37-A5EM-01	No	lung squamous cell carcinoma	Primary Tumor		0	867	5.798
TCGA-85-8049-01	TCGA-85-8049-01	No	lung squamous cell carcinoma	Primary Tumor		0	579	5.784
TCGA-90-A59Q-01	TCGA-90-A59Q-01	No	lung squamous cell carcinoma	Primary Tumor		1	322	5.777
TCGA-56-A49D-01	TCGA-56-A49D-01	No	lung squamous cell carcinoma	Primary Tumor		0	637	5.758
TCGA-22-1005-01	TCGA-22-1005-01	No	lung squamous cell carcinoma	Primary Tumor		1	1953	5.755
TCGA-43-A474-01	TCGA-43-A474-01	No	lung squamous cell carcinoma	Primary Tumor		0	353	5.748
TCGA-77-7140-01	TCGA-77-7140-01	No	lung squamous cell carcinoma	Primary Tumor		1	632	5.74
TCGA-33-4547-01	TCGA-33-4547-01	No	lung squamous cell carcinoma	Primary Tumor		0	2419	5.736
TCGA-56-7580-01	TCGA-56-7580-01	No	lung squamous cell carcinoma	Primary Tumor		0	925	5.735
TCGA-66-2734-01	TCGA-66-2734-01	No	lung squamous cell carcinoma	Primary Tumor		0	1311	5.732
TCGA-68-8251-01	TCGA-68-8251-01	No	lung squamous cell carcinoma	Primary Tumor		0	406	5.71
TCGA-34-5240-01	TCGA-34-5240-01	No	lung squamous cell carcinoma	Primary Tumor		0	1541	5.706
TCGA-22-4593-01	TCGA-22-4593-01	No	lung squamous cell carcinoma	Primary Tumor		1	1067	5.704
TCGA-NK-A5D1-01	TCGA-NK-A5D1-01	No	lung squamous cell carcinoma	Primary Tumor		0	511	5.695
TCGA-43-7656-01	TCGA-43-7656-01	No	lung squamous cell carcinoma	Primary Tumor		0	596	5.694
TCGA-60-2725-01	TCGA-60-2725-01	No	lung squamous cell carcinoma	Primary Tumor		0	816	5.684
TCGA-22-5473-01	TCGA-22-5473-01	No	lung squamous cell carcinoma	Primary Tumor		1	1933	5.677
TCGA-85-A511-01	TCGA-85-A511-01	No	lung squamous cell carcinoma	Primary Tumor		1	455	5.672
TCGA-60-2723-01	TCGA-60-2723-01	No	lung squamous cell carcinoma	Primary Tumor		0	1092	5.664
TCGA-39-5028-01	TCGA-39-5028-01	No	lung squamous cell carcinoma	Primary Tumor		1	52	5.662
TCGA-85-8355-01	TCGA-85-8355-01	No	lung squamous cell carcinoma	Primary Tumor		0	61	5.654
TCGA-56-A5DR-01	TCGA-56-A5DR-01	No	lung squamous cell carcinoma	Primary Tumor		0	4	5.652
TCGA-60-2708-01	TCGA-60-2708-01	No	lung squamous cell carcinoma	Primary Tumor		0	2447	5.647
TCGA-46-3765-01	TCGA-46-3765-01	No	lung squamous cell carcinoma	Primary Tumor		0	405	5.647
TCGA-56-5898-01	TCGA-56-5898-01	No	lung squamous cell carcinoma	Primary Tumor		0	555	5.631
TCGA-56-8622-01	TCGA-56-8622-01	No	lung squamous cell carcinoma	Primary Tumor		0	55	5.628
TCGA-85-8048-01	TCGA-85-8048-01	No	lung squamous cell carcinoma	Primary Tumor		0	765	5.624
TCGA-52-7622-01	TCGA-52-7622-01	No	lung squamous cell carcinoma	Primary Tumor		0	862	5.619
TCGA-22-5482-01	TCGA-22-5482-01	No	lung squamous cell carcinoma	Primary Tumor		1	357	5.608
TCGA-43-6773-01	TCGA-43-6773-01	No	lung squamous cell carcinoma	Primary Tumor		1	116	5.605
TCGA-22-5474-01	TCGA-22-5474-01	No	lung squamous cell carcinoma	Primary Tumor		1	445	5.561
TCGA-70-6722-01	TCGA-70-6722-01	No	lung squamous cell carcinoma	Primary Tumor		0	367	5.559
TCGA-85-7843-01	TCGA-85-7843-01	No	lung squamous cell carcinoma	Primary Tumor		0	35	5.559
TCGA-22-5478-01	TCGA-22-5478-01	No	lung squamous cell carcinoma	Primary Tumor		1	24	5.549
TCGA-98-8022-01	TCGA-98-8022-01	No	lung squamous cell carcinoma	Primary Tumor		1	933	5.548
TCGA-18-3406-01	TCGA-18-3406-01	No	lung squamous cell carcinoma	Primary Tumor		1	371	5.544
TCGA-56-8201-01	TCGA-56-8201-01	No	lung squamous cell carcinoma	Primary Tumor		1	397	5.539
TCGA-77-A5G1-01	TCGA-77-A5G1-01	No	lung squamous cell carcinoma	Primary Tumor		0	4026	5.538
TCGA-85-8287-01	TCGA-85-8287-01	No	lung squamous cell carcinoma	Primary Tumor		1	23	5.533
TCGA-56-8626-01	TCGA-56-8626-01	No	lung squamous cell carcinoma	Primary Tumor		1	302	5.526
TCGA-39-5016-01	TCGA-39-5016-01	No	lung squamous cell carcinoma	Primary Tumor		0	3850	5.524
TCGA-63-7021-01	TCGA-63-7021-01	No	lung squamous cell carcinoma	Primary Tumor		0	2142	5.521
TCGA-66-2782-01	TCGA-66-2782-01	No	lung squamous cell carcinoma	Primary Tumor		1	365	5.518
TCGA-J1-A4AH-01	TCGA-J1-A4AH-01	No	lung squamous cell carcinoma	Primary Tumor		0	581	5.515
TCGA-18-3408-01	TCGA-18-3408-01	No	lung squamous cell carcinoma	Primary Tumor		1	2304	5.508
TCGA-22-0940-01	TCGA-22-0940-01	No	lung squamous cell carcinoma	Primary Tumor		1	669	5.508
TCGA-60-2698-01	TCGA-60-2698-01	No	lung squamous cell carcinoma	Primary Tumor		1	311	5.496
TCGA-63-A5MN-01	TCGA-63-A5MN-01	No	lung squamous cell carcinoma	Primary Tumor		1	345	5.488
TCGA-66-2786-01	TCGA-66-2786-01	No	lung squamous cell carcinoma	Primary Tumor		0	790	5.474
TCGA-18-4721-01	TCGA-18-4721-01	No	lung squamous cell carcinoma	Primary Tumor		0	4694	5.467
TCGA-94-A4VJ-01	TCGA-94-A4VJ-01	No	lung squamous cell carcinoma	Primary Tumor		0	430	5.451
TCGA-77-A5GH-01	TCGA-77-A5GH-01	No	lung squamous cell carcinoma	Primary Tumor		0	1182	5.446
TCGA-39-5030-01	TCGA-39-5030-01	No	lung squamous cell carcinoma	Primary Tumor		1	59	5.445
TCGA-18-4086-01	TCGA-18-4086-01	No	lung squamous cell carcinoma	Primary Tumor		1	85	5.425
TCGA-21-1083-01	TCGA-21-1083-01	No	lung squamous cell carcinoma	Primary Tumor		1	1315	5.42
TCGA-66-2800-01	TCGA-66-2800-01	No	lung squamous cell carcinoma	Primary Tumor		0	1492	5.418
TCGA-22-5472-01	TCGA-22-5472-01	No	lung squamous cell carcinoma	Primary Tumor		1	1975	5.405
TCGA-34-5929-01	TCGA-34-5929-01	No	lung squamous cell carcinoma	Primary Tumor		1	151	5.404
TCGA-51-4081-01	TCGA-51-4081-01	No	lung squamous cell carcinoma	Primary Tumor		0	911	5.403
TCGA-56-8083-01	TCGA-56-8083-01	No	lung squamous cell carcinoma	Primary Tumor		0	150	5.401
TCGA-34-8455-01	TCGA-34-8455-01	No	lung squamous cell carcinoma	Primary Tumor		1	123	5.4
TCGA-85-A4CN-01	TCGA-85-A4CN-01	No	lung squamous cell carcinoma	Primary Tumor		0	1038	5.385
TCGA-94-8491-01	TCGA-94-8491-01	No	lung squamous cell carcinoma	Primary Tumor		0	810	5.384
TCGA-21-5783-01	TCGA-21-5783-01	No	lung squamous cell carcinoma	Primary Tumor		1	2680	5.38
TCGA-58-8386-01	TCGA-58-8386-01	No	lung squamous cell carcinoma	Primary Tumor		1	1	5.377
TCGA-37-4133-01	TCGA-37-4133-01	No	lung squamous cell carcinoma	Primary Tumor		0	238	5.366
TCGA-77-7337-01	TCGA-77-7337-01	No	lung squamous cell carcinoma	Primary Tumor		1	3253	5.365
TCGA-77-8148-01	TCGA-77-8148-01	No	lung squamous cell carcinoma	Primary Tumor		0	2023	5.365
TCGA-63-A5MB-01	TCGA-63-A5MB-01	No	lung squamous cell carcinoma	Primary Tumor		0	3123	5.364
TCGA-39-5034-01	TCGA-39-5034-01	No	lung squamous cell carcinoma	Primary Tumor		1	1107	5.363
TCGA-85-8353-01	TCGA-85-8353-01	No	lung squamous cell carcinoma	Primary Tumor		1	94	5.363
TCGA-60-2713-01	TCGA-60-2713-01	No	lung squamous cell carcinoma	Primary Tumor		0	1731	5.355
TCGA-52-7811-01	TCGA-52-7811-01	No	lung squamous cell carcinoma	Primary Tumor		1	266	5.351
TCGA-77-A5GB-01	TCGA-77-A5GB-01	No	lung squamous cell carcinoma	Primary Tumor		1	937	5.343
TCGA-85-7699-01	TCGA-85-7699-01	No	lung squamous cell carcinoma	Primary Tumor		1	1001	5.338
TCGA-63-A5MM-01	TCGA-63-A5MM-01	No	lung squamous cell carcinoma	Primary Tumor		1	456	5.336
TCGA-92-8064-01	TCGA-92-8064-01	No	lung squamous cell carcinoma	Primary Tumor		0	160	5.334
TCGA-96-7544-01	TCGA-96-7544-01	No	lung squamous cell carcinoma	Primary Tumor		1	2160	5.329
TCGA-52-7810-01	TCGA-52-7810-01	No	lung squamous cell carcinoma	Primary Tumor		0	923	5.328
TCGA-68-8250-01	TCGA-68-8250-01	No	lung squamous cell carcinoma	Primary Tumor		0	244	5.326
TCGA-18-3411-01	TCGA-18-3411-01	No	lung squamous cell carcinoma	Primary Tumor		0	3576	5.323
TCGA-63-A5M9-01	TCGA-63-A5M9-01	No	lung squamous cell carcinoma	Primary Tumor		0	0	5.323
TCGA-77-8156-01	TCGA-77-8156-01	No	lung squamous cell carcinoma	Primary Tumor		0	1106	5.322
TCGA-18-3414-01	TCGA-18-3414-01	No	lung squamous cell carcinoma	Primary Tumor		1	716	5.313
TCGA-85-7698-01	TCGA-85-7698-01	No	lung squamous cell carcinoma	Primary Tumor		0	952	5.283
TCGA-22-5492-01	TCGA-22-5492-01	No	lung squamous cell carcinoma	Primary Tumor		1	506	5.27
TCGA-98-A539-01	TCGA-98-A539-01	No	lung squamous cell carcinoma	Primary Tumor		0	173	5.266
TCGA-37-4132-01	TCGA-37-4132-01	No	lung squamous cell carcinoma	Primary Tumor		0	227	5.248
TCGA-43-8118-01	TCGA-43-8118-01	No	lung squamous cell carcinoma	Primary Tumor		1	89	5.244
TCGA-22-5485-01	TCGA-22-5485-01	No	lung squamous cell carcinoma	Primary Tumor		1	916	5.241
TCGA-22-4594-01	TCGA-22-4594-01	No	lung squamous cell carcinoma	Primary Tumor		1	1470	5.238
TCGA-43-3394-01	TCGA-43-3394-01	No	lung squamous cell carcinoma	Primary Tumor		1	1190	5.235
TCGA-43-7657-01	TCGA-43-7657-01	No	lung squamous cell carcinoma	Primary Tumor		0	236	5.225
TCGA-33-6737-01	TCGA-33-6737-01	No	lung squamous cell carcinoma	Primary Tumor		1	601	5.223
TCGA-21-1071-01	TCGA-21-1071-01	No	lung squamous cell carcinoma	Primary Tumor		1	1426	5.206
TCGA-33-AASD-01	TCGA-33-AASD-01	No	lung squamous cell carcinoma	Primary Tumor		1	3376	5.205
TCGA-L3-A524-01	TCGA-L3-A524-01	No	lung squamous cell carcinoma	Primary Tumor		1	490	5.202
TCGA-66-2771-01	TCGA-66-2771-01	No	lung squamous cell carcinoma	Primary Tumor		0	578	5.192
TCGA-94-A5I6-01	TCGA-94-A5I6-01	No	lung squamous cell carcinoma	Primary Tumor		0	538	5.188
TCGA-85-7696-01	TCGA-85-7696-01	No	lung squamous cell carcinoma	Primary Tumor		0	1111	5.181
TCGA-NC-A5HL-01	TCGA-NC-A5HL-01	No	lung squamous cell carcinoma	Primary Tumor		1	88	5.18
TCGA-85-7844-01	TCGA-85-7844-01	No	lung squamous cell carcinoma	Primary Tumor		0	911	5.174
TCGA-77-7141-01	TCGA-77-7141-01	No	lung squamous cell carcinoma	Primary Tumor		0	15	5.171
TCGA-51-4079-01	TCGA-51-4079-01	No	lung squamous cell carcinoma	Primary Tumor		1	12	5.167
TCGA-85-8072-01	TCGA-85-8072-01	No	lung squamous cell carcinoma	Primary Tumor		0	932	5.167
TCGA-66-2781-01	TCGA-66-2781-01	No	lung squamous cell carcinoma	Primary Tumor		0	121	5.161
TCGA-21-5787-01	TCGA-21-5787-01	No	lung squamous cell carcinoma	Primary Tumor		1	329	5.159
TCGA-NC-A5HO-01	TCGA-NC-A5HO-01	No	lung squamous cell carcinoma	Primary Tumor		0	1336	5.159
TCGA-18-3410-01	TCGA-18-3410-01	No	lung squamous cell carcinoma	Primary Tumor		1	146	5.156
TCGA-43-2576-01	TCGA-43-2576-01	No	lung squamous cell carcinoma	Primary Tumor		0	1223	5.153
TCGA-92-7341-01	TCGA-92-7341-01	No	lung squamous cell carcinoma	Primary Tumor		0	106	5.152
TCGA-56-7822-01	TCGA-56-7822-01	No	lung squamous cell carcinoma	Primary Tumor		1	532	5.15
TCGA-77-8007-01	TCGA-77-8007-01	No	lung squamous cell carcinoma	Primary Tumor		1	198	5.146
TCGA-85-7950-01	TCGA-85-7950-01	No	lung squamous cell carcinoma	Primary Tumor		0	576	5.142
TCGA-56-8504-01	TCGA-56-8504-01	No	lung squamous cell carcinoma	Primary Tumor		0	510	5.14
TCGA-60-2695-01	TCGA-60-2695-01	No	lung squamous cell carcinoma	Primary Tumor		0	642	5.139
TCGA-85-8277-01	TCGA-85-8277-01	No	lung squamous cell carcinoma	Primary Tumor		1	307	5.127
TCGA-21-1070-01	TCGA-21-1070-01	No	lung squamous cell carcinoma	Primary Tumor		0	3636	5.126
TCGA-77-A5G8-01	TCGA-77-A5G8-01	No	lung squamous cell carcinoma	Primary Tumor		0	1884	5.125
TCGA-34-5927-01	TCGA-34-5927-01	No	lung squamous cell carcinoma	Primary Tumor		0	1361	5.122
TCGA-77-8138-01	TCGA-77-8138-01	No	lung squamous cell carcinoma	Primary Tumor		1	539	5.119
TCGA-63-A5MR-01	TCGA-63-A5MR-01	No	lung squamous cell carcinoma	Primary Tumor		0	2716	5.118
TCGA-66-2795-01	TCGA-66-2795-01	No	lung squamous cell carcinoma	Primary Tumor		0	122	5.075
TCGA-66-2791-01	TCGA-66-2791-01	No	lung squamous cell carcinoma	Primary Tumor		1	153	5.071
TCGA-63-A5MT-01	TCGA-63-A5MT-01	No	lung squamous cell carcinoma	Primary Tumor		0	498	5.065
TCGA-98-A53I-01	TCGA-98-A53I-01	No	lung squamous cell carcinoma	Primary Tumor		0	565	5.061
TCGA-O2-A52N-01	TCGA-O2-A52N-01	No	lung squamous cell carcinoma	Primary Tumor		1	1006	5.055
TCGA-56-8305-01	TCGA-56-8305-01	No	lung squamous cell carcinoma	Primary Tumor		0	105	5.05
TCGA-21-1082-01	TCGA-21-1082-01	No	lung squamous cell carcinoma	Primary Tumor		0	3644	5.047
TCGA-60-2712-01	TCGA-60-2712-01	No	lung squamous cell carcinoma	Primary Tumor		1	274	5.046
TCGA-22-1011-01	TCGA-22-1011-01	No	lung squamous cell carcinoma	Primary Tumor		1	53	5.043
TCGA-39-5029-01	TCGA-39-5029-01	No	lung squamous cell carcinoma	Primary Tumor		1	740	5.04
TCGA-21-1077-01	TCGA-21-1077-01	No	lung squamous cell carcinoma	Primary Tumor		1	1058	5.027
TCGA-77-A5GA-01	TCGA-77-A5GA-01	No	lung squamous cell carcinoma	Primary Tumor		0	1280	5.024
TCGA-52-7809-01	TCGA-52-7809-01	No	lung squamous cell carcinoma	Primary Tumor		1	166	5.019
TCGA-96-8169-01	TCGA-96-8169-01	No	lung squamous cell carcinoma	Primary Tumor		0	557	5.014
TCGA-85-8584-01	TCGA-85-8584-01	No	lung squamous cell carcinoma	Primary Tumor		1	383	5.001
TCGA-85-8052-01	TCGA-85-8052-01	No	lung squamous cell carcinoma	Primary Tumor		0	734	4.993
TCGA-39-5027-01	TCGA-39-5027-01	No	lung squamous cell carcinoma	Primary Tumor		0	3108	4.992
TCGA-66-2753-01	TCGA-66-2753-01	No	lung squamous cell carcinoma	Primary Tumor		0	31	4.986
TCGA-39-5036-01	TCGA-39-5036-01	No	lung squamous cell carcinoma	Primary Tumor		0	2165	4.985
TCGA-34-5232-01	TCGA-34-5232-01	No	lung squamous cell carcinoma	Primary Tumor		0	2471	4.984
TCGA-85-8288-01	TCGA-85-8288-01	No	lung squamous cell carcinoma	Primary Tumor		1	402	4.982
TCGA-98-A538-01	TCGA-98-A538-01	No	lung squamous cell carcinoma	Primary Tumor		0	826	4.979
TCGA-77-8009-01	TCGA-77-8009-01	No	lung squamous cell carcinoma	Primary Tumor		1	1695	4.978
TCGA-85-6560-01	TCGA-85-6560-01	No	lung squamous cell carcinoma	Primary Tumor		0	1259	4.978
TCGA-18-3407-01	TCGA-18-3407-01	No	lung squamous cell carcinoma	Primary Tumor		1	136	4.975
TCGA-77-8133-01	TCGA-77-8133-01	No	lung squamous cell carcinoma	Primary Tumor		1	1640	4.974
TCGA-37-5819-01	TCGA-37-5819-01	No	lung squamous cell carcinoma	Primary Tumor		0	103	4.966
TCGA-33-4532-01	TCGA-33-4532-01	No	lung squamous cell carcinoma	Primary Tumor		1	3924	4.955
TCGA-58-8387-01	TCGA-58-8387-01	No	lung squamous cell carcinoma	Primary Tumor		1	403	4.942
TCGA-NC-A5HE-01	TCGA-NC-A5HE-01	No	lung squamous cell carcinoma	Primary Tumor		0	2336	4.938
TCGA-77-7338-01	TCGA-77-7338-01	No	lung squamous cell carcinoma	Primary Tumor		1	5	4.932
TCGA-68-7757-01	TCGA-68-7757-01	No	lung squamous cell carcinoma	Primary Tumor		0	211	4.928
TCGA-56-8308-01	TCGA-56-8308-01	No	lung squamous cell carcinoma	Primary Tumor		0	517	4.92
TCGA-XC-AA0X-01	TCGA-XC-AA0X-01	No	lung squamous cell carcinoma	Primary Tumor		1	6	4.918
TCGA-68-A59J-01	TCGA-68-A59J-01	No	lung squamous cell carcinoma	Primary Tumor		0	448	4.912
TCGA-34-2596-01	TCGA-34-2596-01	No	lung squamous cell carcinoma	Primary Tumor		1	80	4.909
TCGA-34-8456-01	TCGA-34-8456-01	No	lung squamous cell carcinoma	Primary Tumor		0	804	4.906
TCGA-85-A4CL-01	TCGA-85-A4CL-01	No	lung squamous cell carcinoma	Primary Tumor		1	921	4.903
TCGA-43-2578-01	TCGA-43-2578-01	No	lung squamous cell carcinoma	Primary Tumor		1	684	4.896
TCGA-66-2769-01	TCGA-66-2769-01	No	lung squamous cell carcinoma	Primary Tumor		1	215	4.895
TCGA-77-A5G6-01	TCGA-77-A5G6-01	No	lung squamous cell carcinoma	Primary Tumor		1	678	4.885
TCGA-46-3769-01	TCGA-46-3769-01	No	lung squamous cell carcinoma	Primary Tumor		0	135	4.885
TCGA-85-A4JB-01	TCGA-85-A4JB-01	No	lung squamous cell carcinoma	Primary Tumor		0	942	4.867
TCGA-77-6844-01	TCGA-77-6844-01	No	lung squamous cell carcinoma	Primary Tumor		1	2284	4.851
TCGA-90-7767-01	TCGA-90-7767-01	No	lung squamous cell carcinoma	Primary Tumor		0	89	4.851
TCGA-92-8065-01	TCGA-92-8065-01	No	lung squamous cell carcinoma	Primary Tumor		0	70	4.851
TCGA-43-A56V-01	TCGA-43-A56V-01	No	lung squamous cell carcinoma	Primary Tumor		0	366	4.85
TCGA-66-2727-01	TCGA-66-2727-01	No	lung squamous cell carcinoma	Primary Tumor		1	516	4.849
TCGA-22-5480-01	TCGA-22-5480-01	No	lung squamous cell carcinoma	Primary Tumor		1	2170	4.847
TCGA-22-4613-01	TCGA-22-4613-01	No	lung squamous cell carcinoma	Primary Tumor		1	358	4.83
TCGA-18-5592-01	TCGA-18-5592-01	No	lung squamous cell carcinoma	Primary Tumor		0	1519	4.828
TCGA-39-5021-01	TCGA-39-5021-01	No	lung squamous cell carcinoma	Primary Tumor		1	2086	4.827
TCGA-39-5024-01	TCGA-39-5024-01	No	lung squamous cell carcinoma	Primary Tumor		0	2510	4.823
TCGA-66-2765-01	TCGA-66-2765-01	No	lung squamous cell carcinoma	Primary Tumor		0	61	4.815
TCGA-43-6143-01	TCGA-43-6143-01	No	lung squamous cell carcinoma	Primary Tumor		0	699	4.801
TCGA-66-2759-01	TCGA-66-2759-01	No	lung squamous cell carcinoma	Primary Tumor		0	762	4.782
TCGA-77-8128-01	TCGA-77-8128-01	No	lung squamous cell carcinoma	Primary Tumor		1	1150	4.747
TCGA-90-A4EE-01	TCGA-90-A4EE-01	No	lung squamous cell carcinoma	Primary Tumor		0	688	4.743
TCGA-NC-A5HQ-01	TCGA-NC-A5HQ-01	No	lung squamous cell carcinoma	Primary Tumor		1	448	4.736
TCGA-22-1012-01	TCGA-22-1012-01	No	lung squamous cell carcinoma	Primary Tumor		1	429	4.733
TCGA-56-A4BW-01	TCGA-56-A4BW-01	No	lung squamous cell carcinoma	Primary Tumor		0	585	4.727
TCGA-85-A5B5-01	TCGA-85-A5B5-01	No	lung squamous cell carcinoma	Primary Tumor		0	111	4.727
TCGA-22-4591-01	TCGA-22-4591-01	No	lung squamous cell carcinoma	Primary Tumor		1	623	4.725
TCGA-60-2721-01	TCGA-60-2721-01	No	lung squamous cell carcinoma	Primary Tumor		0	983	4.724
TCGA-56-8309-01	TCGA-56-8309-01	No	lung squamous cell carcinoma	Primary Tumor		0	428	4.691
TCGA-58-8393-01	TCGA-58-8393-01	No	lung squamous cell carcinoma	Primary Tumor		0	1058	4.687
TCGA-37-4141-01	TCGA-37-4141-01	No	lung squamous cell carcinoma	Primary Tumor		0	12	4.677
TCGA-77-8146-01	TCGA-77-8146-01	No	lung squamous cell carcinoma	Primary Tumor		0	3189	4.676
TCGA-56-A5DS-01	TCGA-56-A5DS-01	No	lung squamous cell carcinoma	Primary Tumor		0	8	4.673
TCGA-22-4599-01	TCGA-22-4599-01	No	lung squamous cell carcinoma	Primary Tumor		1	1161	4.657
TCGA-66-2742-01	TCGA-66-2742-01	No	lung squamous cell carcinoma	Primary Tumor		0	641	4.644
TCGA-66-2763-01	TCGA-66-2763-01	No	lung squamous cell carcinoma	Primary Tumor		0	30	4.636
TCGA-66-2783-01	TCGA-66-2783-01	No	lung squamous cell carcinoma	Primary Tumor		0	759	4.602
TCGA-56-7582-01	TCGA-56-7582-01	No	lung squamous cell carcinoma	Primary Tumor		0	601	4.6
TCGA-43-5668-01	TCGA-43-5668-01	No	lung squamous cell carcinoma	Primary Tumor		1	559	4.597
TCGA-85-A50M-01	TCGA-85-A50M-01	No	lung squamous cell carcinoma	Primary Tumor		1	826	4.594
TCGA-63-7020-01	TCGA-63-7020-01	No	lung squamous cell carcinoma	Primary Tumor		0	2133	4.585
TCGA-85-8666-01	TCGA-85-8666-01	No	lung squamous cell carcinoma	Primary Tumor		1	687	4.584
TCGA-46-6025-01	TCGA-46-6025-01	No	lung squamous cell carcinoma	Primary Tumor		0	324	4.584
TCGA-33-AAS8-01	TCGA-33-AAS8-01	No	lung squamous cell carcinoma	Primary Tumor		1	1114	4.582
TCGA-39-5035-01	TCGA-39-5035-01	No	lung squamous cell carcinoma	Primary Tumor		0	2080	4.578
TCGA-O2-A52V-01	TCGA-O2-A52V-01	No	lung squamous cell carcinoma	Primary Tumor		1	1335	4.566
TCGA-98-8020-01	TCGA-98-8020-01	No	lung squamous cell carcinoma	Primary Tumor		1	84	4.563
TCGA-66-2766-01	TCGA-66-2766-01	No	lung squamous cell carcinoma	Primary Tumor		0	31	4.56
TCGA-21-5786-01	TCGA-21-5786-01	No	lung squamous cell carcinoma	Primary Tumor		0	1032	4.558
TCGA-66-2770-01	TCGA-66-2770-01	No	lung squamous cell carcinoma	Primary Tumor		0	700	4.543
TCGA-77-A5G3-01	TCGA-77-A5G3-01	No	lung squamous cell carcinoma	Primary Tumor		0	4570	4.535
TCGA-66-2755-01	TCGA-66-2755-01	No	lung squamous cell carcinoma	Primary Tumor		0	28	4.527
TCGA-85-8580-01	TCGA-85-8580-01	No	lung squamous cell carcinoma	Primary Tumor		0	1113	4.523
TCGA-L3-A4E7-01	TCGA-L3-A4E7-01	No	lung squamous cell carcinoma	Primary Tumor		0	392	4.506
TCGA-66-2785-01	TCGA-66-2785-01	No	lung squamous cell carcinoma	Primary Tumor		0	60	4.497
TCGA-18-3421-01	TCGA-18-3421-01	No	lung squamous cell carcinoma	Primary Tumor		0	2645	4.495
TCGA-18-4083-01	TCGA-18-4083-01	No	lung squamous cell carcinoma	Primary Tumor		1	188	4.488
TCGA-NK-A5CR-01	TCGA-NK-A5CR-01	No	lung squamous cell carcinoma	Primary Tumor		0	2542	4.481
TCGA-77-8139-01	TCGA-77-8139-01	No	lung squamous cell carcinoma	Primary Tumor		0	3166	4.466
TCGA-37-3783-01	TCGA-37-3783-01	No	lung squamous cell carcinoma	Primary Tumor		0	122	4.463
TCGA-77-8140-01	TCGA-77-8140-01	No	lung squamous cell carcinoma	Primary Tumor		1	351	4.46
TCGA-63-6202-01	TCGA-63-6202-01	No	lung squamous cell carcinoma	Primary Tumor		0	1602	4.453
TCGA-21-1079-01	TCGA-21-1079-01	No	lung squamous cell carcinoma	Primary Tumor		1	965	4.427
TCGA-33-4566-01	TCGA-33-4566-01	No	lung squamous cell carcinoma	Primary Tumor		1	5287	4.409
TCGA-22-4607-01	TCGA-22-4607-01	No	lung squamous cell carcinoma	Primary Tumor		1	587	4.401
TCGA-52-7812-01	TCGA-52-7812-01	No	lung squamous cell carcinoma	Primary Tumor		1	835	4.391
TCGA-85-A53L-01	TCGA-85-A53L-01	No	lung squamous cell carcinoma	Primary Tumor		0	377	4.387
TCGA-22-5481-01	TCGA-22-5481-01	No	lung squamous cell carcinoma	Primary Tumor		1	2409	4.384
TCGA-63-A5ML-01	TCGA-63-A5ML-01	No	lung squamous cell carcinoma	Primary Tumor		0	1386	4.374
TCGA-85-8354-01	TCGA-85-8354-01	No	lung squamous cell carcinoma	Primary Tumor		0	995	4.37
TCGA-94-A5I4-01	TCGA-94-A5I4-01	No	lung squamous cell carcinoma	Primary Tumor		0	491	4.356
TCGA-63-A5MY-01	TCGA-63-A5MY-01	No	lung squamous cell carcinoma	Primary Tumor		0	1052	4.355
TCGA-77-7463-01	TCGA-77-7463-01	No	lung squamous cell carcinoma	Primary Tumor		1	1423	4.352
TCGA-90-7769-01	TCGA-90-7769-01	No	lung squamous cell carcinoma	Primary Tumor		0	358	4.341
TCGA-60-2706-01	TCGA-60-2706-01	No	lung squamous cell carcinoma	Primary Tumor		0	2820	4.332
TCGA-43-A475-01	TCGA-43-A475-01	No	lung squamous cell carcinoma	Primary Tumor		0	296	4.327
TCGA-66-2773-01	TCGA-66-2773-01	No	lung squamous cell carcinoma	Primary Tumor		1	92	4.312
TCGA-85-A510-01	TCGA-85-A510-01	No	lung squamous cell carcinoma	Primary Tumor		0	482	4.307
TCGA-98-A53B-01	TCGA-98-A53B-01	No	lung squamous cell carcinoma	Primary Tumor		1	61	4.304
TCGA-56-A4ZK-01	TCGA-56-A4ZK-01	No	lung squamous cell carcinoma	Primary Tumor		0	570	4.299
TCGA-21-1072-01	TCGA-21-1072-01	No	lung squamous cell carcinoma	Primary Tumor		0	3016	4.287
TCGA-63-A5MP-01	TCGA-63-A5MP-01	No	lung squamous cell carcinoma	Primary Tumor		0	769	4.281
TCGA-51-6867-01	TCGA-51-6867-01	No	lung squamous cell carcinoma	Primary Tumor		1	1856	4.275
TCGA-66-2757-01	TCGA-66-2757-01	No	lung squamous cell carcinoma	Primary Tumor		1	1338	4.267
TCGA-77-7465-01	TCGA-77-7465-01	No	lung squamous cell carcinoma	Primary Tumor		0	990	4.254
TCGA-63-A5MI-01	TCGA-63-A5MI-01	No	lung squamous cell carcinoma	Primary Tumor		0	1784	4.25
TCGA-43-2581-01	TCGA-43-2581-01	No	lung squamous cell carcinoma	Primary Tumor		0	1176	4.248
TCGA-O2-A52Q-01	TCGA-O2-A52Q-01	No	lung squamous cell carcinoma	Primary Tumor		1	113	4.24
TCGA-90-7766-01	TCGA-90-7766-01	No	lung squamous cell carcinoma	Primary Tumor		0	289	4.236
TCGA-56-8629-01	TCGA-56-8629-01	No	lung squamous cell carcinoma	Primary Tumor		0	481	4.23
TCGA-O2-A52W-01	TCGA-O2-A52W-01	No	lung squamous cell carcinoma	Primary Tumor		1	261	4.227
TCGA-58-8390-01	TCGA-58-8390-01	No	lung squamous cell carcinoma	Primary Tumor		0	911	4.226
TCGA-60-2711-01	TCGA-60-2711-01	No	lung squamous cell carcinoma	Primary Tumor		0	1260	4.224
TCGA-33-6738-01	TCGA-33-6738-01	No	lung squamous cell carcinoma	Primary Tumor		0	1927	4.214
TCGA-60-2724-01	TCGA-60-2724-01	No	lung squamous cell carcinoma	Primary Tumor		0	717	4.212
TCGA-34-A5IX-01	TCGA-34-A5IX-01	No	lung squamous cell carcinoma	Primary Tumor		0	1031	4.206
TCGA-85-8479-01	TCGA-85-8479-01	No	lung squamous cell carcinoma	Primary Tumor		0	468	4.182
TCGA-77-8136-01	TCGA-77-8136-01	No	lung squamous cell carcinoma	Primary Tumor		1	1189	4.175
TCGA-56-8304-01	TCGA-56-8304-01	No	lung squamous cell carcinoma	Primary Tumor		0	106	4.145
TCGA-33-AASI-01	TCGA-33-AASI-01	No	lung squamous cell carcinoma	Primary Tumor		1	1344	4.129
TCGA-MF-A522-01	TCGA-MF-A522-01	No	lung squamous cell carcinoma	Primary Tumor		1	360	4.105
TCGA-33-AASL-01	TCGA-33-AASL-01	No	lung squamous cell carcinoma	Primary Tumor		1	826	4.097
TCGA-33-A4WN-01	TCGA-33-A4WN-01	No	lung squamous cell carcinoma	Primary Tumor		1	143	4.088
TCGA-NC-A5HH-01	TCGA-NC-A5HH-01	No	lung squamous cell carcinoma	Primary Tumor		0	37	4.087
TCGA-77-8153-01	TCGA-77-8153-01	No	lung squamous cell carcinoma	Primary Tumor		0	1992	4.086
TCGA-22-4601-01	TCGA-22-4601-01	No	lung squamous cell carcinoma	Primary Tumor		1	1057	4.021
TCGA-NC-A5HR-01	TCGA-NC-A5HR-01	No	lung squamous cell carcinoma	Primary Tumor		0	1244	4.01
TCGA-77-6842-01	TCGA-77-6842-01	No	lung squamous cell carcinoma	Primary Tumor		1	899	4.001
TCGA-34-5231-01	TCGA-34-5231-01	No	lung squamous cell carcinoma	Primary Tumor		1	1984	3.995
TCGA-NC-A5HF-01	TCGA-NC-A5HF-01	No	lung squamous cell carcinoma	Primary Tumor		1	138	3.995
TCGA-60-2722-01	TCGA-60-2722-01	No	lung squamous cell carcinoma	Primary Tumor		0	908	3.995
TCGA-NC-A5HK-01	TCGA-NC-A5HK-01	No	lung squamous cell carcinoma	Primary Tumor		0	128	3.983
TCGA-63-7023-01	TCGA-63-7023-01	No	lung squamous cell carcinoma	Primary Tumor		0	1682	3.971
TCGA-22-5477-01	TCGA-22-5477-01	No	lung squamous cell carcinoma	Primary Tumor		1	1346	3.96
TCGA-70-6723-01	TCGA-70-6723-01	No	lung squamous cell carcinoma	Primary Tumor		0	375	3.957
TCGA-77-6845-01	TCGA-77-6845-01	No	lung squamous cell carcinoma	Primary Tumor		1	708	3.935
TCGA-58-A46L-01	TCGA-58-A46L-01	No	lung squamous cell carcinoma	Primary Tumor		0	1723	3.927
TCGA-96-A4JL-01	TCGA-96-A4JL-01	No	lung squamous cell carcinoma	Primary Tumor		0	842	3.927
TCGA-60-2719-01	TCGA-60-2719-01	No	lung squamous cell carcinoma	Primary Tumor		0	1297	3.902
TCGA-37-3789-01	TCGA-37-3789-01	No	lung squamous cell carcinoma	Primary Tumor		0	13	3.881
TCGA-63-A5MW-01	TCGA-63-A5MW-01	No	lung squamous cell carcinoma	Primary Tumor		0	1639	3.878
TCGA-56-7730-01	TCGA-56-7730-01	No	lung squamous cell carcinoma	Primary Tumor		1	198	3.875
TCGA-85-6798-01	TCGA-85-6798-01	No	lung squamous cell carcinoma	Primary Tumor		1	195	3.869
TCGA-43-7658-01	TCGA-43-7658-01	No	lung squamous cell carcinoma	Primary Tumor		1	2378	3.852
TCGA-39-5011-01	TCGA-39-5011-01	No	lung squamous cell carcinoma	Primary Tumor		0	4053	3.84
TCGA-33-4586-01	TCGA-33-4586-01	No	lung squamous cell carcinoma	Primary Tumor		1	428	3.839
TCGA-21-A5DI-01	TCGA-21-A5DI-01	No	lung squamous cell carcinoma	Primary Tumor		0	979	3.827
TCGA-56-7221-01	TCGA-56-7221-01	No	lung squamous cell carcinoma	Primary Tumor		0	608	3.826
TCGA-58-8391-01	TCGA-58-8391-01	No	lung squamous cell carcinoma	Primary Tumor		0	2167	3.821
TCGA-NC-A5HD-01	TCGA-NC-A5HD-01	No	lung squamous cell carcinoma	Primary Tumor		1	2	3.819
TCGA-NC-A5HM-01	TCGA-NC-A5HM-01	No	lung squamous cell carcinoma	Primary Tumor		0	1212	3.81
TCGA-56-A62T-01	TCGA-56-A62T-01	No	lung squamous cell carcinoma	Primary Tumor		0	440	3.799
TCGA-56-A4BY-01	TCGA-56-A4BY-01	No	lung squamous cell carcinoma	Primary Tumor		1	543	3.786
TCGA-56-7579-01	TCGA-56-7579-01	No	lung squamous cell carcinoma	Primary Tumor		1	951	3.78
TCGA-94-8035-01	TCGA-94-8035-01	No	lung squamous cell carcinoma	Primary Tumor		0	122	3.769
TCGA-33-4587-01	TCGA-33-4587-01	No	lung squamous cell carcinoma	Primary Tumor		1	1656	3.762
TCGA-77-A5G7-01	TCGA-77-A5G7-01	No	lung squamous cell carcinoma	Primary Tumor		1	180	3.76
TCGA-46-3768-01	TCGA-46-3768-01	No	lung squamous cell carcinoma	Primary Tumor		1	299	3.742
TCGA-85-7697-01	TCGA-85-7697-01	No	lung squamous cell carcinoma	Primary Tumor		0	1063	3.734
TCGA-43-8116-01	TCGA-43-8116-01	No	lung squamous cell carcinoma	Primary Tumor		0	358	3.733
TCGA-22-0944-01	TCGA-22-0944-01	No	lung squamous cell carcinoma	Primary Tumor		1	223	3.709
TCGA-66-2758-01	TCGA-66-2758-01	No	lung squamous cell carcinoma	Primary Tumor		0	639	3.699
TCGA-85-7710-01	TCGA-85-7710-01	No	lung squamous cell carcinoma	Primary Tumor		0	42	3.698
TCGA-43-6771-01	TCGA-43-6771-01	No	lung squamous cell carcinoma	Primary Tumor		1	166	3.696
TCGA-94-7943-01	TCGA-94-7943-01	No	lung squamous cell carcinoma	Primary Tumor		0	559	3.696
TCGA-34-2600-01	TCGA-34-2600-01	No	lung squamous cell carcinoma	Primary Tumor		1	1874	3.684
TCGA-58-A46M-01	TCGA-58-A46M-01	No	lung squamous cell carcinoma	Primary Tumor		0	1072	3.684
TCGA-39-5040-01	TCGA-39-5040-01	No	lung squamous cell carcinoma	Primary Tumor		1	519	3.677
TCGA-37-4130-01	TCGA-37-4130-01	No	lung squamous cell carcinoma	Primary Tumor		0	247	3.669
TCGA-22-A5C4-01	TCGA-22-A5C4-01	No	lung squamous cell carcinoma	Primary Tumor		0	671	3.658
TCGA-37-4135-01	TCGA-37-4135-01	No	lung squamous cell carcinoma	Primary Tumor		0	207	3.644
TCGA-33-4589-01	TCGA-33-4589-01	No	lung squamous cell carcinoma	Primary Tumor		1	47	3.637
TCGA-77-8150-01	TCGA-77-8150-01	No	lung squamous cell carcinoma	Primary Tumor		1	1655	3.63
TCGA-66-2754-01	TCGA-66-2754-01	No	lung squamous cell carcinoma	Primary Tumor		0	61	3.627
TCGA-66-2778-01	TCGA-66-2778-01	No	lung squamous cell carcinoma	Primary Tumor		0	578	3.626
TCGA-18-3416-01	TCGA-18-3416-01	No	lung squamous cell carcinoma	Primary Tumor		1	973	3.604
TCGA-58-A46K-01	TCGA-58-A46K-01	No	lung squamous cell carcinoma	Primary Tumor		1	1045	3.583
TCGA-21-1081-01	TCGA-21-1081-01	No	lung squamous cell carcinoma	Primary Tumor		1	284	3.523
TCGA-68-7755-01	TCGA-68-7755-01	No	lung squamous cell carcinoma	Primary Tumor		0	83	3.523
TCGA-77-A5GF-01	TCGA-77-A5GF-01	No	lung squamous cell carcinoma	Primary Tumor		1	840	3.517
TCGA-37-A5EN-01	TCGA-37-A5EN-01	No	lung squamous cell carcinoma	Primary Tumor		0	660	3.459
TCGA-51-4080-01	TCGA-51-4080-01	No	lung squamous cell carcinoma	Primary Tumor		1	12	3.443
TCGA-66-2756-01	TCGA-66-2756-01	No	lung squamous cell carcinoma	Primary Tumor		0	30	3.42
TCGA-58-8392-01	TCGA-58-8392-01	No	lung squamous cell carcinoma	Primary Tumor		1	501	3.412
TCGA-33-4583-01	TCGA-33-4583-01	No	lung squamous cell carcinoma	Primary Tumor		1	4601	3.4
TCGA-98-A53J-01	TCGA-98-A53J-01	No	lung squamous cell carcinoma	Primary Tumor		0	630	3.394
TCGA-63-A5MH-01	TCGA-63-A5MH-01	No	lung squamous cell carcinoma	Primary Tumor		0	2026	3.392
TCGA-60-2716-01	TCGA-60-2716-01	No	lung squamous cell carcinoma	Primary Tumor		0	1475	3.372
TCGA-NC-A5HN-01	TCGA-NC-A5HN-01	No	lung squamous cell carcinoma	Primary Tumor		0	1499	3.314
TCGA-98-A53A-01	TCGA-98-A53A-01	No	lung squamous cell carcinoma	Primary Tumor		1	552	3.3
TCGA-33-A5GW-01	TCGA-33-A5GW-01	No	lung squamous cell carcinoma	Primary Tumor		1	9	3.284
TCGA-94-8490-01	TCGA-94-8490-01	No	lung squamous cell carcinoma	Primary Tumor		0	153	3.284
TCGA-85-8664-01	TCGA-85-8664-01	No	lung squamous cell carcinoma	Primary Tumor		1	550	3.277
TCGA-21-1080-01	TCGA-21-1080-01	No	lung squamous cell carcinoma	Primary Tumor		0	3724	3.239
TCGA-56-7223-01	TCGA-56-7223-01	No	lung squamous cell carcinoma	Primary Tumor		1	442	3.233
TCGA-O2-A52S-01	TCGA-O2-A52S-01	No	lung squamous cell carcinoma	Primary Tumor		1	387	3.148
TCGA-NC-A5HI-01	TCGA-NC-A5HI-01	No	lung squamous cell carcinoma	Primary Tumor		0	1743	3.119
TCGA-56-1622-01	TCGA-56-1622-01	No	lung squamous cell carcinoma	Primary Tumor		1	881	3.098
TCGA-56-8082-01	TCGA-56-8082-01	No	lung squamous cell carcinoma	Primary Tumor		0	455	3.077
TCGA-58-A46N-01	TCGA-58-A46N-01	No	lung squamous cell carcinoma	Primary Tumor		0	910	2.994
TCGA-85-A512-01	TCGA-85-A512-01	No	lung squamous cell carcinoma	Primary Tumor		0	465	2.991
TCGA-94-7033-01	TCGA-94-7033-01	No	lung squamous cell carcinoma	Primary Tumor		0	640	2.966
TCGA-18-3419-01	TCGA-18-3419-01	No	lung squamous cell carcinoma	Primary Tumor		0	2811	2.925
TCGA-77-7138-01	TCGA-77-7138-01	No	lung squamous cell carcinoma	Primary Tumor		1	340	2.917
TCGA-77-8144-01	TCGA-77-8144-01	No	lung squamous cell carcinoma	Primary Tumor		0	833	2.902
TCGA-21-1075-01	TCGA-21-1075-01	No	lung squamous cell carcinoma	Primary Tumor		0	2134	2.889
TCGA-NC-A5HT-01	TCGA-NC-A5HT-01	No	lung squamous cell carcinoma	Primary Tumor		0	804	2.881
TCGA-85-8351-01	TCGA-85-8351-01	No	lung squamous cell carcinoma	Primary Tumor		0	510	2.848
TCGA-33-4582-01	TCGA-33-4582-01	No	lung squamous cell carcinoma	Primary Tumor		1	3149	2.831
TCGA-77-8143-01	TCGA-77-8143-01	No	lung squamous cell carcinoma	Primary Tumor		1	803	2.8
TCGA-22-5491-01	TCGA-22-5491-01	No	lung squamous cell carcinoma	Primary Tumor		1	1713	2.777
TCGA-56-A4BX-01	TCGA-56-A4BX-01	No	lung squamous cell carcinoma	Primary Tumor		0	405	2.774
TCGA-66-2768-01	TCGA-66-2768-01	No	lung squamous cell carcinoma	Primary Tumor		0	61	2.748
TCGA-77-7139-01	TCGA-77-7139-01	No	lung squamous cell carcinoma	Primary Tumor		0	4261	2.743
TCGA-66-2792-01	TCGA-66-2792-01	No	lung squamous cell carcinoma	Primary Tumor		0	913	2.72
TCGA-39-5037-01	TCGA-39-5037-01	No	lung squamous cell carcinoma	Primary Tumor		0	1690	2.683
TCGA-22-5471-01	TCGA-22-5471-01	No	lung squamous cell carcinoma	Primary Tumor		0	1845	2.678
TCGA-66-2794-01	TCGA-66-2794-01	No	lung squamous cell carcinoma	Primary Tumor		0	1645	2.606
TCGA-85-8071-01	TCGA-85-8071-01	No	lung squamous cell carcinoma	Primary Tumor		0	815	2.593
TCGA-56-7222-01	TCGA-56-7222-01	No	lung squamous cell carcinoma	Primary Tumor		1	562	2.559
TCGA-33-AASB-01	TCGA-33-AASB-01	No	lung squamous cell carcinoma	Primary Tumor		1	211	2.541
TCGA-21-1078-01	TCGA-21-1078-01	No	lung squamous cell carcinoma	Primary Tumor		1	474	2.504
TCGA-43-5670-01	TCGA-43-5670-01	No	lung squamous cell carcinoma	Primary Tumor		0	849	2.501
TCGA-33-4533-01	TCGA-33-4533-01	No	lung squamous cell carcinoma	Primary Tumor		0	4068	2.463
TCGA-37-4129-01	TCGA-37-4129-01	No	lung squamous cell carcinoma	Primary Tumor		0	242	2.41
TCGA-85-A50Z-01	TCGA-85-A50Z-01	No	lung squamous cell carcinoma	Primary Tumor		0	493	2.241
TCGA-NK-A5CT-01	TCGA-NK-A5CT-01	No	lung squamous cell carcinoma	Primary Tumor		0	1997	2.231
TCGA-37-A5EL-01	TCGA-37-A5EL-01	No	lung squamous cell carcinoma	Primary Tumor		1	1143	2.223
TCGA-56-7823-01	TCGA-56-7823-01	No	lung squamous cell carcinoma	Primary Tumor		0	1011	2.199
TCGA-77-6843-01	TCGA-77-6843-01	No	lung squamous cell carcinoma	Primary Tumor		1	2224	2.186
TCGA-O2-A5IB-01	TCGA-O2-A5IB-01	No	lung squamous cell carcinoma	Primary Tumor		1	340	2.157
TCGA-NC-A5HG-01	TCGA-NC-A5HG-01	No	lung squamous cell carcinoma	Primary Tumor		0	1963	1.927
TCGA-56-8307-01	TCGA-56-8307-01	No	lung squamous cell carcinoma	Primary Tumor		0	818	1.711
TCGA-LA-A7SW-01	TCGA-LA-A7SW-01	No	lung squamous cell carcinoma	Primary Tumor		1	408	1.669
TCGA-85-8352-01	TCGA-85-8352-01	No	lung squamous cell carcinoma	Primary Tumor		1	161	1.457
TCGA-85-A4QR-01	TCGA-85-A4QR-01	No	lung squamous cell carcinoma	Primary Tumor		0	600	1.235
TCGA-85-A4QQ-01	TCGA-85-A4QQ-01	No	lung squamous cell carcinoma	Primary Tumor		1	927	1.233
TCGA-NK-A7XE-01	TCGA-NK-A7XE-01	No	lung squamous cell carcinoma	Primary Tumor		0	13	1.179
TCGA-37-3792-01	TCGA-37-3792-01	No	lung squamous cell carcinoma	Primary Tumor		0	12	0.8212
