# Supplementary material for: Aberrant expression of GSTM5 in lung adenocarcinoma is associated with DNA hypermethylation and poor prognosis
Source: BMC Cancer. 2022 Jun 21;22:685. doi: 10.1186/s12885-022-09711-0 (PMC9214983; doi:10.1186/s12885-022-09711-0)
Supplement: Supplementary file 3 — Additional file 3. [file 12885_2022_9711_MOESM3_ESM.xlsx]

## Sheet: LUAD_clinicalMatrix
Additional file 3: The LUAD clinical Matrix download from UCSC Xena
sampleID	ABSOLUTE_Ploidy	ABSOLUTE_Purity	AKT1	ALK_translocation	BRAF	CBL	CTNNB1	Canonical_mut_in_KRAS_EGFR_ALK	Cnncl_mt_n_KRAS_EGFR_ALK_RET_ROS1_BRAF_ERBB2_HRAS_NRAS_AKT1_MAP2	EGFR	ERBB2	ERBB4	Estimated_allele_fraction_of_a_clonal_varnt_prsnt_t_1_cpy_pr_cll	Expression_Subtype	HRAS	KRAS	MAP2K1	MET	NRAS	PIK3CA	PTPN11	Pathology	Pathology_Updated	RET_translocation	ROS1_translocation	STK11	WGS_as_of_20120731_0_no_1_yes	_INTEGRATION	_PANCAN_CNA_PANCAN_K8	_PANCAN_Cluster_Cluster_PANCAN	_PANCAN_DNAMethyl_LUAD	_PANCAN_DNAMethyl_PANCAN	_PANCAN_RPPA_PANCAN_K8	_PANCAN_UNC_RNAseq_PANCAN_K16	_PANCAN_miRNA_PANCAN	_PANCAN_mirna_LUAD	_PANCAN_mutation_PANCAN	_PATIENT	_cohort	_primary_disease	_primary_site	additional_pharmaceutical_therapy	additional_radiation_therapy	additional_surgery_locoregional_procedure	additional_surgery_metastatic_procedure	age_at_initial_pathologic_diagnosis	anatomic_neoplasm_subdivision	anatomic_neoplasm_subdivision_other	bcr_followup_barcode
TCGA-05-4244-01																												TCGA-05-4244-01	High	C1-LUAD-enriched		Cluster 6	squamous c3	LUAD-like c10	miRNA cluster 4		mutation cluster 12	TCGA-05-4244	TCGA Lung Adenocarcinoma (LUAD)	lung adenocarcinoma	Lung					70	R-Lower
TCGA-05-4249-01	3.77	0.46	none		p.A762E	none	none	Y	Y	none	none	none	0.16	Bronchioid	none	p.G12C	none	none	none	p.E545K	none	Papillary predominant Adc	Papillary predominant Adc			none	0	TCGA-05-4249-01	BRCA-LUAD+	C1-LUAD-enriched		Cluster 5	squamous c3	LUAD-like c10	miRNA cluster 4	cluster 1	mutation cluster 1	TCGA-05-4249	TCGA Lung Adenocarcinoma (LUAD)	lung adenocarcinoma	Lung					67	R-Lower		TCGA-05-4249-F36327
TCGA-05-4250-01																												TCGA-05-4250-01	High	C1-LUAD-enriched		Cluster 6	squamous c3	LUAD-like c10	miRNA cluster 4		mutation cluster 12	TCGA-05-4250	TCGA Lung Adenocarcinoma (LUAD)	lung adenocarcinoma	Lung					79	R-Lower
TCGA-05-4382-01			none		p.L613F	none	none	N	N	p.R222L, p.E545Q	none	p.D922E		Squamoid	none	none	none	none	none	none	none	Solid predominant Adc	Solid predominant Adc			none	0	TCGA-05-4382-01	High	C1-LUAD-enriched		Cluster 5		LUAD-like c10	miRNA cluster 4	cluster 2	mutation cluster 11	TCGA-05-4382	TCGA Lung Adenocarcinoma (LUAD)	lung adenocarcinoma	Lung		YES			68	L-Upper		TCGA-05-4382-F36329
TCGA-05-4384-01	2.04	0.48	none		none	none	p.F777S	N	N	none	p.S633_splice	none	0.24	Bronchioid	none	none	none	none	none	none	none	Papillary predominant Adc	Papillary predominant Adc			none	0	TCGA-05-4384-01	Iq	C1-LUAD-enriched	cluster 3	Cluster 5	squamous c3	LUAD-like c10	miRNA cluster 5	cluster 3	mutation cluster 5	TCGA-05-4384	TCGA Lung Adenocarcinoma (LUAD)	lung adenocarcinoma	Lung		YES			66	R-Lower		TCGA-05-4384-F36330
TCGA-05-4389-01	3.29	0.48	none		p.G469V	none	p.T41A	N	Y	none	none	none	0.18	Magnoid	none	none	none	none	none	none	none	Solid predominant Adc	Solid predominant Adc			none	1	TCGA-05-4389-01	High	C1-LUAD-enriched		Cluster 5		LUAD-like c10	miRNA cluster 4	cluster 2	mutation c1uster 9	TCGA-05-4389	TCGA Lung Adenocarcinoma (LUAD)	lung adenocarcinoma	Lung					70	R-Upper		TCGA-05-4389-F36455
TCGA-05-4390-01	3.99	0.57	none		none	none	none	Y	Y	none	none	none	0.18	Magnoid	none	p.G12V	none	none	none	none	none	Acinar predominant Adc	Acinar predominant Adc			none	0	TCGA-05-4390-01	COAD-READ	C1-LUAD-enriched	cluster 2	Cluster 6		LUAD-like c10	miRNA cluster 6	cluster 1	mutation cluster 12	TCGA-05-4390	TCGA Lung Adenocarcinoma (LUAD)	lung adenocarcinoma	Lung					58	R-Upper		TCGA-05-4390-F36456
TCGA-05-4395-01	3.24	0.61	none		none	none	none	Y	Y	none	none	none	0.22	Squamoid	none	p.G12V	none	none	none	none	none	Solid predominant Adc	Solid predominant Adc			p.G56W	0	TCGA-05-4395-01	BRCA-LUAD+	C1-LUAD-enriched		Cluster 6		LUAD-like c10	miRNA cluster 4	cluster 2	mutation cluster 2	TCGA-05-4395	TCGA Lung Adenocarcinoma (LUAD)	lung adenocarcinoma	Lung					76	L-Upper
TCGA-05-4396-01	1.86	0.74	none		none	none	none	N	N	none	none	none	0.39	Magnoid	none	none	none	none	none	none	none	Papillary predominant Adc	Papillary predominant Adc			none	0	TCGA-05-4396-01	Squamous	C1-LUAD-enriched	cluster 1	Cluster 6	squamous c3	LUAD-like c10	miRNA cluster 6	cluster 1	mutation cluster 11	TCGA-05-4396	TCGA Lung Adenocarcinoma (LUAD)	lung adenocarcinoma	Lung					76	R-Lower
TCGA-05-4397-01																												TCGA-05-4397-01	Squamous	C1-LUAD-enriched		Cluster 6	squamous c3	LUAD-like c10	miRNA cluster 7		mutation cluster 8	TCGA-05-4397	TCGA Lung Adenocarcinoma (LUAD)	lung adenocarcinoma	Lung					65	R-Middle
TCGA-05-4398-01	4.86	0.33	none		none	none	none	N	N	none	none	none	0.11	Squamoid	none	none	none	none	none	none	none	Solid predominant Adc	Solid predominant Adc			none	1	TCGA-05-4398-01	Squamous	C1-LUAD-enriched		Cluster 6	squamous c3	LUAD-like c10	miRNA cluster 4	cluster 4	mutation cluster 2	TCGA-05-4398	TCGA Lung Adenocarcinoma (LUAD)	lung adenocarcinoma	Lung					47	R-Upper		TCGA-05-4398-F36462
TCGA-05-4402-01	3.24	0.44	none		none	none	none	Y	Y	p.TSPKANKE751del	none	none	0.17	Bronchioid	none	none	none	none	none	none	none	Acinar predominant Adc	Acinar predominant Adc			none	0	TCGA-05-4402-01	BRCA-LUAD+	C1-LUAD-enriched		Cluster 5	squamous c3	LUAD-like c10	miRNA cluster 4	cluster 4	mutation cluster 8	TCGA-05-4402	TCGA Lung Adenocarcinoma (LUAD)	lung adenocarcinoma	Lung					57	R-Lower		TCGA-05-4402-F36466
TCGA-05-4403-01	2.06	0.46	none		none	none	none	Y	Y	none	none	none	0.23	Bronchioid	none	p.G12C	none	p.H476Y	none	none	none	Invasive mucinous	Invasive mucinous			none	0	TCGA-05-4403-01	Kirc+	C1-LUAD-enriched		Cluster 6		LUAD-like c10	miRNA cluster 8	cluster 1	mutation cluster 12	TCGA-05-4403	TCGA Lung Adenocarcinoma (LUAD)	lung adenocarcinoma	Lung					76	R-Upper
TCGA-05-4405-01	3.34	0.38	none		none	none	none	N	N	none	none	none	0.15	Bronchioid	none	none	none	none	none	none	none	Acinar predominant Adc	Acinar predominant Adc			none	0	TCGA-05-4405-01	High	C1-LUAD-enriched	cluster 1	Cluster 6	squamous c3	LUAD-like c10	miRNA cluster 4	cluster 2	mutation cluster 2	TCGA-05-4405	TCGA Lung Adenocarcinoma (LUAD)	lung adenocarcinoma	Lung					74	R-Lower		TCGA-05-4405-F36494
TCGA-05-4410-01			none		p.G466V	none	none	N	Y	p.R377S	none	none		Bronchioid	none	none	none	none	none	none	none	Micropapillary predom Adc	Micropapillary predom Adc			none	0	TCGA-05-4410-01	High	C1-LUAD-enriched	cluster 1	Cluster 6	squamous c3	LUAD-like c10	miRNA cluster 4	cluster 2	mutation cluster 11	TCGA-05-4410	TCGA Lung Adenocarcinoma (LUAD)	lung adenocarcinoma	Lung					62	L-Upper
TCGA-05-4415-01	3.65	0.65	none		none	none	none	Y	Y	none	none	none	0.21	Magnoid	none	p.G12C	none	none	none	none	none	Micropapillary predom Adc	Micropapillary predom Adc			p.G227fs	0	TCGA-05-4415-01	GBM	C1-LUAD-enriched	cluster 3	Cluster 5		LUAD-like c10	miRNA cluster 4	cluster 5	mutation cluster 12	TCGA-05-4415	TCGA Lung Adenocarcinoma (LUAD)	lung adenocarcinoma	Lung					57	L-Lower		TCGA-05-4415-F36499
TCGA-05-4417-01	2.96	0.39	none		none	none	none	Y	Y	none	none	none	0.16	Magnoid	none	p.G12C	none	none	none	none	none	Solid predominant Adc	Solid predominant Adc			p.H168R	0	TCGA-05-4417-01	BRCA-LUAD+	C1-LUAD-enriched	cluster 2	Cluster 6	squamous c3	LUAD-like c10	miRNA cluster 4	cluster 2	mutation cluster 12	TCGA-05-4417	TCGA Lung Adenocarcinoma (LUAD)	lung adenocarcinoma	Lung					51	R-Upper		TCGA-05-4417-F36502
TCGA-05-4418-01	2.01	0.53	none		none	none	none	Y	Y	none	none	none	0.26	Magnoid	none	p.G12C	none	none	none	none	none	Solid predominant Adc	Solid predominant Adc			none	0	TCGA-05-4418-01	BRCA-LUAD+	C1-LUAD-enriched		Cluster 5	squamous c3	LUAD-like c10	miRNA c1uster 9	cluster 4	mutation cluster 12	TCGA-05-4418	TCGA Lung Adenocarcinoma (LUAD)	lung adenocarcinoma	Lung					69	L-Lower
TCGA-05-4420-01	3.53	0.6	none		none	none	none	N	Y	none	none	none	0.21	Magnoid	p.Q61L	none	none	none	none	none	none	Invasive mucinous	Invasive mucinous			none	1	TCGA-05-4420-01	High	C1-LUAD-enriched		Cluster 5	squamous c3	LUAD-like c10	miRNA cluster 6	cluster 1	mutation cluster 3	TCGA-05-4420	TCGA Lung Adenocarcinoma (LUAD)	lung adenocarcinoma	Lung					41	R-Lower		TCGA-05-4420-F36531
TCGA-05-4422-01	2.09	0.63	none		none	none	p.S37F	N	N	none	none	none	0.31	Magnoid	none	none	none	none	none	none	none	Acinar predominant Adc	Acinar predominant Adc			p.G251V	1	TCGA-05-4422-01	COAD-READ	C1-LUAD-enriched		Low purity c2	squamous c3	LUAD-like c10	miRNA cluster 7	cluster 4	mutation c1uster 9	TCGA-05-4422	TCGA Lung Adenocarcinoma (LUAD)	lung adenocarcinoma	Lung					68	L-Lower
TCGA-05-4424-01			none		none	none	none	N	N	none	none	none		Bronchioid	none	none	none	none	none	none	none	Acinar predominant Adc	Acinar predominant Adc			none	0	TCGA-05-4424-01	High	C1-LUAD-enriched	cluster 3	Low purity c2		LUAD-like c10	miRNA cluster 5	cluster 5	mutation cluster 2	TCGA-05-4424	TCGA Lung Adenocarcinoma (LUAD)	lung adenocarcinoma	Lung		YES			70	R-Upper		TCGA-05-4424-F36536
TCGA-05-4425-01	1.96	0.61	none		none	none	p.S45F	N	N	none	none	none	0.31	Squamoid	none	none	none	none	none	none	none	Papillary predominant Adc	Papillary predominant Adc			none	0	TCGA-05-4425-01	Kirc+	C1-LUAD-enriched	cluster 1	Cluster 6		LUAD-like c10	miRNA cluster 4	cluster 1	mutation c1uster 9	TCGA-05-4425	TCGA Lung Adenocarcinoma (LUAD)	lung adenocarcinoma	Lung					70	R-Middle
TCGA-05-4426-01	1.99	0.71	none		none	none	none	N	Y	none	none	none	0.36	Squamoid	none	none	none	none	none	none	none	Solid predominant Adc	Solid predominant Adc		Y	none	0	TCGA-05-4426-01	Kirc+	C1-LUAD-enriched		Cluster 5	squamous c3	LUAD-like c10	miRNA cluster 4	cluster 2	mutation cluster 5	TCGA-05-4426	TCGA Lung Adenocarcinoma (LUAD)	lung adenocarcinoma	Lung					71	L-Lower		TCGA-05-4426-F36562
TCGA-05-4427-01																												TCGA-05-4427-01	BRCA-LUAD+	C1-LUAD-enriched		Cluster 6	squamous c3	LUAD-like c10	miRNA cluster 4		mutation cluster 11	TCGA-05-4427	TCGA Lung Adenocarcinoma (LUAD)	lung adenocarcinoma	Lung					65	L-Upper		TCGA-05-4427-F36564
TCGA-05-4430-01	3.44	0.2	none		none	none	none	N	N	none	none	none	0.09	Bronchioid	none	none	none	none	none	none	none	Solid predominant Adc	Solid predominant Adc			none	0	TCGA-05-4430-01	High	C1-LUAD-enriched		Cluster 6	squamous c3	LUAD-like c10	miRNA cluster 4	cluster 2	mutation cluster 2	TCGA-05-4430	TCGA Lung Adenocarcinoma (LUAD)	lung adenocarcinoma	Lung					59	L-Lower		TCGA-05-4430-F36427
TCGA-05-4432-01	3.33	0.37	none		none	none	none	N	N	none	none	p.P1206L	0.15	Magnoid	none	none	none	none	none	none	none	Solid predominant Adc	Solid predominant Adc			p.137_138QE>H*	1	TCGA-05-4432-01	High	C1-LUAD-enriched		Low purity c2		LUAD-like c10	miRNA cluster 7	cluster 4	mutation cluster 2	TCGA-05-4432	TCGA Lung Adenocarcinoma (LUAD)	lung adenocarcinoma	Lung					66	R-Upper		TCGA-05-4432-F36424
TCGA-05-4433-01	1.9	0.61	none		none	none	none	Y	Y	none	none	none	0.31	Bronchioid	none	p.G12V	none	none	none	none	none	Invasive mucinous	Invasive mucinous			none	0	TCGA-05-4433-01	Squamous	C1-LUAD-enriched	cluster 2	Cluster 5		LUAD-like c10	miRNA cluster 4	cluster 1	mutation cluster 2	TCGA-05-4433	TCGA Lung Adenocarcinoma (LUAD)	lung adenocarcinoma	Lung					82	L-Lower		TCGA-05-4433-F36530
TCGA-05-4434-01																												TCGA-05-4434-01	Kirc+	C1-LUAD-enriched		Cluster 6	squamous c3	LUAD-like c10	miRNA cluster 4		mutation c1uster 9	TCGA-05-4434	TCGA Lung Adenocarcinoma (LUAD)	lung adenocarcinoma	Lung					67	R-Lower
TCGA-05-5420-01	1.83	0.25	none		none	none	none	N	N	none	none	none	0.13	Squamoid	none	none	none	none	none	none	none	Solid predominant Adc	Solid predominant Adc			none	0	TCGA-05-5420-01	High	C1-LUAD-enriched	cluster 3	Cluster 5	squamous c3	LUAD-like c10	miRNA cluster 4	cluster 4	mutation c1uster 9	TCGA-05-5420	TCGA Lung Adenocarcinoma (LUAD)	lung adenocarcinoma	Lung					67	L-Upper		TCGA-05-5420-F36422
TCGA-05-5420-11	1.83	0.25	none		none	none	none	N	N	none	none	none	0.13	Squamoid	none	none	none	none	none	none	none	Solid predominant Adc	Solid predominant Adc			none	0	TCGA-05-5420-11		C1-LUAD-enriched							mutation c1uster 9	TCGA-05-5420	TCGA Lung Adenocarcinoma (LUAD)	lung adenocarcinoma	Lung					67	L-Upper		TCGA-05-5420-F36422
TCGA-05-5423-01	2.36	0.6	none		none	none	none	Y	Y	p.L833F, p.L861Q	none	none	0.27	Bronchioid	none	none	none	none	none	none	none	Acinar predominant Adc	Acinar predominant Adc			none	0	TCGA-05-5423-01	High	C1-LUAD-enriched	cluster 3	Cluster 6	squamous c3	LUAD-like c10	miRNA cluster 4	cluster 4	mutation cluster 8	TCGA-05-5423	TCGA Lung Adenocarcinoma (LUAD)	lung adenocarcinoma	Lung					65	L-Upper
TCGA-05-5425-01																												TCGA-05-5425-01	High	C1-LUAD-enriched		Cluster 5	squamous c3	LUAD-like c10	miRNA cluster 4		mutation c1uster 9	TCGA-05-5425	TCGA Lung Adenocarcinoma (LUAD)	lung adenocarcinoma	Lung					68	R-Upper		TCGA-05-5425-F36403
TCGA-05-5428-01	3.37	0.63	none		p.D594N	none	none	N	Y	none	none	none	0.22	Squamoid	none	none	none	none	none	none	none	Solid predominant Adc	Solid predominant Adc			none	0	TCGA-05-5428-01	BRCA-LUAD+	C1-LUAD-enriched	cluster 1	Cluster 6		LUAD-like c10	miRNA cluster 4	cluster 2	mutation cluster 8	TCGA-05-5428	TCGA Lung Adenocarcinoma (LUAD)	lung adenocarcinoma	Lung					57	R-Upper		TCGA-05-5428-F36401
TCGA-05-5429-01	2.07	0.47	none		none	none	none	N	N	none	none	none	0.23	Magnoid	none	none	none	none	none	none	none	Acinar predominant Adc	Acinar predominant Adc			none	0	TCGA-05-5429-01	Iq	C1-LUAD-enriched	cluster 1	Cluster 6	squamous c3	LUAD-like c10	miRNA cluster 8	cluster 1	mutation c1uster 9	TCGA-05-5429	TCGA Lung Adenocarcinoma (LUAD)	lung adenocarcinoma	Lung					60	L-Upper		TCGA-05-5429-F36396
TCGA-05-5715-01	1.82	0.74	none		none	none	none	N	Y	none	p.774_775insAYVM	none	0.4	Bronchioid	none	none	none	none	none	none	none	Micropapillary predom Adc	Micropapillary predom Adc			none	0	TCGA-05-5715-01	BRCA-LUAD+	C1-LUAD-enriched	cluster 2	Cluster 6	KIRC-like c1	LUAD-like c10	miRNA c1uster 10	cluster 5	mutation c1uster 10	TCGA-05-5715	TCGA Lung Adenocarcinoma (LUAD)	lung adenocarcinoma	Lung					69	L-Upper
TCGA-17-Z000-01																												TCGA-17-Z000-01				Cluster 5					mutation c1uster 9	TCGA-17-Z000	TCGA Lung Adenocarcinoma (LUAD)	lung adenocarcinoma	Lung
TCGA-17-Z001-01																												TCGA-17-Z001-01				Cluster 5					mutation cluster 8	TCGA-17-Z001	TCGA Lung Adenocarcinoma (LUAD)	lung adenocarcinoma	Lung
TCGA-17-Z002-01																												TCGA-17-Z002-01				Cluster 6						TCGA-17-Z002	TCGA Lung Adenocarcinoma (LUAD)	lung adenocarcinoma	Lung
TCGA-17-Z003-01																												TCGA-17-Z003-01				Cluster 5					mutation cluster 5	TCGA-17-Z003	TCGA Lung Adenocarcinoma (LUAD)	lung adenocarcinoma	Lung
TCGA-17-Z004-01																												TCGA-17-Z004-01				Low purity c2					mutation c1uster 9	TCGA-17-Z004	TCGA Lung Adenocarcinoma (LUAD)	lung adenocarcinoma	Lung
TCGA-17-Z005-01																												TCGA-17-Z005-01				Cluster 6					mutation cluster 5	TCGA-17-Z005	TCGA Lung Adenocarcinoma (LUAD)	lung adenocarcinoma	Lung
TCGA-17-Z006-01																												TCGA-17-Z006-01				Cluster 5						TCGA-17-Z006	TCGA Lung Adenocarcinoma (LUAD)	lung adenocarcinoma	Lung
TCGA-17-Z007-01																												TCGA-17-Z007-01				COADREAD non-CIMP c11					mutation cluster 5	TCGA-17-Z007	TCGA Lung Adenocarcinoma (LUAD)	lung adenocarcinoma	Lung
TCGA-17-Z008-01																												TCGA-17-Z008-01				Cluster 5					mutation cluster 7	TCGA-17-Z008	TCGA Lung Adenocarcinoma (LUAD)	lung adenocarcinoma	Lung
TCGA-17-Z009-01																												TCGA-17-Z009-01				Low purity c2					mutation cluster 14	TCGA-17-Z009	TCGA Lung Adenocarcinoma (LUAD)	lung adenocarcinoma	Lung
TCGA-17-Z010-01																												TCGA-17-Z010-01				Cluster 6					mutation cluster 7	TCGA-17-Z010	TCGA Lung Adenocarcinoma (LUAD)	lung adenocarcinoma	Lung
TCGA-17-Z011-01																												TCGA-17-Z011-01				Cluster 5					mutation c1uster 9	TCGA-17-Z011	TCGA Lung Adenocarcinoma (LUAD)	lung adenocarcinoma	Lung
TCGA-17-Z012-01																												TCGA-17-Z012-01				Cluster 5					mutation cluster 5	TCGA-17-Z012	TCGA Lung Adenocarcinoma (LUAD)	lung adenocarcinoma	Lung
TCGA-17-Z013-01																												TCGA-17-Z013-01				Cluster 5					mutation c1uster 9	TCGA-17-Z013	TCGA Lung Adenocarcinoma (LUAD)	lung adenocarcinoma	Lung
TCGA-17-Z014-01																												TCGA-17-Z014-01				Cluster 6					mutation cluster 12	TCGA-17-Z014	TCGA Lung Adenocarcinoma (LUAD)	lung adenocarcinoma	Lung
TCGA-17-Z015-01																												TCGA-17-Z015-01				Cluster 6					mutation cluster 8	TCGA-17-Z015	TCGA Lung Adenocarcinoma (LUAD)	lung adenocarcinoma	Lung
TCGA-17-Z016-01																												TCGA-17-Z016-01				Cluster 5					mutation cluster 12	TCGA-17-Z016	TCGA Lung Adenocarcinoma (LUAD)	lung adenocarcinoma	Lung
TCGA-17-Z017-01																												TCGA-17-Z017-01				Cluster 6					mutation cluster 2	TCGA-17-Z017	TCGA Lung Adenocarcinoma (LUAD)	lung adenocarcinoma	Lung
TCGA-17-Z018-01																												TCGA-17-Z018-01				Cluster 5					mutation cluster 6	TCGA-17-Z018	TCGA Lung Adenocarcinoma (LUAD)	lung adenocarcinoma	Lung
TCGA-17-Z019-01																												TCGA-17-Z019-01				Cluster 5						TCGA-17-Z019	TCGA Lung Adenocarcinoma (LUAD)	lung adenocarcinoma	Lung
TCGA-17-Z020-01																												TCGA-17-Z020-01				Cluster 5					mutation cluster 2	TCGA-17-Z020	TCGA Lung Adenocarcinoma (LUAD)	lung adenocarcinoma	Lung
TCGA-17-Z021-01																												TCGA-17-Z021-01				Cluster 5					mutation cluster 5	TCGA-17-Z021	TCGA Lung Adenocarcinoma (LUAD)	lung adenocarcinoma	Lung
TCGA-17-Z022-01																												TCGA-17-Z022-01				Cluster 5					mutation cluster 11	TCGA-17-Z022	TCGA Lung Adenocarcinoma (LUAD)	lung adenocarcinoma	Lung
TCGA-17-Z023-01																												TCGA-17-Z023-01				Low purity c2					mutation cluster 2	TCGA-17-Z023	TCGA Lung Adenocarcinoma (LUAD)	lung adenocarcinoma	Lung
TCGA-17-Z024-01																												TCGA-17-Z024-01				Cluster 5						TCGA-17-Z024	TCGA Lung Adenocarcinoma (LUAD)	lung adenocarcinoma	Lung
TCGA-17-Z025-01																												TCGA-17-Z025-01				Cluster 6					mutation cluster 12	TCGA-17-Z025	TCGA Lung Adenocarcinoma (LUAD)	lung adenocarcinoma	Lung
TCGA-17-Z026-01																												TCGA-17-Z026-01				Cluster 5					mutation cluster 11	TCGA-17-Z026	TCGA Lung Adenocarcinoma (LUAD)	lung adenocarcinoma	Lung
TCGA-17-Z027-01																												TCGA-17-Z027-01				Cluster 5					mutation cluster 8	TCGA-17-Z027	TCGA Lung Adenocarcinoma (LUAD)	lung adenocarcinoma	Lung
TCGA-17-Z028-01																												TCGA-17-Z028-01				Cluster 5					mutation cluster 8	TCGA-17-Z028	TCGA Lung Adenocarcinoma (LUAD)	lung adenocarcinoma	Lung
TCGA-17-Z029-01																												TCGA-17-Z029-01				Low purity c2						TCGA-17-Z029	TCGA Lung Adenocarcinoma (LUAD)	lung adenocarcinoma	Lung
TCGA-17-Z030-01																												TCGA-17-Z030-01				Cluster 5					mutation cluster 11	TCGA-17-Z030	TCGA Lung Adenocarcinoma (LUAD)	lung adenocarcinoma	Lung
TCGA-17-Z031-01																												TCGA-17-Z031-01				Cluster 6					mutation cluster 11	TCGA-17-Z031	TCGA Lung Adenocarcinoma (LUAD)	lung adenocarcinoma	Lung
TCGA-17-Z032-01																												TCGA-17-Z032-01				Cluster 5					mutation cluster 14	TCGA-17-Z032	TCGA Lung Adenocarcinoma (LUAD)	lung adenocarcinoma	Lung
TCGA-17-Z033-01																												TCGA-17-Z033-01				Cluster 6					mutation cluster 12	TCGA-17-Z033	TCGA Lung Adenocarcinoma (LUAD)	lung adenocarcinoma	Lung
TCGA-17-Z034-01																												TCGA-17-Z034-01				Low purity c2						TCGA-17-Z034	TCGA Lung Adenocarcinoma (LUAD)	lung adenocarcinoma	Lung
TCGA-17-Z035-01																												TCGA-17-Z035-01				Cluster 5					mutation cluster 8	TCGA-17-Z035	TCGA Lung Adenocarcinoma (LUAD)	lung adenocarcinoma	Lung
TCGA-17-Z036-01																												TCGA-17-Z036-01				Cluster 5					mutation cluster 12	TCGA-17-Z036	TCGA Lung Adenocarcinoma (LUAD)	lung adenocarcinoma	Lung
TCGA-17-Z037-01																												TCGA-17-Z037-01				COADREAD non-CIMP c11					mutation cluster 2	TCGA-17-Z037	TCGA Lung Adenocarcinoma (LUAD)	lung adenocarcinoma	Lung
TCGA-17-Z038-01																												TCGA-17-Z038-01				Cluster 5					mutation c1uster 9	TCGA-17-Z038	TCGA Lung Adenocarcinoma (LUAD)	lung adenocarcinoma	Lung
TCGA-17-Z039-01																												TCGA-17-Z039-01				Low purity c2					mutation c1uster 9	TCGA-17-Z039	TCGA Lung Adenocarcinoma (LUAD)	lung adenocarcinoma	Lung
TCGA-17-Z040-01																												TCGA-17-Z040-01				Cluster 5					mutation c1uster 9	TCGA-17-Z040	TCGA Lung Adenocarcinoma (LUAD)	lung adenocarcinoma	Lung
TCGA-17-Z041-01																												TCGA-17-Z041-01				Cluster 5					mutation c1uster 9	TCGA-17-Z041	TCGA Lung Adenocarcinoma (LUAD)	lung adenocarcinoma	Lung
TCGA-17-Z042-01																												TCGA-17-Z042-01				Cluster 6					mutation cluster 11	TCGA-17-Z042	TCGA Lung Adenocarcinoma (LUAD)	lung adenocarcinoma	Lung
TCGA-17-Z043-01																												TCGA-17-Z043-01				Cluster 5					mutation cluster 5	TCGA-17-Z043	TCGA Lung Adenocarcinoma (LUAD)	lung adenocarcinoma	Lung
TCGA-17-Z044-01																												TCGA-17-Z044-01				Cluster 5					mutation cluster 8	TCGA-17-Z044	TCGA Lung Adenocarcinoma (LUAD)	lung adenocarcinoma	Lung
TCGA-17-Z045-01																												TCGA-17-Z045-01				Cluster 5					mutation cluster 2	TCGA-17-Z045	TCGA Lung Adenocarcinoma (LUAD)	lung adenocarcinoma	Lung
TCGA-17-Z046-01																												TCGA-17-Z046-01				Cluster 6					mutation cluster 11	TCGA-17-Z046	TCGA Lung Adenocarcinoma (LUAD)	lung adenocarcinoma	Lung
TCGA-17-Z047-01																												TCGA-17-Z047-01				Cluster 5					mutation cluster 8	TCGA-17-Z047	TCGA Lung Adenocarcinoma (LUAD)	lung adenocarcinoma	Lung
TCGA-17-Z048-01																												TCGA-17-Z048-01				Cluster 5					mutation cluster 14	TCGA-17-Z048	TCGA Lung Adenocarcinoma (LUAD)	lung adenocarcinoma	Lung
TCGA-17-Z049-01																												TCGA-17-Z049-01				Cluster 5					mutation cluster 2	TCGA-17-Z049	TCGA Lung Adenocarcinoma (LUAD)	lung adenocarcinoma	Lung
TCGA-17-Z050-01																												TCGA-17-Z050-01				Cluster 6					mutation cluster 7	TCGA-17-Z050	TCGA Lung Adenocarcinoma (LUAD)	lung adenocarcinoma	Lung
TCGA-17-Z051-01																												TCGA-17-Z051-01				Cluster 5					mutation c1uster 9	TCGA-17-Z051	TCGA Lung Adenocarcinoma (LUAD)	lung adenocarcinoma	Lung
TCGA-17-Z052-01																												TCGA-17-Z052-01				Low purity c2					mutation cluster 5	TCGA-17-Z052	TCGA Lung Adenocarcinoma (LUAD)	lung adenocarcinoma	Lung
TCGA-17-Z053-01																												TCGA-17-Z053-01				Cluster 13 (HNSC-LUSC)					mutation cluster 2	TCGA-17-Z053	TCGA Lung Adenocarcinoma (LUAD)	lung adenocarcinoma	Lung
TCGA-17-Z054-01																												TCGA-17-Z054-01				Cluster 5					mutation c1uster 9	TCGA-17-Z054	TCGA Lung Adenocarcinoma (LUAD)	lung adenocarcinoma	Lung
TCGA-17-Z055-01																												TCGA-17-Z055-01									mutation cluster 2	TCGA-17-Z055	TCGA Lung Adenocarcinoma (LUAD)	lung adenocarcinoma	Lung
TCGA-17-Z056-01																												TCGA-17-Z056-01				Cluster 5					mutation cluster 8	TCGA-17-Z056	TCGA Lung Adenocarcinoma (LUAD)	lung adenocarcinoma	Lung
TCGA-17-Z057-01																												TCGA-17-Z057-01									mutation cluster 5	TCGA-17-Z057	TCGA Lung Adenocarcinoma (LUAD)	lung adenocarcinoma	Lung
TCGA-17-Z058-01																												TCGA-17-Z058-01				Cluster 5					mutation cluster 12	TCGA-17-Z058	TCGA Lung Adenocarcinoma (LUAD)	lung adenocarcinoma	Lung
TCGA-17-Z059-01																												TCGA-17-Z059-01				Cluster 6					mutation c1uster 9	TCGA-17-Z059	TCGA Lung Adenocarcinoma (LUAD)	lung adenocarcinoma	Lung
TCGA-17-Z060-01																												TCGA-17-Z060-01				Cluster 5					mutation cluster 12	TCGA-17-Z060	TCGA Lung Adenocarcinoma (LUAD)	lung adenocarcinoma	Lung
TCGA-17-Z061-01																												TCGA-17-Z061-01				Cluster 5					mutation cluster 13	TCGA-17-Z061	TCGA Lung Adenocarcinoma (LUAD)	lung adenocarcinoma	Lung
TCGA-17-Z062-01																												TCGA-17-Z062-01				Cluster 5					mutation cluster 11	TCGA-17-Z062	TCGA Lung Adenocarcinoma (LUAD)	lung adenocarcinoma	Lung
TCGA-35-3615-01	2.07	0.68	none		none	none	none	Y	Y	none	none	none	0.33	Magnoid	none	p.G12C	none	none	none	none	none	Lepidic predominant Adc	Lepidic predominant Adc			p.L245_splice	0	TCGA-35-3615-01	Iq	C1-LUAD-enriched		Cluster 6	squamous c3	LUAD-like c10	miRNA cluster 7	cluster 4	mutation cluster 12	TCGA-35-3615	TCGA Lung Adenocarcinoma (LUAD)	lung adenocarcinoma	Lung					57	R-Upper		TCGA-35-3615-F68919
TCGA-35-3621-01																												TCGA-35-3621-01										TCGA-35-3621	TCGA Lung Adenocarcinoma (LUAD)	lung adenocarcinoma	Lung
TCGA-35-4122-01																												TCGA-35-4122-01	High	C1-LUAD-enriched		Cluster 5	squamous c3	LUAD-like c10	miRNA cluster 4		mutation cluster 5	TCGA-35-4122	TCGA Lung Adenocarcinoma (LUAD)	lung adenocarcinoma	Lung					69	L-Upper		TCGA-35-4122-F68915
TCGA-35-4123-01																												TCGA-35-4123-01	Squamous	C1-LUAD-enriched		Cluster 6	squamous c3	LUAD-like c10	miRNA cluster 4		mutation cluster 3	TCGA-35-4123	TCGA Lung Adenocarcinoma (LUAD)	lung adenocarcinoma	Lung					38	R-Upper		TCGA-35-4123-F68918
TCGA-35-5375-01																												TCGA-35-5375-01	High	C2-Squamous-like		BRCA CIMP c7	squamous c3	squamous-like c4	miRNA cluster 12		mutation cluster 11	TCGA-35-5375	TCGA Lung Adenocarcinoma (LUAD)	lung adenocarcinoma	Lung					61	L-Upper		TCGA-35-5375-F68920
TCGA-38-4625-01																												TCGA-38-4625-01	Squamous	C1-LUAD-enriched		Cluster 6	squamous c3	LUAD-like c10	miRNA c1uster 9		mutation cluster 13	TCGA-38-4625	TCGA Lung Adenocarcinoma (LUAD)	lung adenocarcinoma	Lung					66	R-Upper		TCGA-38-4625-F33407
TCGA-38-4625-11																												TCGA-38-4625-11		C1-LUAD-enriched							mutation cluster 13	TCGA-38-4625	TCGA Lung Adenocarcinoma (LUAD)	lung adenocarcinoma	Lung					66	R-Upper		TCGA-38-4625-F33407
TCGA-38-4626-01			none		none	none	none	Y	Y	none	none	none		Bronchioid	none	p.G12V	none	none	none	none	none	Solid predominant Adc	Solid predominant Adc			none	0	TCGA-38-4626-01	BRCA-LUAD+	C1-LUAD-enriched		Cluster 5	squamous c3	LUAD-like c10	miRNA c1uster 9	cluster 4	mutation cluster 12	TCGA-38-4626	TCGA Lung Adenocarcinoma (LUAD)	lung adenocarcinoma	Lung	NO	NO	NO		57	L-Upper		TCGA-38-4626-F33409
TCGA-38-4626-11			none		none	none	none	Y	Y	none	none	none		Bronchioid	none	p.G12V	none	none	none	none	none	Solid predominant Adc	Solid predominant Adc			none	0	TCGA-38-4626-11		C1-LUAD-enriched							mutation cluster 12	TCGA-38-4626	TCGA Lung Adenocarcinoma (LUAD)	lung adenocarcinoma	Lung	NO	NO	NO		57	L-Upper		TCGA-38-4626-F33409
TCGA-38-4627-01			none		none	none	none	Y	Y	p.L62R, p.L858R	none	none		Squamoid	none	none	none	none	none	none	none	Acinar predominant Adc	Acinar predominant Adc			none	0	TCGA-38-4627-01	Quiet	C1-LUAD-enriched		Cluster 5	squamous c3	LUAD-like c10	miRNA c1uster 9	cluster 2	mutation cluster 14	TCGA-38-4627	TCGA Lung Adenocarcinoma (LUAD)	lung adenocarcinoma	Lung					64	R-Upper		TCGA-38-4627-F4508
TCGA-38-4627-11			none		none	none	none	Y	Y	p.L62R, p.L858R	none	none		Squamoid	none	none	none	none	none	none	none	Acinar predominant Adc	Acinar predominant Adc			none	0	TCGA-38-4627-11		C1-LUAD-enriched							mutation cluster 14	TCGA-38-4627	TCGA Lung Adenocarcinoma (LUAD)	lung adenocarcinoma	Lung					64	R-Upper		TCGA-38-4627-F4508
TCGA-38-4628-01	5.05	0.5	none		none	none	none	Y	Y	p.ELREA746del	none	none	0.14	Squamoid	none	none	none	none	none	none	none	Acinar predominant Adc	Acinar predominant Adc			none	1	TCGA-38-4628-01	High	C1-LUAD-enriched		Cluster 6		LUAD-like c10	miRNA cluster 4	cluster 5	mutation cluster 14	TCGA-38-4628	TCGA Lung Adenocarcinoma (LUAD)	lung adenocarcinoma	Lung	YES	NO	NO	YES	65	R-Upper		TCGA-38-4628-F4676
TCGA-38-4628-11	5.05	0.5	none		none	none	none	Y	Y	p.ELREA746del	none	none	0.14	Squamoid	none	none	none	none	none	none	none	Acinar predominant Adc	Acinar predominant Adc			none	1	TCGA-38-4628-11		C1-LUAD-enriched							mutation cluster 14	TCGA-38-4628	TCGA Lung Adenocarcinoma (LUAD)	lung adenocarcinoma	Lung	YES	NO	NO	YES	65	R-Upper		TCGA-38-4628-F4676
TCGA-38-4629-01																												TCGA-38-4629-01	High	C1-LUAD-enriched		Cluster 6	squamous c3	LUAD-like c10	miRNA cluster 4		mutation cluster 11	TCGA-38-4629	TCGA Lung Adenocarcinoma (LUAD)	lung adenocarcinoma	Lung	NO	NO	NO	NO	68	R-Upper		TCGA-38-4629-F4887
TCGA-38-4629-11																												TCGA-38-4629-11		C1-LUAD-enriched							mutation cluster 11	TCGA-38-4629	TCGA Lung Adenocarcinoma (LUAD)	lung adenocarcinoma	Lung	NO	NO	NO	NO	68	R-Upper		TCGA-38-4629-F4887
TCGA-38-4630-01																												TCGA-38-4630-01	High	C6-UCEC		UCEC Serous c4		UCEC-like c11	miRNA c1uster 10		mutation cluster 5	TCGA-38-4630	TCGA Lung Adenocarcinoma (LUAD)	lung adenocarcinoma	Lung	NO	YES	NO	NO	75	R-Upper		TCGA-38-4630-F4972
TCGA-38-4630-11																												TCGA-38-4630-11		C6-UCEC							mutation cluster 5	TCGA-38-4630	TCGA Lung Adenocarcinoma (LUAD)	lung adenocarcinoma	Lung	NO	YES	NO	NO	75	R-Upper		TCGA-38-4630-F4972
TCGA-38-4631-01			none		none	none	none	N	N	none	none	p.P610T		Magnoid	none	none	none	none	none	none	none	NSCLC, favor Adeno	NSCLC, favor Adeno			none	0	TCGA-38-4631-01	BRCA-LUAD+	C1-LUAD-enriched	cluster 3	Cluster 5		LUAD-like c10	miRNA cluster 5	cluster 5	mutation cluster 5	TCGA-38-4631	TCGA Lung Adenocarcinoma (LUAD)	lung adenocarcinoma	Lung	NO	YES	NO	NO	72	L-Upper		TCGA-38-4631-F4892
TCGA-38-4631-11			none		none	none	none	N	N	none	none	p.P610T		Magnoid	none	none	none	none	none	none	none	NSCLC, favor Adeno	NSCLC, favor Adeno			none	0	TCGA-38-4631-11		C1-LUAD-enriched							mutation cluster 5	TCGA-38-4631	TCGA Lung Adenocarcinoma (LUAD)	lung adenocarcinoma	Lung	NO	YES	NO	NO	72	L-Upper		TCGA-38-4631-F4892
TCGA-38-4632-01			none		none	none	none	N	Y	none	none	none		Squamoid	none	none	none	none	p.Q61L	none	none	Solid predominant Adc	Solid predominant Adc			none	0	TCGA-38-4632-01	High	C1-LUAD-enriched	cluster 1	Cluster 6		LUAD-like c10	miRNA cluster 4	cluster 2	mutation cluster 11	TCGA-38-4632	TCGA Lung Adenocarcinoma (LUAD)	lung adenocarcinoma	Lung	YES	YES	NO	NO	42	L-Upper		TCGA-38-4632-F4842
TCGA-38-4632-11			none		none	none	none	N	Y	none	none	none		Squamoid	none	none	none	none	p.Q61L	none	none	Solid predominant Adc	Solid predominant Adc			none	0	TCGA-38-4632-11		C1-LUAD-enriched							mutation cluster 11	TCGA-38-4632	TCGA Lung Adenocarcinoma (LUAD)	lung adenocarcinoma	Lung	YES	YES	NO	NO	42	L-Upper		TCGA-38-4632-F4842
TCGA-38-6178-01	3.91	0.33	none		none	none	none	Y	Y	p.ELREA746del	none	none	0.13	Bronchioid	none	none	none	none	none	none	none	Acinar predominant Adc	Acinar predominant Adc			none	0	TCGA-38-6178-01	BRCA-LUAD+	C1-LUAD-enriched	cluster 2	Cluster 6	squamous c3	LUAD-like c10	miRNA cluster 5	cluster 3	mutation cluster 8	TCGA-38-6178	TCGA Lung Adenocarcinoma (LUAD)	lung adenocarcinoma	Lung					70	L-Upper		TCGA-38-6178-F22078
TCGA-38-7271-01																												TCGA-38-7271-01	Iq			Cluster 5		LUAD-like c10	miRNA cluster 5			TCGA-38-7271	TCGA Lung Adenocarcinoma (LUAD)	lung adenocarcinoma	Lung	NO	YES	NO	NO	72	R-Upper		TCGA-38-7271-F18312
TCGA-38-A44F-01																												TCGA-38-A44F-01										TCGA-38-A44F	TCGA Lung Adenocarcinoma (LUAD)	lung adenocarcinoma	Lung					80	R-Upper		TCGA-38-A44F-F47557
TCGA-44-2655-01	2.05	0.3	none		none	none	none	N	N	none	none	none	0.15	Bronchioid	none	none	none	none	none	none	none	Acinar predominant Adc	Acinar predominant Adc			none	0	TCGA-44-2655-01	Iq	C1-LUAD-enriched		Cluster 5		LUAD-like c10	miRNA cluster 5	cluster 4	mutation c1uster 9	TCGA-44-2655	TCGA Lung Adenocarcinoma (LUAD)	lung adenocarcinoma	Lung	NO	NO	NO	NO	65	R-Upper		TCGA-44-2655-F39289
TCGA-44-2655-11	2.05	0.3	none		none	none	none	N	N	none	none	none	0.15	Bronchioid	none	none	none	none	none	none	none	Acinar predominant Adc	Acinar predominant Adc			none	0	TCGA-44-2655-11		C1-LUAD-enriched							mutation c1uster 9	TCGA-44-2655	TCGA Lung Adenocarcinoma (LUAD)	lung adenocarcinoma	Lung	NO	NO	NO	NO	65	R-Upper		TCGA-44-2655-F39289
TCGA-44-2656-01	3.14	0.31	none		none	none	none	N	Y	none	p.S310F	none	0.13	Squamoid	none	none	none	none	none	none	none	Solid predominant Adc	Solid predominant Adc			none	0	TCGA-44-2656-01	BRCA-LUAD+	C1-LUAD-enriched		Cluster 6	squamous c3	LUAD-like c10	miRNA cluster 4	cluster 2	mutation cluster 11	TCGA-44-2656	TCGA Lung Adenocarcinoma (LUAD)	lung adenocarcinoma	Lung	YES	YES			59	R-Upper		TCGA-44-2656-F39934
TCGA-44-2656-11	3.14	0.31	none		none	none	none	N	Y	none	p.S310F	none	0.13	Squamoid	none	none	none	none	none	none	none	Solid predominant Adc	Solid predominant Adc			none	0	TCGA-44-2656-11		C1-LUAD-enriched							mutation cluster 11	TCGA-44-2656	TCGA Lung Adenocarcinoma (LUAD)	lung adenocarcinoma	Lung	YES	YES			59	R-Upper		TCGA-44-2656-F39934
TCGA-44-2657-01	1.74	0.33	none		none	none	none	N	N	none	none	none	0.17	Bronchioid	none	none	none	p.N315S	none	none	none	Acinar predominant Adc	Acinar predominant Adc			none	0	TCGA-44-2657-01	BRCA-LUAD+	C1-LUAD-enriched		Cluster 5	squamous c3	LUAD-like c10	miRNA cluster 7	cluster 4	mutation c1uster 10	TCGA-44-2657	TCGA Lung Adenocarcinoma (LUAD)	lung adenocarcinoma	Lung					74	L-Upper		TCGA-44-2657-F39296
TCGA-44-2657-11	1.74	0.33	none		none	none	none	N	N	none	none	none	0.17	Bronchioid	none	none	none	p.N315S	none	none	none	Acinar predominant Adc	Acinar predominant Adc			none	0	TCGA-44-2657-11		C1-LUAD-enriched							mutation c1uster 10	TCGA-44-2657	TCGA Lung Adenocarcinoma (LUAD)	lung adenocarcinoma	Lung					74	L-Upper		TCGA-44-2657-F39296
TCGA-44-2659-01	3.6	0.41	none		none	none	none	N	N	none	none	none	0.15	Bronchioid	none	none	none	none	none	none	none	Solid predominant Adc	Solid predominant Adc			none	1	TCGA-44-2659-01	BRCA-LUAD+					LUAD-like c10	miRNA cluster 7	cluster 4	mutation cluster 5	TCGA-44-2659	TCGA Lung Adenocarcinoma (LUAD)	lung adenocarcinoma	Lung					65	[Discrepancy]		TCGA-44-2659-F40300
TCGA-44-2659-11	3.6	0.41	none		none	none	none	N	N	none	none	none	0.15	Bronchioid	none	none	none	none	none	none	none	Solid predominant Adc	Solid predominant Adc			none	1	TCGA-44-2659-11									mutation cluster 5	TCGA-44-2659	TCGA Lung Adenocarcinoma (LUAD)	lung adenocarcinoma	Lung					65	[Discrepancy]		TCGA-44-2659-F40300
TCGA-44-2661-01	1.86	0.27	none		none	none	none	Y	Y	p.ELREA746del	none	none	0.14	Bronchioid	none	none	none	none	none	none	none	Acinar predominant Adc	Acinar predominant Adc			none	0	TCGA-44-2661-01	Kirc+	C1-LUAD-enriched		Cluster 5	squamous c3	LUAD-like c10	miRNA cluster 4	cluster 4	mutation cluster 14	TCGA-44-2661	TCGA Lung Adenocarcinoma (LUAD)	lung adenocarcinoma	Lung					69	L-Upper		TCGA-44-2661-F41293
TCGA-44-2661-11	1.86	0.27	none		none	none	none	Y	Y	p.ELREA746del	none	none	0.14	Bronchioid	none	none	none	none	none	none	none	Acinar predominant Adc	Acinar predominant Adc			none	0	TCGA-44-2661-11		C1-LUAD-enriched							mutation cluster 14	TCGA-44-2661	TCGA Lung Adenocarcinoma (LUAD)	lung adenocarcinoma	Lung					69	L-Upper		TCGA-44-2661-F41293
TCGA-44-2662-01	3.33	0.25	none		p.N581S	none	none	N	N	none	none	none	0.11	Squamoid	none	none	none	none	none	none	none	Solid predominant Adc	Solid predominant Adc			none	0	TCGA-44-2662-01	BRCA-LUAD+	C1-LUAD-enriched		Cluster 5		LUAD-like c10	miRNA cluster 4	cluster 2	mutation cluster 2	TCGA-44-2662	TCGA Lung Adenocarcinoma (LUAD)	lung adenocarcinoma	Lung			NO		65	R-Upper		TCGA-44-2662-F39415
TCGA-44-2662-11	3.33	0.25	none		p.N581S	none	none	N	N	none	none	none	0.11	Squamoid	none	none	none	none	none	none	none	Solid predominant Adc	Solid predominant Adc			none	0	TCGA-44-2662-11		C1-LUAD-enriched							mutation cluster 2	TCGA-44-2662	TCGA Lung Adenocarcinoma (LUAD)	lung adenocarcinoma	Lung			NO		65	R-Upper		TCGA-44-2662-F39415
TCGA-44-2664-01																												TCGA-44-2664-01					squamous c3					TCGA-44-2664	TCGA Lung Adenocarcinoma (LUAD)	lung adenocarcinoma	Lung	NO	YES	NO		66	R-Lower		TCGA-44-2664-F34138
TCGA-44-2665-01	2.12	0.44	none		none	none	none	N	Y	none	none	none	0.21	Squamoid	none	none	none	none	none	none	none	Solid predominant Adc	Solid predominant Adc		Y	none	1	TCGA-44-2665-01	Iq	C1-LUAD-enriched		Cluster 6	squamous c3	LUAD-like c10	miRNA cluster 4	cluster 2	mutation c1uster 9	TCGA-44-2665	TCGA Lung Adenocarcinoma (LUAD)	lung adenocarcinoma	Lung					55	R-Upper		TCGA-44-2665-F40281
TCGA-44-2665-11	2.12	0.44	none		none	none	none	N	Y	none	none	none	0.21	Squamoid	none	none	none	none	none	none	none	Solid predominant Adc	Solid predominant Adc		Y	none	1	TCGA-44-2665-11		C1-LUAD-enriched							mutation c1uster 9	TCGA-44-2665	TCGA Lung Adenocarcinoma (LUAD)	lung adenocarcinoma	Lung					55	R-Upper		TCGA-44-2665-F40281
TCGA-44-2666-01	1.94	0.58	none		p.V600E	none	none	N	Y	none	none	none	0.3	Bronchioid	none	none	none	none	none	none	none	Papillary predominant Adc	Papillary predominant Adc			none	1	TCGA-44-2666-01	Kirc+	C1-LUAD-enriched		Cluster 6		LUAD-like c10	miRNA cluster 5	cluster 4	mutation cluster 5	TCGA-44-2666	TCGA Lung Adenocarcinoma (LUAD)	lung adenocarcinoma	Lung	NO	NO	NO	NO	43	R-Upper		TCGA-44-2666-F5304
TCGA-44-2668-01																												TCGA-44-2668-01	High	C1-LUAD-enriched		Cluster 6	squamous c3	LUAD-like c10	miRNA cluster 4		mutation cluster 2	TCGA-44-2668	TCGA Lung Adenocarcinoma (LUAD)	lung adenocarcinoma	Lung		YES	YES	NO	51	R-Upper		TCGA-44-2668-F18688
TCGA-44-2668-11																												TCGA-44-2668-11		C1-LUAD-enriched							mutation cluster 2	TCGA-44-2668	TCGA Lung Adenocarcinoma (LUAD)	lung adenocarcinoma	Lung		YES	YES	NO	51	R-Upper		TCGA-44-2668-F18688
TCGA-44-3396-01			none		none	none	none	N	N	none	none	none		Squamoid	none	none	none	none	none	none	none	Solid predominant Adc	Solid predominant Adc			none	0	TCGA-44-3396-01	Kirc+	C1-LUAD-enriched		Cluster 6	squamous c3	LUAD-like c10	miRNA cluster 7	cluster 4	mutation cluster 5	TCGA-44-3396	TCGA Lung Adenocarcinoma (LUAD)	lung adenocarcinoma	Lung					74	[Discrepancy]		TCGA-44-3396-F39080
TCGA-44-3396-11			none		none	none	none	N	N	none	none	none		Squamoid	none	none	none	none	none	none	none	Solid predominant Adc	Solid predominant Adc			none	0	TCGA-44-3396-11		C1-LUAD-enriched							mutation cluster 5	TCGA-44-3396	TCGA Lung Adenocarcinoma (LUAD)	lung adenocarcinoma	Lung					74	[Discrepancy]		TCGA-44-3396-F39080
TCGA-44-3398-01																												TCGA-44-3398-01	Kirc+	C1-LUAD-enriched		Cluster 6	squamous c3	LUAD-like c10	miRNA cluster 4		mutation c1uster 9	TCGA-44-3398	TCGA Lung Adenocarcinoma (LUAD)	lung adenocarcinoma	Lung					77	R-Lower		TCGA-44-3398-F38762
TCGA-44-3398-11																												TCGA-44-3398-11		C1-LUAD-enriched							mutation c1uster 9	TCGA-44-3398	TCGA Lung Adenocarcinoma (LUAD)	lung adenocarcinoma	Lung					77	R-Lower		TCGA-44-3398-F38762
TCGA-44-3917-01																												TCGA-44-3917-01					squamous c3					TCGA-44-3917	TCGA Lung Adenocarcinoma (LUAD)	lung adenocarcinoma	Lung					33	R-Upper		TCGA-44-3917-F38799
TCGA-44-3918-01																												TCGA-44-3918-01	High	C1-LUAD-enriched		Cluster 6	squamous c3	LUAD-like c10	miRNA cluster 4		mutation cluster 11	TCGA-44-3918	TCGA Lung Adenocarcinoma (LUAD)	lung adenocarcinoma	Lung	YES	YES	NO		60	L-Upper		TCGA-44-3918-F38999
TCGA-44-3918-11																												TCGA-44-3918-11		C1-LUAD-enriched							mutation cluster 11	TCGA-44-3918	TCGA Lung Adenocarcinoma (LUAD)	lung adenocarcinoma	Lung	YES	YES	NO		60	L-Upper		TCGA-44-3918-F38999
TCGA-44-3919-01	1.94	0.49	none		none	none	none	N	Y	none	p.774_775insAYVM	none	0.25	Bronchioid	none	none	none	none	none	none	none	Solid predominant Adc	Solid predominant Adc			none	0	TCGA-44-3919-01	High	C1-LUAD-enriched		Cluster 6	squamous c3	LUAD-like c10	miRNA cluster 4	cluster 2	mutation c1uster 9	TCGA-44-3919	TCGA Lung Adenocarcinoma (LUAD)	lung adenocarcinoma	Lung	NO	YES	NO	NO	71	R-Upper		TCGA-44-3919-F38530
TCGA-44-3919-11	1.94	0.49	none		none	none	none	N	Y	none	p.774_775insAYVM	none	0.25	Bronchioid	none	none	none	none	none	none	none	Solid predominant Adc	Solid predominant Adc			none	0	TCGA-44-3919-11		C1-LUAD-enriched							mutation c1uster 9	TCGA-44-3919	TCGA Lung Adenocarcinoma (LUAD)	lung adenocarcinoma	Lung	NO	YES	NO	NO	71	R-Upper		TCGA-44-3919-F38530
TCGA-44-4112-01	2.13	0.56	none		none	none	p.G367V	N	N	none	none	p.C304F	0.27	Squamoid	none	none	none	none	none	none	none	Solid predominant Adc	Solid predominant Adc			none	0	TCGA-44-4112-01	BRCA-LUAD+	C1-LUAD-enriched		Cluster 6	squamous c3	LUAD-like c10	miRNA cluster 4	cluster 2	mutation cluster 12	TCGA-44-4112	TCGA Lung Adenocarcinoma (LUAD)	lung adenocarcinoma	Lung			NO		60	R-Upper		TCGA-44-4112-F32266
TCGA-44-4112-11	2.13	0.56	none		none	none	p.G367V	N	N	none	none	p.C304F	0.27	Squamoid	none	none	none	none	none	none	none	Solid predominant Adc	Solid predominant Adc			none	0	TCGA-44-4112-11		C1-LUAD-enriched							mutation cluster 12	TCGA-44-4112	TCGA Lung Adenocarcinoma (LUAD)	lung adenocarcinoma	Lung			NO		60	R-Upper		TCGA-44-4112-F32266
TCGA-44-5643-01																												TCGA-44-5643-01	Squamous	C2-Squamous-like		Cluster 13 (HNSC-LUSC)	BRCA basal-like c6	squamous-like c4	miRNA cluster 11		mutation cluster 3	TCGA-44-5643	TCGA Lung Adenocarcinoma (LUAD)	lung adenocarcinoma	Lung			NO		53	R-Lower		TCGA-44-5643-F39742
TCGA-44-5643-11																												TCGA-44-5643-11		C2-Squamous-like							mutation cluster 3	TCGA-44-5643	TCGA Lung Adenocarcinoma (LUAD)	lung adenocarcinoma	Lung			NO		53	R-Lower		TCGA-44-5643-F39742
TCGA-44-5644-01																												TCGA-44-5644-01	High	C1-LUAD-enriched		Cluster 6	squamous c3	LUAD-like c10	miRNA cluster 6			TCGA-44-5644	TCGA Lung Adenocarcinoma (LUAD)	lung adenocarcinoma	Lung			NO		51	R-Lower		TCGA-44-5644-F38817
TCGA-44-5645-01	2.38	0.54	none		none	none	none	N	N	none	none	none	0.24	Bronchioid	none	none	none	none	none	p.H1047R	none	Lepidic predominant Adc	Lepidic predominant Adc			none	0	TCGA-44-5645-01	Iq	C1-LUAD-enriched	cluster 3	Cluster 5	squamous c3	LUAD-like c10	miRNA cluster 5	cluster 4	mutation cluster 3	TCGA-44-5645	TCGA Lung Adenocarcinoma (LUAD)	lung adenocarcinoma	Lung			NO		61	L-Upper		TCGA-44-5645-F38800
TCGA-44-5645-11	2.38	0.54	none		none	none	none	N	N	none	none	none	0.24	Bronchioid	none	none	none	none	none	p.H1047R	none	Lepidic predominant Adc	Lepidic predominant Adc			none	0	TCGA-44-5645-11		C1-LUAD-enriched							mutation cluster 3	TCGA-44-5645	TCGA Lung Adenocarcinoma (LUAD)	lung adenocarcinoma	Lung			NO		61	L-Upper		TCGA-44-5645-F38800
TCGA-44-6144-01																												TCGA-44-6144-01	BRCA-LUAD+	C1-LUAD-enriched		Cluster 5	squamous c3		miRNA cluster 5		mutation cluster 2	TCGA-44-6144	TCGA Lung Adenocarcinoma (LUAD)	lung adenocarcinoma	Lung	YES	NO	NO	NO	58	R-Upper		TCGA-44-6144-F39034
TCGA-44-6144-11																												TCGA-44-6144-11		C1-LUAD-enriched							mutation cluster 2	TCGA-44-6144	TCGA Lung Adenocarcinoma (LUAD)	lung adenocarcinoma	Lung	YES	NO	NO	NO	58	R-Upper		TCGA-44-6144-F39034
TCGA-44-6145-01	1.66	0.31	none		none	none	none	Y	Y	none	none	none	0.16	Squamoid	none	p.G12V	none	none	none	none	none	Solid predominant Adc	Solid predominant Adc			none	0	TCGA-44-6145-01	High	C1-LUAD-enriched	cluster 3	Cluster 5	squamous c3	LUAD-like c10	miRNA cluster 4	cluster 3	mutation cluster 11	TCGA-44-6145	TCGA Lung Adenocarcinoma (LUAD)	lung adenocarcinoma	Lung					62	R-Upper		TCGA-44-6145-F38802
TCGA-44-6145-11	1.66	0.31	none		none	none	none	Y	Y	none	none	none	0.16	Squamoid	none	p.G12V	none	none	none	none	none	Solid predominant Adc	Solid predominant Adc			none	0	TCGA-44-6145-11		C1-LUAD-enriched							mutation cluster 11	TCGA-44-6145	TCGA Lung Adenocarcinoma (LUAD)	lung adenocarcinoma	Lung					62	R-Upper		TCGA-44-6145-F38802
TCGA-44-6146-01	1.87	0.74	none		none	none	none	Y	Y	none	none	none	0.39	Bronchioid	none	p.G12V	none	none	none	none	none	Invasive mucinous	Invasive mucinous			none	0	TCGA-44-6146-01	BRCA-LUAD+	C1-LUAD-enriched	cluster 2	Cluster 5	squamous c3	LUAD-like c10	miRNA cluster 6	cluster 1	mutation cluster 12	TCGA-44-6146	TCGA Lung Adenocarcinoma (LUAD)	lung adenocarcinoma	Lung	YES	NO	NO		64	L-Lower		TCGA-44-6146-F34551
TCGA-44-6146-11	1.87	0.74	none		none	none	none	Y	Y	none	none	none	0.39	Bronchioid	none	p.G12V	none	none	none	none	none	Invasive mucinous	Invasive mucinous			none	0	TCGA-44-6146-11		C1-LUAD-enriched							mutation cluster 12	TCGA-44-6146	TCGA Lung Adenocarcinoma (LUAD)	lung adenocarcinoma	Lung	YES	NO	NO		64	L-Lower		TCGA-44-6146-F34551
TCGA-44-6147-01	2.19	0.36	none		none	none	none	Y	Y	p.S768I, p.V769L	none	none	0.17	Bronchioid	none	none	none	none	none	none	none	Acinar predominant Adc	Acinar predominant Adc			none	0	TCGA-44-6147-01	High	C1-LUAD-enriched	cluster 2	Cluster 6	squamous c3	LUAD-like c10	miRNA cluster 5	cluster 5	mutation cluster 8	TCGA-44-6147	TCGA Lung Adenocarcinoma (LUAD)	lung adenocarcinoma	Lung	NO	NO	NO		67	R-Upper		TCGA-44-6147-F38947
TCGA-44-6147-11	2.19	0.36	none		none	none	none	Y	Y	p.S768I, p.V769L	none	none	0.17	Bronchioid	none	none	none	none	none	none	none	Acinar predominant Adc	Acinar predominant Adc			none	0	TCGA-44-6147-11		C1-LUAD-enriched							mutation cluster 8	TCGA-44-6147	TCGA Lung Adenocarcinoma (LUAD)	lung adenocarcinoma	Lung	NO	NO	NO		67	R-Upper		TCGA-44-6147-F38947
TCGA-44-6148-01																												TCGA-44-6148-01	Kirc+	C1-LUAD-enriched		Low purity c2	squamous c3	LUAD-like c10			mutation c1uster 9	TCGA-44-6148	TCGA Lung Adenocarcinoma (LUAD)	lung adenocarcinoma	Lung			NO		60	L-Lower		TCGA-44-6148-F38967
TCGA-44-6148-11																												TCGA-44-6148-11		C1-LUAD-enriched							mutation c1uster 9	TCGA-44-6148	TCGA Lung Adenocarcinoma (LUAD)	lung adenocarcinoma	Lung			NO		60	L-Lower		TCGA-44-6148-F38967
TCGA-44-6774-01	2.13	0.36	none		p.N581S	none	none	N	N	none	none	none	0.18	Squamoid	none	none	none	none	none	none	none	Acinar predominant Adc	Acinar predominant Adc			none	0	TCGA-44-6774-01	High	C1-LUAD-enriched	cluster 3	Cluster 5	squamous c3	LUAD-like c10	miRNA cluster 5	cluster 3	mutation cluster 13	TCGA-44-6774	TCGA Lung Adenocarcinoma (LUAD)	lung adenocarcinoma	Lung			NO		56	L-Lower		TCGA-44-6774-F39646
TCGA-44-6775-01	2.24	0.38	none		none	none	none	N	N	none	none	none	0.18	Squamoid	none	none	none	exon 14 skipping by RSeq	none	none	none	Acinar predominant Adc	Acinar predominant Adc			none	0	TCGA-44-6775-01	BRCA-LUAD+	C1-LUAD-enriched	cluster 2	Cluster 5	squamous c3	LUAD-like c10	miRNA cluster 4	cluster 2	mutation cluster 13	TCGA-44-6775	TCGA Lung Adenocarcinoma (LUAD)	lung adenocarcinoma	Lung	NO	NO	NO		72	R-Upper		TCGA-44-6775-F40408
TCGA-44-6776-01	1.95	0.64	none		none	none	none	Y	Y	none	none	none	0.33	Bronchioid	none	p.G12D	none	none	none	none	none	Papillary predominant Adc	Papillary predominant Adc			p.Q220*	0	TCGA-44-6776-01	BRCA-LUAD+	C1-LUAD-enriched	cluster 3	Cluster 5	squamous c3	LUAD-like c10	miRNA c1uster 9	cluster 5	mutation cluster 7	TCGA-44-6776	TCGA Lung Adenocarcinoma (LUAD)	lung adenocarcinoma	Lung			NO		60	R-Upper		TCGA-44-6776-F39378
TCGA-44-6776-11	1.95	0.64	none		none	none	none	Y	Y	none	none	none	0.33	Bronchioid	none	p.G12D	none	none	none	none	none	Papillary predominant Adc	Papillary predominant Adc			p.Q220*	0	TCGA-44-6776-11		C1-LUAD-enriched							mutation cluster 7	TCGA-44-6776	TCGA Lung Adenocarcinoma (LUAD)	lung adenocarcinoma	Lung			NO		60	R-Upper		TCGA-44-6776-F39378
TCGA-44-6777-01	1.91	0.34	none		none	none	none	Y	Y	none	none	p.D335Y	0.17	Squamoid	none	p.G12C	none	none	none	none	none	Solid predominant Adc	Solid predominant Adc			none	0	TCGA-44-6777-01	High	C1-LUAD-enriched	cluster 2	Cluster 5	squamous c3	LUAD-like c10	miRNA cluster 4	cluster 2	mutation cluster 2	TCGA-44-6777	TCGA Lung Adenocarcinoma (LUAD)	lung adenocarcinoma	Lung					85	L-Upper		TCGA-44-6777-F15694
TCGA-44-6777-11	1.91	0.34	none		none	none	none	Y	Y	none	none	p.D335Y	0.17	Squamoid	none	p.G12C	none	none	none	none	none	Solid predominant Adc	Solid predominant Adc			none	0	TCGA-44-6777-11		C1-LUAD-enriched							mutation cluster 2	TCGA-44-6777	TCGA Lung Adenocarcinoma (LUAD)	lung adenocarcinoma	Lung					85	L-Upper		TCGA-44-6777-F15694
TCGA-44-6778-01																												TCGA-44-6778-01	High	C1-LUAD-enriched		Low purity c2	squamous c3	LUAD-like c10	miRNA cluster 6		mutation cluster 2	TCGA-44-6778	TCGA Lung Adenocarcinoma (LUAD)	lung adenocarcinoma	Lung					59	[Discrepancy]		TCGA-44-6778-F39376
TCGA-44-6778-11																												TCGA-44-6778-11		C1-LUAD-enriched							mutation cluster 2	TCGA-44-6778	TCGA Lung Adenocarcinoma (LUAD)	lung adenocarcinoma	Lung					59	[Discrepancy]		TCGA-44-6778-F39376
TCGA-44-6779-01	3.12	0.43	none		none	none	none	N	N	none	none	none	0.17	Squamoid	none	none	none	none	none	none	none	Solid predominant Adc	Solid predominant Adc			p.K235*	0	TCGA-44-6779-01	High	C1-LUAD-enriched	cluster 1	Cluster 6	squamous c3	LUAD-like c10	miRNA cluster 4	cluster 2	mutation cluster 8	TCGA-44-6779	TCGA Lung Adenocarcinoma (LUAD)	lung adenocarcinoma	Lung	YES	NO	NO		50	[Discrepancy]		TCGA-44-6779-F15758
TCGA-44-7659-01	2.09	0.59	none		none	none	none	Y	Y	none	none	none	0.29	Bronchioid	none	p.G12C	none	none	none	none	none	Acinar predominant Adc	Acinar predominant Adc			none	0	TCGA-44-7659-01	Iq	C1-LUAD-enriched	cluster 1	Cluster 6	squamous c3	LUAD-like c10	miRNA cluster 5	cluster 3		TCGA-44-7659	TCGA Lung Adenocarcinoma (LUAD)	lung adenocarcinoma	Lung			NO		70	L-Upper		TCGA-44-7659-F39654
TCGA-44-7659-11	2.09	0.59	none		none	none	none	Y	Y	none	none	none	0.29	Bronchioid	none	p.G12C	none	none	none	none	none	Acinar predominant Adc	Acinar predominant Adc			none	0	TCGA-44-7659-11		C1-LUAD-enriched								TCGA-44-7659	TCGA Lung Adenocarcinoma (LUAD)	lung adenocarcinoma	Lung			NO		70	L-Upper		TCGA-44-7659-F39654
TCGA-44-7660-01																												TCGA-44-7660-01	Squamous	C2-Squamous-like		OV-like c1	squamous c3	squamous-like c4	miRNA cluster 4			TCGA-44-7660	TCGA Lung Adenocarcinoma (LUAD)	lung adenocarcinoma	Lung			NO		72	R-Upper		TCGA-44-7660-F40409
TCGA-44-7660-11																												TCGA-44-7660-11		C2-Squamous-like								TCGA-44-7660	TCGA Lung Adenocarcinoma (LUAD)	lung adenocarcinoma	Lung			NO		72	R-Upper		TCGA-44-7660-F40409
TCGA-44-7661-01																												TCGA-44-7661-01	Kirc+	C1-LUAD-enriched		Cluster 6	squamous c3	LUAD-like c10	miRNA cluster 5			TCGA-44-7661	TCGA Lung Adenocarcinoma (LUAD)	lung adenocarcinoma	Lung	YES	YES	NO	NO	69	R-Lower		TCGA-44-7661-F39321
TCGA-44-7661-11																												TCGA-44-7661-11		C1-LUAD-enriched								TCGA-44-7661	TCGA Lung Adenocarcinoma (LUAD)	lung adenocarcinoma	Lung	YES	YES	NO	NO	69	R-Lower		TCGA-44-7661-F39321
TCGA-44-7662-01	2.9	0.33	none		none	none	none	N	N	none	none	p.A828D	0.14	Squamoid	none	none	none	none	none	none	none	Solid predominant Adc	Solid predominant Adc			none	0	TCGA-44-7662-01	High	C1-LUAD-enriched	cluster 2	Cluster 6	squamous c3	LUAD-like c10	miRNA cluster 4	cluster 2		TCGA-44-7662	TCGA Lung Adenocarcinoma (LUAD)	lung adenocarcinoma	Lung					61	L-Upper		TCGA-44-7662-F34016
TCGA-44-7662-11	2.9	0.33	none		none	none	none	N	N	none	none	p.A828D	0.14	Squamoid	none	none	none	none	none	none	none	Solid predominant Adc	Solid predominant Adc			none	0	TCGA-44-7662-11		C1-LUAD-enriched								TCGA-44-7662	TCGA Lung Adenocarcinoma (LUAD)	lung adenocarcinoma	Lung					61	L-Upper		TCGA-44-7662-F34016
TCGA-44-7667-01																												TCGA-44-7667-01	High	C1-LUAD-enriched		Cluster 5	squamous c3	LUAD-like c10	miRNA cluster 6			TCGA-44-7667	TCGA Lung Adenocarcinoma (LUAD)	lung adenocarcinoma	Lung					49	R-Lower		TCGA-44-7667-F39968
TCGA-44-7667-11																												TCGA-44-7667-11		C1-LUAD-enriched								TCGA-44-7667	TCGA Lung Adenocarcinoma (LUAD)	lung adenocarcinoma	Lung					49	R-Lower		TCGA-44-7667-F39968
TCGA-44-7669-01																												TCGA-44-7669-01	GBM	C1-LUAD-enriched		Cluster 5	squamous c3	LUAD-like c10	miRNA cluster 6			TCGA-44-7669	TCGA Lung Adenocarcinoma (LUAD)	lung adenocarcinoma	Lung	YES	YES	NO	NO	59	R-Upper		TCGA-44-7669-F20505
TCGA-44-7669-11																												TCGA-44-7669-11		C1-LUAD-enriched								TCGA-44-7669	TCGA Lung Adenocarcinoma (LUAD)	lung adenocarcinoma	Lung	YES	YES	NO	NO	59	R-Upper		TCGA-44-7669-F20505
TCGA-44-7670-01	2.76	0.68	none		none	none	none	N	N	none	none	p.R866K	0.27	Magnoid	none	none	none	none	none	p.E600K	none	Lepidic predominant Adc	Lepidic predominant Adc			none	0	TCGA-44-7670-01	High	C1-LUAD-enriched	cluster 3	Cluster 5	squamous c3	LUAD-like c10	miRNA cluster 5	cluster 3		TCGA-44-7670	TCGA Lung Adenocarcinoma (LUAD)	lung adenocarcinoma	Lung			NO		47	L-Upper		TCGA-44-7670-F39052
TCGA-44-7670-11	2.76	0.68	none		none	none	none	N	N	none	none	p.R866K	0.27	Magnoid	none	none	none	none	none	p.E600K	none	Lepidic predominant Adc	Lepidic predominant Adc			none	0	TCGA-44-7670-11		C1-LUAD-enriched								TCGA-44-7670	TCGA Lung Adenocarcinoma (LUAD)	lung adenocarcinoma	Lung			NO		47	L-Upper		TCGA-44-7670-F39052
TCGA-44-7671-01	3.03	0.67	none		none	none	none	Y	Y	none	none	none	0.25	Magnoid	none	p.G12C	none	p.T660R	none	none	none	Acinar predominant Adc	Acinar predominant Adc			p.K262*	0	TCGA-44-7671-01	BRCA-LUAD+	C1-LUAD-enriched	cluster 3	Cluster 5	squamous c3	LUAD-like c10	miRNA cluster 5	cluster 3		TCGA-44-7671	TCGA Lung Adenocarcinoma (LUAD)	lung adenocarcinoma	Lung	NO		NO		64			TCGA-44-7671-F38982
TCGA-44-7671-11	3.03	0.67	none		none	none	none	Y	Y	none	none	none	0.25	Magnoid	none	p.G12C	none	p.T660R	none	none	none	Acinar predominant Adc	Acinar predominant Adc			p.K262*	0	TCGA-44-7671-11		C1-LUAD-enriched								TCGA-44-7671	TCGA Lung Adenocarcinoma (LUAD)	lung adenocarcinoma	Lung	NO		NO		64			TCGA-44-7671-F38982
TCGA-44-7672-01	2.88	0.19	none		none	none	none	Y	Y	none	none	none	0.09	Squamoid	none	p.G12A	none	none	none	none	none	Solid predominant Adc	Solid predominant Adc			none	0	TCGA-44-7672-01	High	C1-LUAD-enriched	cluster 2	Cluster 6	squamous c3	LUAD-like c10	miRNA cluster 4	cluster 2		TCGA-44-7672	TCGA Lung Adenocarcinoma (LUAD)	lung adenocarcinoma	Lung					52	L-Upper		TCGA-44-7672-F39074
TCGA-44-7672-11	2.88	0.19	none		none	none	none	Y	Y	none	none	none	0.09	Squamoid	none	p.G12A	none	none	none	none	none	Solid predominant Adc	Solid predominant Adc			none	0	TCGA-44-7672-11		C1-LUAD-enriched								TCGA-44-7672	TCGA Lung Adenocarcinoma (LUAD)	lung adenocarcinoma	Lung					52	L-Upper		TCGA-44-7672-F39074
TCGA-44-8117-01																												TCGA-44-8117-01	High			Cluster 6		LUAD-like c10	miRNA cluster 4			TCGA-44-8117	TCGA Lung Adenocarcinoma (LUAD)	lung adenocarcinoma	Lung					54	R-Upper		TCGA-44-8117-F36070
TCGA-44-8119-01																												TCGA-44-8119-01	High			Cluster 5		LUAD-like c10	miRNA cluster 4			TCGA-44-8119	TCGA Lung Adenocarcinoma (LUAD)	lung adenocarcinoma	Lung			NO		73	R-Upper		TCGA-44-8119-F38976
TCGA-44-8120-01																												TCGA-44-8120-01	Squamous			Cluster 6		LUAD-like c10	miRNA cluster 4			TCGA-44-8120	TCGA Lung Adenocarcinoma (LUAD)	lung adenocarcinoma	Lung					58	R-Upper		TCGA-44-8120-F36757
TCGA-44-A479-01																												TCGA-44-A479-01										TCGA-44-A479	TCGA Lung Adenocarcinoma (LUAD)	lung adenocarcinoma	Lung	NO	NO	YES	NO	73	R-Upper		TCGA-44-A479-F45874
TCGA-44-A47A-01																												TCGA-44-A47A-01										TCGA-44-A47A	TCGA Lung Adenocarcinoma (LUAD)	lung adenocarcinoma	Lung	NO	YES	NO	NO	78	R-Upper		TCGA-44-A47A-F46609
TCGA-44-A47B-01																												TCGA-44-A47B-01										TCGA-44-A47B	TCGA Lung Adenocarcinoma (LUAD)	lung adenocarcinoma	Lung					79	R-Upper		TCGA-44-A47B-F41746
TCGA-44-A47F-01																												TCGA-44-A47F-01										TCGA-44-A47F	TCGA Lung Adenocarcinoma (LUAD)	lung adenocarcinoma	Lung					74	L-Upper		TCGA-44-A47F-F41750
TCGA-44-A47G-01																												TCGA-44-A47G-01										TCGA-44-A47G	TCGA Lung Adenocarcinoma (LUAD)	lung adenocarcinoma	Lung					73	R-Upper		TCGA-44-A47G-F49023
TCGA-44-A4SS-01																												TCGA-44-A4SS-01										TCGA-44-A4SS	TCGA Lung Adenocarcinoma (LUAD)	lung adenocarcinoma	Lung					73	L-Upper		TCGA-44-A4SS-F49165
TCGA-44-A4SU-01																												TCGA-44-A4SU-01										TCGA-44-A4SU	TCGA Lung Adenocarcinoma (LUAD)	lung adenocarcinoma	Lung	NO	NO	NO		67	R-Lower		TCGA-44-A4SU-F49438
TCGA-49-4486-01	2.1	0.72	none		none	none	none	N	N	none	none	none	0.35	Bronchioid	none	none	none	none	none	none	none	Lepidic predominant Adc	Lepidic predominant Adc			p.N181I	1	TCGA-49-4486-01	Iq	C1-LUAD-enriched		Cluster 5	squamous c3	LUAD-like c10	miRNA cluster 7	cluster 4	mutation cluster 5	TCGA-49-4486	TCGA Lung Adenocarcinoma (LUAD)	lung adenocarcinoma	Lung	NO	NO	NO	NO	72	R-Lower		TCGA-49-4486-F58843
TCGA-49-4486-11	2.1	0.72	none		none	none	none	N	N	none	none	none	0.35	Bronchioid	none	none	none	none	none	none	none	Lepidic predominant Adc	Lepidic predominant Adc			p.N181I	1	TCGA-49-4486-11		C1-LUAD-enriched							mutation cluster 5	TCGA-49-4486	TCGA Lung Adenocarcinoma (LUAD)	lung adenocarcinoma	Lung	NO	NO	NO	NO	72	R-Lower		TCGA-49-4486-F58843
TCGA-49-4487-01			none		none	none	none	N	N	none	none	none		Squamoid	none	none	none	none	none	none	none	Adenocarcinoma, NOS	Adenocarcinoma, NOS			p.E70*	0	TCGA-49-4487-01	High	C1-LUAD-enriched	cluster 3	Cluster 5	squamous c3	LUAD-like c10	miRNA cluster 4	cluster 2	mutation cluster 11	TCGA-49-4487	TCGA Lung Adenocarcinoma (LUAD)	lung adenocarcinoma	Lung	NO	YES	YES	YES	72	L-Upper		TCGA-49-4487-F14693
TCGA-49-4488-01			none		none	none	none	N	N	none	none	none		Squamoid	none	none	none	none	none	none	none	Papillary predominant Adc	Papillary predominant Adc			none	0	TCGA-49-4488-01	BRCA-LUAD+	C1-LUAD-enriched	cluster 1	Cluster 6	squamous c3	LUAD-like c10	miRNA cluster 12	cluster 5	mutation c1uster 10	TCGA-49-4488	TCGA Lung Adenocarcinoma (LUAD)	lung adenocarcinoma	Lung	NO	YES			74	L-Lower		TCGA-49-4488-F14699
TCGA-49-4488-11			none		none	none	none	N	N	none	none	none		Squamoid	none	none	none	none	none	none	none	Papillary predominant Adc	Papillary predominant Adc			none	0	TCGA-49-4488-11		C1-LUAD-enriched							mutation c1uster 10	TCGA-49-4488	TCGA Lung Adenocarcinoma (LUAD)	lung adenocarcinoma	Lung	NO	YES			74	L-Lower		TCGA-49-4488-F14699
TCGA-49-4490-01			none		none	none	none	Y	Y	p.L858R	none	none		Bronchioid	none	none	none	none	none	none	none	Micropapillary predom Adc	Micropapillary predom Adc			none	0	TCGA-49-4490-01	BRCA-LUAD+	C1-LUAD-enriched	cluster 3	Cluster 5		LUAD-like c10	miRNA cluster 4	cluster 2	mutation cluster 8	TCGA-49-4490	TCGA Lung Adenocarcinoma (LUAD)	lung adenocarcinoma	Lung					45	L-Upper		TCGA-49-4490-F14703
TCGA-49-4490-11			none		none	none	none	Y	Y	p.L858R	none	none		Bronchioid	none	none	none	none	none	none	none	Micropapillary predom Adc	Micropapillary predom Adc			none	0	TCGA-49-4490-11		C1-LUAD-enriched							mutation cluster 8	TCGA-49-4490	TCGA Lung Adenocarcinoma (LUAD)	lung adenocarcinoma	Lung					45	L-Upper		TCGA-49-4490-F14703
TCGA-49-4494-01	4.06	0.3	none		none	none	none	Y	Y	p.T790M, p.L858R	none	none	0.11	Magnoid	none	none	none	none	none	none	none	Acinar predominant Adc	Acinar predominant Adc			none	0	TCGA-49-4494-01	BRCA-LUAD+	C1-LUAD-enriched		Cluster 6	squamous c3	LUAD-like c10	miRNA cluster 4	cluster 4	mutation cluster 7	TCGA-49-4494	TCGA Lung Adenocarcinoma (LUAD)	lung adenocarcinoma	Lung					77	L-Upper		TCGA-49-4494-F58840
TCGA-49-4494-11	4.06	0.3	none		none	none	none	Y	Y	p.T790M, p.L858R	none	none	0.11	Magnoid	none	none	none	none	none	none	none	Acinar predominant Adc	Acinar predominant Adc			none	0	TCGA-49-4494-11		C1-LUAD-enriched							mutation cluster 7	TCGA-49-4494	TCGA Lung Adenocarcinoma (LUAD)	lung adenocarcinoma	Lung					77	L-Upper		TCGA-49-4494-F58840
TCGA-49-4501-01	2.85	0.43	none		none	none	none	Y	Y	p.ELREA746del	none	none	0.18	Bronchioid	none	none	none	none	none	none	none	Acinar predominant Adc	Acinar predominant Adc			none	0	TCGA-49-4501-01	BRCA-LUAD+	C1-LUAD-enriched		Cluster 5	squamous c3	LUAD-like c10	miRNA cluster 4	cluster 4	mutation cluster 14	TCGA-49-4501	TCGA Lung Adenocarcinoma (LUAD)	lung adenocarcinoma	Lung	YES	NO	NO		67	R-Upper		TCGA-49-4501-F7014
TCGA-49-4501-11	2.85	0.43	none		none	none	none	Y	Y	p.ELREA746del	none	none	0.18	Bronchioid	none	none	none	none	none	none	none	Acinar predominant Adc	Acinar predominant Adc			none	0	TCGA-49-4501-11		C1-LUAD-enriched							mutation cluster 14	TCGA-49-4501	TCGA Lung Adenocarcinoma (LUAD)	lung adenocarcinoma	Lung	YES	NO	NO		67	R-Upper		TCGA-49-4501-F7014
TCGA-49-4505-01			none		none	none	none	Y	Y	none	none	none		Bronchioid	none	p.G12C	none	none	none	none	none	Micropapillary predom Adc	Micropapillary predom Adc			none	0	TCGA-49-4505-01	BRCA-LUAD+	C1-LUAD-enriched		Cluster 6	squamous c3	LUAD-like c10	miRNA cluster 4	cluster 2	mutation cluster 11	TCGA-49-4505	TCGA Lung Adenocarcinoma (LUAD)	lung adenocarcinoma	Lung					61	R-Lower		TCGA-49-4505-F58844
TCGA-49-4505-11			none		none	none	none	Y	Y	none	none	none		Bronchioid	none	p.G12C	none	none	none	none	none	Micropapillary predom Adc	Micropapillary predom Adc			none	0	TCGA-49-4505-11		C1-LUAD-enriched							mutation cluster 11	TCGA-49-4505	TCGA Lung Adenocarcinoma (LUAD)	lung adenocarcinoma	Lung					61	R-Lower		TCGA-49-4505-F58844
TCGA-49-4506-01	2.69	0.25	none		none	none	none	N	N	none	none	none	0.12	Magnoid	none	none	none	none	none	none	none	Micropapillary predom Adc	Micropapillary predom Adc			none	0	TCGA-49-4506-01	BRCA-LUAD+	C1-LUAD-enriched		Cluster 6	squamous c3	LUAD-like c10	miRNA cluster 4	cluster 4	mutation c1uster 9	TCGA-49-4506	TCGA Lung Adenocarcinoma (LUAD)	lung adenocarcinoma	Lung	NO	NO	NO		68	L-Upper		TCGA-49-4506-F58841
TCGA-49-4506-11	2.69	0.25	none		none	none	none	N	N	none	none	none	0.12	Magnoid	none	none	none	none	none	none	none	Micropapillary predom Adc	Micropapillary predom Adc			none	0	TCGA-49-4506-11		C1-LUAD-enriched							mutation c1uster 9	TCGA-49-4506	TCGA Lung Adenocarcinoma (LUAD)	lung adenocarcinoma	Lung	NO	NO	NO		68	L-Upper		TCGA-49-4506-F58841
TCGA-49-4507-01	2.7	0.35	none		none	none	none	N	N	none	none	none	0.16	Squamoid	none	none	none	none	none	none	none	Solid predominant Adc	Solid predominant Adc			p.D176A	0	TCGA-49-4507-01	High	C1-LUAD-enriched		Cluster 5	squamous c3	LUAD-like c10	miRNA cluster 4	cluster 2	mutation c1uster 9	TCGA-49-4507	TCGA Lung Adenocarcinoma (LUAD)	lung adenocarcinoma	Lung	YES	NO	NO	NO	73	R-Middle		TCGA-49-4507-F7007
TCGA-49-4507-11	2.7	0.35	none		none	none	none	N	N	none	none	none	0.16	Squamoid	none	none	none	none	none	none	none	Solid predominant Adc	Solid predominant Adc			p.D176A	0	TCGA-49-4507-11		C1-LUAD-enriched							mutation c1uster 9	TCGA-49-4507	TCGA Lung Adenocarcinoma (LUAD)	lung adenocarcinoma	Lung	YES	NO	NO	NO	73	R-Middle		TCGA-49-4507-F7007
TCGA-49-4510-01	3.39	0.63	none		none	none	none	Y	Y	none	none	none	0.22	Bronchioid	none	p.G12D	none	none	none	none	none	Papillary predominant Adc	Papillary predominant Adc			none	1	TCGA-49-4510-01	High	C1-LUAD-enriched		Cluster 5	squamous c3	LUAD-like c10	miRNA cluster 7	cluster 4	mutation cluster 12	TCGA-49-4510	TCGA Lung Adenocarcinoma (LUAD)	lung adenocarcinoma	Lung	YES	NO	NO	NO	51	L-Upper		TCGA-49-4510-F58842
TCGA-49-4510-11	3.39	0.63	none		none	none	none	Y	Y	none	none	none	0.22	Bronchioid	none	p.G12D	none	none	none	none	none	Papillary predominant Adc	Papillary predominant Adc			none	1	TCGA-49-4510-11		C1-LUAD-enriched							mutation cluster 12	TCGA-49-4510	TCGA Lung Adenocarcinoma (LUAD)	lung adenocarcinoma	Lung	YES	NO	NO	NO	51	L-Upper		TCGA-49-4510-F58842
TCGA-49-4512-01	2.43	0.48	none		none	none	none	N	N	none	none	none	0.22	Bronchioid	none	none	none	none	none	none	none	Micropapillary predom Adc	Micropapillary predom Adc			none	0	TCGA-49-4512-01	High	C1-LUAD-enriched	cluster 3	Cluster 5	squamous c3	LUAD-like c10	miRNA cluster 4	cluster 3	mutation c1uster 9	TCGA-49-4512	TCGA Lung Adenocarcinoma (LUAD)	lung adenocarcinoma	Lung					69	R-Middle		TCGA-49-4512-F14815
TCGA-49-4512-11	2.43	0.48	none		none	none	none	N	N	none	none	none	0.22	Bronchioid	none	none	none	none	none	none	none	Micropapillary predom Adc	Micropapillary predom Adc			none	0	TCGA-49-4512-11		C1-LUAD-enriched							mutation c1uster 9	TCGA-49-4512	TCGA Lung Adenocarcinoma (LUAD)	lung adenocarcinoma	Lung					69	R-Middle		TCGA-49-4512-F14815
TCGA-49-4514-01	1.79	0.34	none		none	none	none	N	N	none	none	none	0.18	Magnoid	none	none	none	none	none	none	none	Papillary predominant Adc	Papillary predominant Adc			none	0	TCGA-49-4514-01	High	C1-LUAD-enriched	cluster 3	Cluster 5	squamous c3	LUAD-like c10	miRNA cluster 4	cluster 3	mutation cluster 2	TCGA-49-4514	TCGA Lung Adenocarcinoma (LUAD)	lung adenocarcinoma	Lung					79	L-Upper		TCGA-49-4514-F14817
TCGA-49-6742-01	3.59	0.49	none		none	none	none	N	N	none	none	none	0.18	Magnoid	none	none	none	none	none	none	none	Acinar predominant Adc	Acinar predominant Adc			none	0	TCGA-49-6742-01	High	C1-LUAD-enriched	cluster 3	Cluster 5	squamous c3	LUAD-like c10	miRNA cluster 5	cluster 3	mutation cluster 12	TCGA-49-6742	TCGA Lung Adenocarcinoma (LUAD)	lung adenocarcinoma	Lung	YES	NO	NO	YES	70	L-Upper		TCGA-49-6742-F70579
TCGA-49-6742-11	3.59	0.49	none		none	none	none	N	N	none	none	none	0.18	Magnoid	none	none	none	none	none	none	none	Acinar predominant Adc	Acinar predominant Adc			none	0	TCGA-49-6742-11		C1-LUAD-enriched							mutation cluster 12	TCGA-49-6742	TCGA Lung Adenocarcinoma (LUAD)	lung adenocarcinoma	Lung	YES	NO	NO	YES	70	L-Upper		TCGA-49-6742-F70579
TCGA-49-6743-01																												TCGA-49-6743-01	Squamous	C1-LUAD-enriched		Cluster 5	squamous c3	LUAD-like c10	miRNA cluster 4		mutation cluster 6	TCGA-49-6743	TCGA Lung Adenocarcinoma (LUAD)	lung adenocarcinoma	Lung					81	R-Upper		TCGA-49-6743-F71136
TCGA-49-6743-11																												TCGA-49-6743-11		C1-LUAD-enriched							mutation cluster 6	TCGA-49-6743	TCGA Lung Adenocarcinoma (LUAD)	lung adenocarcinoma	Lung					81	R-Upper		TCGA-49-6743-F71136
TCGA-49-6744-01			none		none	none	none	N	N	none	none	none		Bronchioid	none	none	none	none	none	none	none	Papillary predominant Adc	Papillary predominant Adc			none	0	TCGA-49-6744-01	BRCA-LUAD+	C1-LUAD-enriched	cluster 3	Cluster 5	squamous c3	LUAD-like c10	miRNA cluster 4	cluster 2	mutation cluster 12	TCGA-49-6744	TCGA Lung Adenocarcinoma (LUAD)	lung adenocarcinoma	Lung	NO	NO			64	L-Upper		TCGA-49-6744-F70580
TCGA-49-6744-11			none		none	none	none	N	N	none	none	none		Bronchioid	none	none	none	none	none	none	none	Papillary predominant Adc	Papillary predominant Adc			none	0	TCGA-49-6744-11		C1-LUAD-enriched							mutation cluster 12	TCGA-49-6744	TCGA Lung Adenocarcinoma (LUAD)	lung adenocarcinoma	Lung	NO	NO			64	L-Upper		TCGA-49-6744-F70580
TCGA-49-6745-01	2.16	0.34	none		none	none	none	N	N	none	none	none	0.17	Squamoid	none	none	none	p.D1010_splice	none	none	none	Micropapillary predom Adc	Micropapillary predom Adc			none	0	TCGA-49-6745-01	BRCA-LUAD+	C1-LUAD-enriched	cluster 1	Cluster 6	squamous c3	LUAD-like c10	miRNA cluster 4	cluster 2	mutation c1uster 9	TCGA-49-6745	TCGA Lung Adenocarcinoma (LUAD)	lung adenocarcinoma	Lung					82	L-Upper		TCGA-49-6745-F15015
TCGA-49-6745-11	2.16	0.34	none		none	none	none	N	N	none	none	none	0.17	Squamoid	none	none	none	p.D1010_splice	none	none	none	Micropapillary predom Adc	Micropapillary predom Adc			none	0	TCGA-49-6745-11		C1-LUAD-enriched							mutation c1uster 9	TCGA-49-6745	TCGA Lung Adenocarcinoma (LUAD)	lung adenocarcinoma	Lung					82	L-Upper		TCGA-49-6745-F15015
TCGA-49-6761-01	3.13	0.29	none		none	none	none	Y	Y	none	none	none	0.12	Squamoid	none	p.G12D	none	p.S441C	none	none	none	Solid predominant Adc	Solid predominant Adc			none	0	TCGA-49-6761-01	BRCA-LUAD+	C1-LUAD-enriched	cluster 1	Cluster 6	squamous c3	LUAD-like c10	miRNA cluster 4	cluster 4		TCGA-49-6761	TCGA Lung Adenocarcinoma (LUAD)	lung adenocarcinoma	Lung	NO	NO			68	R-Upper		TCGA-49-6761-F22056
TCGA-49-6761-11	3.13	0.29	none		none	none	none	Y	Y	none	none	none	0.12	Squamoid	none	p.G12D	none	p.S441C	none	none	none	Solid predominant Adc	Solid predominant Adc			none	0	TCGA-49-6761-11		C1-LUAD-enriched								TCGA-49-6761	TCGA Lung Adenocarcinoma (LUAD)	lung adenocarcinoma	Lung	NO	NO			68	R-Upper		TCGA-49-6761-F22056
TCGA-49-6767-01	3.32	0.43	none		none	none	none	N	N	none	none	p.P645T	0.17	Squamoid	none	none	none	none	none	none	none	Adenocarcinoma, NOS	Adenocarcinoma, NOS			none	0	TCGA-49-6767-01	High	C1-LUAD-enriched	cluster 2	Cluster 6	squamous c3	LUAD-like c10	miRNA cluster 4	cluster 2	mutation cluster 8	TCGA-49-6767	TCGA Lung Adenocarcinoma (LUAD)	lung adenocarcinoma	Lung					46	R-Middle		TCGA-49-6767-F58822
TCGA-49-AAQV-01																												TCGA-49-AAQV-01										TCGA-49-AAQV	TCGA Lung Adenocarcinoma (LUAD)	lung adenocarcinoma	Lung					63	L-Lower
TCGA-49-AAR0-01																												TCGA-49-AAR0-01										TCGA-49-AAR0	TCGA Lung Adenocarcinoma (LUAD)	lung adenocarcinoma	Lung					57	R-Upper		TCGA-49-AAR0-F71576
TCGA-49-AAR2-01																												TCGA-49-AAR2-01										TCGA-49-AAR2	TCGA Lung Adenocarcinoma (LUAD)	lung adenocarcinoma	Lung					64	R-Lower		TCGA-49-AAR2-F72094
TCGA-49-AAR3-01																												TCGA-49-AAR3-01										TCGA-49-AAR3	TCGA Lung Adenocarcinoma (LUAD)	lung adenocarcinoma	Lung					69	R-Upper		TCGA-49-AAR3-F70567
TCGA-49-AAR4-01																												TCGA-49-AAR4-01										TCGA-49-AAR4	TCGA Lung Adenocarcinoma (LUAD)	lung adenocarcinoma	Lung					51	L-Upper
TCGA-49-AAR9-01																												TCGA-49-AAR9-01										TCGA-49-AAR9	TCGA Lung Adenocarcinoma (LUAD)	lung adenocarcinoma	Lung					61	Other (please specify)	ALL 3 LOBES OF RT Lung
TCGA-49-AARE-01																												TCGA-49-AARE-01										TCGA-49-AARE	TCGA Lung Adenocarcinoma (LUAD)	lung adenocarcinoma	Lung					51	R-Upper
TCGA-49-AARN-01																												TCGA-49-AARN-01										TCGA-49-AARN	TCGA Lung Adenocarcinoma (LUAD)	lung adenocarcinoma	Lung					56	R-Lower
TCGA-49-AARO-01																												TCGA-49-AARO-01										TCGA-49-AARO	TCGA Lung Adenocarcinoma (LUAD)	lung adenocarcinoma	Lung	YES	NO	NO		39	L-Upper		TCGA-49-AARO-F70571
TCGA-49-AARQ-01																												TCGA-49-AARQ-01										TCGA-49-AARQ	TCGA Lung Adenocarcinoma (LUAD)	lung adenocarcinoma	Lung					41	R-Upper		TCGA-49-AARQ-F72093
TCGA-49-AARR-01																												TCGA-49-AARR-01										TCGA-49-AARR	TCGA Lung Adenocarcinoma (LUAD)	lung adenocarcinoma	Lung	NO	NO	NO		68	L-Upper		TCGA-49-AARR-F70574
TCGA-4B-A93V-01																												TCGA-4B-A93V-01										TCGA-4B-A93V	TCGA Lung Adenocarcinoma (LUAD)	lung adenocarcinoma	Lung	NO	YES	NO	NO	52	R-Lower		TCGA-4B-A93V-F67919
TCGA-50-5044-01	2.03	0.21	none		p.D594H	none	none	N	Y	none	none	none	0.1	Squamoid	none	none	none	none	none	p.E542K	none	Adenocarcinoma, NOS	Adenocarcinoma, NOS			none	0	TCGA-50-5044-01	Iq	C1-LUAD-enriched	cluster 2	Cluster 5	KIRC-like c1	LUAD-like c10	miRNA cluster 4	cluster 2	mutation cluster 14	TCGA-50-5044	TCGA Lung Adenocarcinoma (LUAD)	lung adenocarcinoma	Lung	YES	YES	NO	NO	72	R-Lower		TCGA-50-5044-F31976
TCGA-50-5045-01																												TCGA-50-5045-01	BRCA-LUAD+	C1-LUAD-enriched		Cluster 5	squamous c3		miRNA cluster 4		mutation cluster 5	TCGA-50-5045	TCGA Lung Adenocarcinoma (LUAD)	lung adenocarcinoma	Lung	YES	YES	NO		57	R-Lower		TCGA-50-5045-F32015
TCGA-50-5049-01			none		none	none	none	N	N	none	none	p.Q1126*		Squamoid	none	none	none	none	none	none	p.D551N	Acinar predominant Adc	Acinar predominant Adc			none	0	TCGA-50-5049-01	High	C1-LUAD-enriched	cluster 2	Cluster 5	squamous c3	LUAD-like c10	miRNA cluster 4	cluster 4	mutation cluster 11	TCGA-50-5049	TCGA Lung Adenocarcinoma (LUAD)	lung adenocarcinoma	Lung	NO	YES	NO		70	R-Upper		TCGA-50-5049-F70448
TCGA-50-5051-01	2.99	0.59	none		none	none	none	Y	Y	none	none	none	0.23	Magnoid	none	p.G12C	none	none	none	none	none	Adenocarcinoma, NOS	Adenocarcinoma, NOS			none	0	TCGA-50-5051-01	High	C1-LUAD-enriched	cluster 2	Cluster 6	squamous c3	LUAD-like c10	miRNA cluster 4	cluster 2	mutation cluster 12	TCGA-50-5051	TCGA Lung Adenocarcinoma (LUAD)	lung adenocarcinoma	Lung	NO	NO	NO	NO	42	L-Upper		TCGA-50-5051-F32019
TCGA-50-5055-01			none		none	none	none	N	N	none	none	none		Bronchioid	none	none	none	none	none	none	none	Acinar predominant Adc	Acinar predominant Adc			none	0	TCGA-50-5055-01	GBM	C10-GBM	cluster 3	Low purity c2		LUAD-like c10	miRNA cluster 5	cluster 4	mutation c1uster 9	TCGA-50-5055	TCGA Lung Adenocarcinoma (LUAD)	lung adenocarcinoma	Lung	YES	YES	YES	NO	79	L-Lower		TCGA-50-5055-F32023
TCGA-50-5066-01																												TCGA-50-5066-01	BRCA-LUAD+	C1-LUAD-enriched		Cluster 5	squamous c3	LUAD-like c10	miRNA cluster 4		mutation cluster 13	TCGA-50-5066	TCGA Lung Adenocarcinoma (LUAD)	lung adenocarcinoma	Lung					72	R-Upper		TCGA-50-5066-F70450
TCGA-50-5066-02																												TCGA-50-5066-02		C1-LUAD-enriched		Cluster 5		LUAD-like c10	miRNA cluster 5		mutation cluster 13	TCGA-50-5066	TCGA Lung Adenocarcinoma (LUAD)	lung adenocarcinoma	Lung					72	R-Upper		TCGA-50-5066-F70450
TCGA-50-5068-01	1.62	0.38	none		none	none	none	N	N	none	none	none	0.2	Squamoid	none	none	none	none	none	none	none	Acinar predominant Adc	Acinar predominant Adc			none	0	TCGA-50-5068-01	High	C1-LUAD-enriched	cluster 2	Cluster 5	squamous c3	LUAD-like c10	miRNA cluster 4	cluster 2	mutation cluster 5	TCGA-50-5068	TCGA Lung Adenocarcinoma (LUAD)	lung adenocarcinoma	Lung	YES	NO	YES	NO	59	R-Lower		TCGA-50-5068-F32057
TCGA-50-5072-01	2.1	0.45	none		none	none	none	N	N	none	none	none	0.22	Magnoid	none	none	none	none	none	none	none	Solid predominant Adc	Solid predominant Adc			p.K97_splice	0	TCGA-50-5072-01	High	C1-LUAD-enriched	cluster 3	Cluster 5	squamous c3	LUAD-like c10	miRNA cluster 5	cluster 3	mutation c1uster 9	TCGA-50-5072	TCGA Lung Adenocarcinoma (LUAD)	lung adenocarcinoma	Lung	NO	YES		NO	74	L-Upper		TCGA-50-5072-F32059
TCGA-50-5930-01																												TCGA-50-5930-01	BRCA-LUAD+	C1-LUAD-enriched		Cluster 5	squamous c3		miRNA cluster 4		mutation c1uster 9	TCGA-50-5930	TCGA Lung Adenocarcinoma (LUAD)	lung adenocarcinoma	Lung	NO	YES		NO	47	[Discrepancy]		TCGA-50-5930-F32064
TCGA-50-5930-11																												TCGA-50-5930-11		C1-LUAD-enriched							mutation c1uster 9	TCGA-50-5930	TCGA Lung Adenocarcinoma (LUAD)	lung adenocarcinoma	Lung	NO	YES		NO	47	[Discrepancy]		TCGA-50-5930-F32064
TCGA-50-5931-01	3.68	0.76	none		none	none	none	N	N	none	none	none	0.23	Magnoid	none	none	none	none	none	none	none	Solid predominant Adc	Solid predominant Adc			none	0	TCGA-50-5931-01	Squamous	C1-LUAD-enriched	cluster 3	Cluster 5	squamous c3	RNA cluster 12	miRNA cluster 5	cluster 3	mutation cluster 2	TCGA-50-5931	TCGA Lung Adenocarcinoma (LUAD)	lung adenocarcinoma	Lung	NO	NO		NO	75	L-Upper		TCGA-50-5931-F32067
TCGA-50-5931-11	3.68	0.76	none		none	none	none	N	N	none	none	none	0.23	Magnoid	none	none	none	none	none	none	none	Solid predominant Adc	Solid predominant Adc			none	0	TCGA-50-5931-11		C1-LUAD-enriched							mutation cluster 2	TCGA-50-5931	TCGA Lung Adenocarcinoma (LUAD)	lung adenocarcinoma	Lung	NO	NO		NO	75	L-Upper		TCGA-50-5931-F32067
TCGA-50-5932-01	1.8	0.85	none		none	none	none	Y	Y	none	none	none	0.46	Magnoid	none	p.G12C	none	none	none	none	none	Papillary predominant Adc	Papillary predominant Adc			p.N181Y	0	TCGA-50-5932-01	BRCA-LUAD+	C1-LUAD-enriched	cluster 3	Cluster 5	squamous c3	LUAD-like c10	miRNA cluster 4	cluster 1	mutation cluster 12	TCGA-50-5932	TCGA Lung Adenocarcinoma (LUAD)	lung adenocarcinoma	Lung	YES	NO	NO	NO	75	R-Upper		TCGA-50-5932-F32080
TCGA-50-5932-11	1.8	0.85	none		none	none	none	Y	Y	none	none	none	0.46	Magnoid	none	p.G12C	none	none	none	none	none	Papillary predominant Adc	Papillary predominant Adc			p.N181Y	0	TCGA-50-5932-11		C1-LUAD-enriched							mutation cluster 12	TCGA-50-5932	TCGA Lung Adenocarcinoma (LUAD)	lung adenocarcinoma	Lung	YES	NO	NO	NO	75	R-Upper		TCGA-50-5932-F32080
TCGA-50-5933-01	2.78	0.3	none		none	none	none	N	N	none	none	none	0.13	Squamoid	none	none	none	p.C98F	none	none	none	Solid predominant Adc	Solid predominant Adc			none	0	TCGA-50-5933-01	High	C1-LUAD-enriched	cluster 1	Cluster 6	squamous c3	LUAD-like c10	miRNA cluster 5	cluster 3	mutation cluster 11	TCGA-50-5933	TCGA Lung Adenocarcinoma (LUAD)	lung adenocarcinoma	Lung					72	L-Lower		TCGA-50-5933-F32104
TCGA-50-5933-11	2.78	0.3	none		none	none	none	N	N	none	none	none	0.13	Squamoid	none	none	none	p.C98F	none	none	none	Solid predominant Adc	Solid predominant Adc			none	0	TCGA-50-5933-11		C1-LUAD-enriched							mutation cluster 11	TCGA-50-5933	TCGA Lung Adenocarcinoma (LUAD)	lung adenocarcinoma	Lung					72	L-Lower		TCGA-50-5933-F32104
TCGA-50-5935-01	3.08	0.58	none		none	none	none	N	N	none	none	none	0.22	Bronchioid	none	none	none	none	none	none	none	Acinar predominant Adc	Acinar predominant Adc			none	0	TCGA-50-5935-01	BRCA-LUAD+	C1-LUAD-enriched	cluster 2	Cluster 6		LUAD-like c10	miRNA cluster 4	cluster 5	mutation cluster 12	TCGA-50-5935	TCGA Lung Adenocarcinoma (LUAD)	lung adenocarcinoma	Lung			NO		86	L-Upper		TCGA-50-5935-F32108
TCGA-50-5935-11	3.08	0.58	none		none	none	none	N	N	none	none	none	0.22	Bronchioid	none	none	none	none	none	none	none	Acinar predominant Adc	Acinar predominant Adc			none	0	TCGA-50-5935-11		C1-LUAD-enriched							mutation cluster 12	TCGA-50-5935	TCGA Lung Adenocarcinoma (LUAD)	lung adenocarcinoma	Lung			NO		86	L-Upper		TCGA-50-5935-F32108
TCGA-50-5936-01	3.25	0.43	none		none	none	none	N	N	none	none	none	0.17	Magnoid	none	none	none	none	none	none	none	Acinar predominant Adc	Acinar predominant Adc			none	0	TCGA-50-5936-01	Squamous	C1-LUAD-enriched	cluster 3	Cluster 5	squamous c3	LUAD-like c10	miRNA cluster 4	cluster 2	mutation cluster 12	TCGA-50-5936	TCGA Lung Adenocarcinoma (LUAD)	lung adenocarcinoma	Lung	YES	NO	YES	NO	58	R-Lower		TCGA-50-5936-F32110
TCGA-50-5936-11	3.25	0.43	none		none	none	none	N	N	none	none	none	0.17	Magnoid	none	none	none	none	none	none	none	Acinar predominant Adc	Acinar predominant Adc			none	0	TCGA-50-5936-11		C1-LUAD-enriched							mutation cluster 12	TCGA-50-5936	TCGA Lung Adenocarcinoma (LUAD)	lung adenocarcinoma	Lung	YES	NO	YES	NO	58	R-Lower		TCGA-50-5936-F32110
TCGA-50-5939-01	1.72	0.33	none		none	none	none	N	N	none	none	none	0.17	Squamoid	none	none	none	none	none	none	none	Solid predominant Adc	Solid predominant Adc			none	0	TCGA-50-5939-01	Squamous	C1-LUAD-enriched	cluster 3	Cluster 6	squamous c3	LUAD-like c10	miRNA cluster 4	cluster 2	mutation cluster 5	TCGA-50-5939	TCGA Lung Adenocarcinoma (LUAD)	lung adenocarcinoma	Lung					85	R-Upper		TCGA-50-5939-F32124
TCGA-50-5939-11	1.72	0.33	none		none	none	none	N	N	none	none	none	0.17	Squamoid	none	none	none	none	none	none	none	Solid predominant Adc	Solid predominant Adc			none	0	TCGA-50-5939-11		C1-LUAD-enriched							mutation cluster 5	TCGA-50-5939	TCGA Lung Adenocarcinoma (LUAD)	lung adenocarcinoma	Lung					85	R-Upper		TCGA-50-5939-F32124
TCGA-50-5941-01			none		p.G327_splice	none	none	Y	Y	none	none	none		Squamoid	none	p.G12A	none	none	none	none	none	Adenocarcinoma, NOS	Adenocarcinoma, NOS			none	0	TCGA-50-5941-01	High	C1-LUAD-enriched	cluster 2	Cluster 5	squamous c3	LUAD-like c10	miRNA cluster 4	cluster 3	mutation cluster 2	TCGA-50-5941	TCGA Lung Adenocarcinoma (LUAD)	lung adenocarcinoma	Lung					55	R-Upper		TCGA-50-5941-F70451
TCGA-50-5942-01	1.95	0.7	none		p.V600E	none	none	N	Y	none	none	none	0.36	Bronchioid	none	none	none	none	none	none	none	Lepidic predominant Adc	Lepidic predominant Adc			none	0	TCGA-50-5942-01	Kirc+	C1-LUAD-enriched	cluster 3	Cluster 5	squamous c3	LUAD-like c10	miRNA cluster 5	cluster 3	mutation c1uster 9	TCGA-50-5942	TCGA Lung Adenocarcinoma (LUAD)	lung adenocarcinoma	Lung	NO	YES			67	R-Upper		TCGA-50-5942-F70452
TCGA-50-5944-01	3.32	0.57	none		none	none	none	Y	Y	p.L858R	none	none	0.21	Bronchioid	none	none	none	none	none	none	none	Lepidic predominant Adc	Lepidic predominant Adc			none	0	TCGA-50-5944-01	High	C1-LUAD-enriched	cluster 3	Cluster 5	squamous c3	LUAD-like c10	miRNA cluster 5	cluster 3	mutation cluster 8	TCGA-50-5944	TCGA Lung Adenocarcinoma (LUAD)	lung adenocarcinoma	Lung					69	R-Upper		TCGA-50-5944-F70454
TCGA-50-5946-01																												TCGA-50-5946-01	High	C1-LUAD-enriched		Cluster 5	squamous c3	LUAD-like c10			mutation cluster 5	TCGA-50-5946	TCGA Lung Adenocarcinoma (LUAD)	lung adenocarcinoma	Lung	NO	NO		NO	62	R-Upper		TCGA-50-5946-F70455
TCGA-50-5946-02																												TCGA-50-5946-02		C1-LUAD-enriched		Cluster 5		LUAD-like c10	miRNA cluster 5		mutation cluster 5	TCGA-50-5946	TCGA Lung Adenocarcinoma (LUAD)	lung adenocarcinoma	Lung	NO	NO		NO	62	R-Upper		TCGA-50-5946-F70455
TCGA-50-6590-01																												TCGA-50-6590-01	BRCA-LUAD+	C1-LUAD-enriched		Cluster 6	squamous c3	LUAD-like c10	miRNA cluster 4		mutation cluster 11	TCGA-50-6590	TCGA Lung Adenocarcinoma (LUAD)	lung adenocarcinoma	Lung					72	R-Upper		TCGA-50-6590-F43827
TCGA-50-6591-01																												TCGA-50-6591-01	BRCA-LUAD+	C1-LUAD-enriched		Cluster 5	squamous c3	GBM-like c6	miRNA cluster 13		mutation cluster 8	TCGA-50-6591	TCGA Lung Adenocarcinoma (LUAD)	lung adenocarcinoma	Lung					63	L-Lower		TCGA-50-6591-F43833
TCGA-50-6591-11																												TCGA-50-6591-11		C1-LUAD-enriched							mutation cluster 8	TCGA-50-6591	TCGA Lung Adenocarcinoma (LUAD)	lung adenocarcinoma	Lung					63	L-Lower		TCGA-50-6591-F43833
TCGA-50-6592-01																												TCGA-50-6592-01	High	C1-LUAD-enriched		Cluster 6	squamous c3	LUAD-like c10	miRNA cluster 4		mutation cluster 3	TCGA-50-6592	TCGA Lung Adenocarcinoma (LUAD)	lung adenocarcinoma	Lung					71	L-Lower		TCGA-50-6592-F43835
TCGA-50-6592-11																												TCGA-50-6592-11		C1-LUAD-enriched							mutation cluster 3	TCGA-50-6592	TCGA Lung Adenocarcinoma (LUAD)	lung adenocarcinoma	Lung					71	L-Lower		TCGA-50-6592-F43835
TCGA-50-6593-01	2.9	0.31	none		none	none	none	N	N	none	none	none	0.14	Squamoid	none	none	none	none	none	none	none	Acinar predominant Adc	Acinar predominant Adc			none	0	TCGA-50-6593-01	High	C1-LUAD-enriched	cluster 2	Cluster 5	squamous c3	LUAD-like c10	miRNA cluster 5	cluster 3	mutation cluster 13	TCGA-50-6593	TCGA Lung Adenocarcinoma (LUAD)	lung adenocarcinoma	Lung	NO	NO		NO	49	R-Upper		TCGA-50-6593-F43840
TCGA-50-6593-11	2.9	0.31	none		none	none	none	N	N	none	none	none	0.14	Squamoid	none	none	none	none	none	none	none	Acinar predominant Adc	Acinar predominant Adc			none	0	TCGA-50-6593-11		C1-LUAD-enriched							mutation cluster 13	TCGA-50-6593	TCGA Lung Adenocarcinoma (LUAD)	lung adenocarcinoma	Lung	NO	NO		NO	49	R-Upper		TCGA-50-6593-F43840
TCGA-50-6594-01																												TCGA-50-6594-01	BRCA-LUAD+	C1-LUAD-enriched		Cluster 5	squamous c3	LUAD-like c10	miRNA cluster 4		mutation cluster 2	TCGA-50-6594	TCGA Lung Adenocarcinoma (LUAD)	lung adenocarcinoma	Lung	NO	YES		NO	79	L-Upper		TCGA-50-6594-F44032
TCGA-50-6594-11																												TCGA-50-6594-11		C1-LUAD-enriched							mutation cluster 2	TCGA-50-6594	TCGA Lung Adenocarcinoma (LUAD)	lung adenocarcinoma	Lung	NO	YES		NO	79	L-Upper		TCGA-50-6594-F44032
TCGA-50-6595-01			none		none	none	none	Y	Y	p.G719A, p.S768I	none	none		Squamoid	none	none	none	none	none	none	none	NSCLC, favor Adeno	NSCLC, favor Adeno			none	0	TCGA-50-6595-01	BRCA-LUAD+	C1-LUAD-enriched	cluster 3	Cluster 5	squamous c3	squamous-like c4	miRNA cluster 4	cluster 2	mutation cluster 8	TCGA-50-6595	TCGA Lung Adenocarcinoma (LUAD)	lung adenocarcinoma	Lung	NO	NO	NO	YES	74	R-Upper		TCGA-50-6595-F44127
TCGA-50-6595-11			none		none	none	none	Y	Y	p.G719A, p.S768I	none	none		Squamoid	none	none	none	none	none	none	none	NSCLC, favor Adeno	NSCLC, favor Adeno			none	0	TCGA-50-6595-11		C1-LUAD-enriched							mutation cluster 8	TCGA-50-6595	TCGA Lung Adenocarcinoma (LUAD)	lung adenocarcinoma	Lung	NO	NO	NO	YES	74	R-Upper		TCGA-50-6595-F44127
TCGA-50-6597-01			none		none	none	none	N	N	none	none	none		Bronchioid	none	none	none	p.D1010_splice	none	none	none	Lepidic predominant Adc	Lepidic predominant Adc			none	0	TCGA-50-6597-01	High	C1-LUAD-enriched	cluster 1	Cluster 6	squamous c3	LUAD-like c10	miRNA cluster 4	cluster 2	mutation c1uster 9	TCGA-50-6597	TCGA Lung Adenocarcinoma (LUAD)	lung adenocarcinoma	Lung					79	R-Lower		TCGA-50-6597-F44134
TCGA-50-6673-01	3.77	0.35	none		none	none	none	Y	Y	p.773_774insH	none	none	0.13	Bronchioid	none	none	none	none	none	none	none	Papillary predominant Adc	Papillary predominant Adc			none	0	TCGA-50-6673-01	Squamous	C1-LUAD-enriched	cluster 2	Cluster 6	squamous c3	LUAD-like c10	miRNA cluster 7	cluster 4		TCGA-50-6673	TCGA Lung Adenocarcinoma (LUAD)	lung adenocarcinoma	Lung					84	R-Upper		TCGA-50-6673-F44135
TCGA-50-7109-01	2.91	0.45	none		none	none	none	N	N	none	none	none	0.19	Magnoid	none	none	none	none	none	none	none	Solid predominant Adc	Solid predominant Adc			p.D194Y	0	TCGA-50-7109-01	High	C1-LUAD-enriched	cluster 2	Cluster 5	squamous c3	LUAD-like c10	miRNA cluster 4	cluster 2		TCGA-50-7109	TCGA Lung Adenocarcinoma (LUAD)	lung adenocarcinoma	Lung	NO	NO	NO	NO	60	R-Lower		TCGA-50-7109-F44136
TCGA-50-7109-11	2.91	0.45	none		none	none	none	N	N	none	none	none	0.19	Magnoid	none	none	none	none	none	none	none	Solid predominant Adc	Solid predominant Adc			p.D194Y	0	TCGA-50-7109-11		C1-LUAD-enriched								TCGA-50-7109	TCGA Lung Adenocarcinoma (LUAD)	lung adenocarcinoma	Lung	NO	NO	NO	NO	60	R-Lower		TCGA-50-7109-F44136
TCGA-50-8457-01																												TCGA-50-8457-01				Cluster 5			miRNA cluster 4			TCGA-50-8457	TCGA Lung Adenocarcinoma (LUAD)	lung adenocarcinoma	Lung					63	R-Upper		TCGA-50-8457-F70409
TCGA-50-8459-01																												TCGA-50-8459-01				Cluster 5			miRNA cluster 4			TCGA-50-8459	TCGA Lung Adenocarcinoma (LUAD)	lung adenocarcinoma	Lung					68	R-Lower		TCGA-50-8459-F70410
TCGA-50-8460-01																												TCGA-50-8460-01				Cluster 5			miRNA cluster 4			TCGA-50-8460	TCGA Lung Adenocarcinoma (LUAD)	lung adenocarcinoma	Lung					74	R-Upper		TCGA-50-8460-F69335
TCGA-53-7624-01																												TCGA-53-7624-01	High	C8-BLCA		Cluster 5	squamous c3	BLCA nonsquamous-like c1	miRNA cluster 4			TCGA-53-7624	TCGA Lung Adenocarcinoma (LUAD)	lung adenocarcinoma	Lung	YES	YES		YES	40	R-Upper		TCGA-53-7624-F39722
TCGA-53-7626-01	3.58	0.26	none		none	none	none	N	N	none	none	p.C589F	0.11	Bronchioid	none	none	none	none	none	none	none	Adenocarcinoma, NOS	Adenocarcinoma, NOS			none	0	TCGA-53-7626-01	BRCA-LUAD+	C1-LUAD-enriched	cluster 2	Cluster 5	squamous c3	LUAD-like c10	miRNA cluster 4	cluster 3		TCGA-53-7626	TCGA Lung Adenocarcinoma (LUAD)	lung adenocarcinoma	Lung	NO	NO	NO		76	R-Upper		TCGA-53-7626-F38969
TCGA-53-7813-01			none		none	none	none	Y	Y	none	none	none		Magnoid	none	p.G12A	none	none	none	none	none					p.Y60fs		TCGA-53-7813-01	BRCA-LUAD+	C1-LUAD-enriched	cluster 3	Cluster 5	squamous c3	LUAD-like c10	miRNA cluster 6	cluster 1		TCGA-53-7813	TCGA Lung Adenocarcinoma (LUAD)	lung adenocarcinoma	Lung					51	R-Upper		TCGA-53-7813-F39281
TCGA-53-A4EZ-01																												TCGA-53-A4EZ-01										TCGA-53-A4EZ	TCGA Lung Adenocarcinoma (LUAD)	lung adenocarcinoma	Lung					63	L-Upper		TCGA-53-A4EZ-F61081
TCGA-55-1592-01	3.24	0.49	none		none	none	none	N	N	none	none	none	0.19	Bronchioid	none	none	none	none	none	none	none	Adenocarcinoma, NOS	Adenocarcinoma, NOS			none	0	TCGA-55-1592-01	High	C1-LUAD-enriched		Cluster 5	squamous c3	LUAD-like c10	miRNA cluster 4	cluster 4	mutation cluster 11	TCGA-55-1592	TCGA Lung Adenocarcinoma (LUAD)	lung adenocarcinoma	Lung	NO	NO	NO	NO	65	L-Upper		TCGA-55-1592-F9167
TCGA-55-1592-11	3.24	0.49	none		none	none	none	N	N	none	none	none	0.19	Bronchioid	none	none	none	none	none	none	none	Adenocarcinoma, NOS	Adenocarcinoma, NOS			none	0	TCGA-55-1592-11		C1-LUAD-enriched							mutation cluster 11	TCGA-55-1592	TCGA Lung Adenocarcinoma (LUAD)	lung adenocarcinoma	Lung	NO	NO	NO	NO	65	L-Upper		TCGA-55-1592-F9167
TCGA-55-1594-01	3.28	0.54	none		none	none	none	N	N	none	none	none	0.2	Magnoid	none	none	none	none	none	none	none	Solid predominant Adc	Solid predominant Adc			none	1	TCGA-55-1594-01	High	C1-LUAD-enriched		Cluster 5	squamous c3	LUAD-like c10	miRNA cluster 6	cluster 1	mutation cluster 5	TCGA-55-1594	TCGA Lung Adenocarcinoma (LUAD)	lung adenocarcinoma	Lung					68	R-Lower
TCGA-55-1594-11	3.28	0.54	none		none	none	none	N	N	none	none	none	0.2	Magnoid	none	none	none	none	none	none	none	Solid predominant Adc	Solid predominant Adc			none	1	TCGA-55-1594-11		C1-LUAD-enriched							mutation cluster 5	TCGA-55-1594	TCGA Lung Adenocarcinoma (LUAD)	lung adenocarcinoma	Lung					68	R-Lower
TCGA-55-1595-01																												TCGA-55-1595-01	High	C1-LUAD-enriched		Cluster 6		LUAD-like c10	miRNA cluster 4		mutation cluster 12	TCGA-55-1595	TCGA Lung Adenocarcinoma (LUAD)	lung adenocarcinoma	Lung					74	L-Lower		TCGA-55-1595-F9159
TCGA-55-1595-11																												TCGA-55-1595-11		C1-LUAD-enriched							mutation cluster 12	TCGA-55-1595	TCGA Lung Adenocarcinoma (LUAD)	lung adenocarcinoma	Lung					74	L-Lower		TCGA-55-1595-F9159
TCGA-55-1596-01	3.45	0.62	none		none	none	none	N	N	none	none	none	0.21	Magnoid	none	none	none	none	none	none	none	Solid predominant Adc	Solid predominant Adc			p.S216F, p.G242W	1	TCGA-55-1596-01	Squamous	C1-LUAD-enriched		Cluster 5	squamous c3	LUAD-like c10	miRNA cluster 4	cluster 2	mutation cluster 5	TCGA-55-1596	TCGA Lung Adenocarcinoma (LUAD)	lung adenocarcinoma	Lung					55	R-Upper		TCGA-55-1596-F40544
TCGA-55-1596-11	3.45	0.62	none		none	none	none	N	N	none	none	none	0.21	Magnoid	none	none	none	none	none	none	none	Solid predominant Adc	Solid predominant Adc			p.S216F, p.G242W	1	TCGA-55-1596-11		C1-LUAD-enriched							mutation cluster 5	TCGA-55-1596	TCGA Lung Adenocarcinoma (LUAD)	lung adenocarcinoma	Lung					55	R-Upper		TCGA-55-1596-F40544
TCGA-55-5899-01																												TCGA-55-5899-01	Squamous	C1-LUAD-enriched		Cluster 6	squamous c3	LUAD-like c10	miRNA cluster 6		mutation cluster 3	TCGA-55-5899	TCGA Lung Adenocarcinoma (LUAD)	lung adenocarcinoma	Lung					58	R-Upper		TCGA-55-5899-F43194
TCGA-55-6543-01	2.29	0.65	none		none	none	none	N	Y	none	none	none	0.3	Bronchioid	none	none	none	none	none	none	none	Acinar predominant Adc	Acinar predominant Adc	Y		none	0	TCGA-55-6543-01	Kirc+	C1-LUAD-enriched	cluster 3	Cluster 5	squamous c3	LUAD-like c10	miRNA cluster 5	cluster 3	mutation c1uster 9	TCGA-55-6543	TCGA Lung Adenocarcinoma (LUAD)	lung adenocarcinoma	Lung					60	R-Upper		TCGA-55-6543-F46659
TCGA-55-6642-01	2.66	0.36	none		none	none	none	Y	Y	none	none	none	0.16	Magnoid	none	p.G12V	none	none	none	none	none	Micropapillary predom Adc	Micropapillary predom Adc			none	0	TCGA-55-6642-01	Squamous	C1-LUAD-enriched	cluster 2	Cluster 5		LUAD-like c10	miRNA cluster 4	cluster 2	mutation cluster 12	TCGA-55-6642	TCGA Lung Adenocarcinoma (LUAD)	lung adenocarcinoma	Lung					63	R-Lower		TCGA-55-6642-F45614
TCGA-55-6712-01	3.31	0.29	none		none	none	none	N	N	none	none	none	0.12	Squamoid	none	none	none	p.E1314G	none	none	none	Adenocarcinoma, NOS	Adenocarcinoma, NOS			none	0	TCGA-55-6712-01	High	C1-LUAD-enriched	cluster 1	Cluster 6	squamous c3	LUAD-like c10	miRNA cluster 4	cluster 2	mutation cluster 5	TCGA-55-6712	TCGA Lung Adenocarcinoma (LUAD)	lung adenocarcinoma	Lung					71	L-Upper		TCGA-55-6712-F46639
TCGA-55-6968-01																												TCGA-55-6968-01	Squamous			Cluster 5		LUAD-like c10	miRNA cluster 6			TCGA-55-6968	TCGA Lung Adenocarcinoma (LUAD)	lung adenocarcinoma	Lung					61	R-Lower		TCGA-55-6968-F56247
TCGA-55-6968-11																												TCGA-55-6968-11										TCGA-55-6968	TCGA Lung Adenocarcinoma (LUAD)	lung adenocarcinoma	Lung					61	R-Lower		TCGA-55-6968-F56247
TCGA-55-6969-01																												TCGA-55-6969-01	High	C1-LUAD-enriched		Cluster 5	squamous c3	LUAD-like c10	miRNA cluster 7			TCGA-55-6969	TCGA Lung Adenocarcinoma (LUAD)	lung adenocarcinoma	Lung					52	L-Upper
TCGA-55-6969-11																												TCGA-55-6969-11		C1-LUAD-enriched								TCGA-55-6969	TCGA Lung Adenocarcinoma (LUAD)	lung adenocarcinoma	Lung					52	L-Upper
TCGA-55-6970-01	1.39	0.56	none		none	none	none	Y	Y	none	none	none	0.34	Magnoid	none	p.G12V	none	none	none	none	none	Papillary predominant Adc	Papillary predominant Adc			p.T250fs	0	TCGA-55-6970-01	High	C1-LUAD-enriched	cluster 3	Cluster 5	squamous c3	LUAD-like c10	miRNA cluster 4	cluster 4		TCGA-55-6970	TCGA Lung Adenocarcinoma (LUAD)	lung adenocarcinoma	Lung	NO	NO	NO		67	R-Upper		TCGA-55-6970-F57904
TCGA-55-6970-11	1.39	0.56	none		none	none	none	Y	Y	none	none	none	0.34	Magnoid	none	p.G12V	none	none	none	none	none	Papillary predominant Adc	Papillary predominant Adc			p.T250fs	0	TCGA-55-6970-11		C1-LUAD-enriched								TCGA-55-6970	TCGA Lung Adenocarcinoma (LUAD)	lung adenocarcinoma	Lung	NO	NO	NO		67	R-Upper		TCGA-55-6970-F57904
TCGA-55-6971-01	3.34	0.22	none		none	none	none	N	N	none	none	none	0.1	Magnoid	none	none	none	none	none	none	none	Acinar predominant Adc	Acinar predominant Adc			p.G251F	0	TCGA-55-6971-01	BRCA-LUAD+	C1-LUAD-enriched	cluster 3	Cluster 5	squamous c3	LUAD-like c10	miRNA cluster 4	cluster 4		TCGA-55-6971	TCGA Lung Adenocarcinoma (LUAD)	lung adenocarcinoma	Lung					59	L-Lower		TCGA-55-6971-F56190
TCGA-55-6971-11	3.34	0.22	none		none	none	none	N	N	none	none	none	0.1	Magnoid	none	none	none	none	none	none	none	Acinar predominant Adc	Acinar predominant Adc			p.G251F	0	TCGA-55-6971-11		C1-LUAD-enriched								TCGA-55-6971	TCGA Lung Adenocarcinoma (LUAD)	lung adenocarcinoma	Lung					59	L-Lower		TCGA-55-6971-F56190
TCGA-55-6972-01			none		none	none	none	N	N	none	none	none		Magnoid	none	none	none	none	none	none	none	Acinar predominant Adc	Acinar predominant Adc			none	0	TCGA-55-6972-01	High		cluster 3	Low purity c2		LUAD-like c10	miRNA cluster 7	cluster 4		TCGA-55-6972	TCGA Lung Adenocarcinoma (LUAD)	lung adenocarcinoma	Lung					72	R-Upper		TCGA-55-6972-F56187
TCGA-55-6972-11			none		none	none	none	N	N	none	none	none		Magnoid	none	none	none	none	none	none	none	Acinar predominant Adc	Acinar predominant Adc			none	0	TCGA-55-6972-11										TCGA-55-6972	TCGA Lung Adenocarcinoma (LUAD)	lung adenocarcinoma	Lung					72	R-Upper		TCGA-55-6972-F56187
TCGA-55-6975-01																												TCGA-55-6975-01	Squamous			Cluster 5		LUAD-like c10				TCGA-55-6975	TCGA Lung Adenocarcinoma (LUAD)	lung adenocarcinoma	Lung					61	L-Lower		TCGA-55-6975-F45635
TCGA-55-6975-11																												TCGA-55-6975-11										TCGA-55-6975	TCGA Lung Adenocarcinoma (LUAD)	lung adenocarcinoma	Lung					61	L-Lower		TCGA-55-6975-F45635
TCGA-55-6978-01			none		none	none	none	N	N	none	none	none		Squamoid	none	none	none	none	none	none	none	NSCLC, favor Adeno	NSCLC, favor Adeno			none	0	TCGA-55-6978-01	Squamous	C1-LUAD-enriched	cluster 2	Cluster 5	squamous c3	LUAD-like c10	miRNA cluster 4	cluster 2		TCGA-55-6978	TCGA Lung Adenocarcinoma (LUAD)	lung adenocarcinoma	Lung	NO	YES	NO	NO	81	R-Middle		TCGA-55-6978-F45607
TCGA-55-6978-11			none		none	none	none	N	N	none	none	none		Squamoid	none	none	none	none	none	none	none	NSCLC, favor Adeno	NSCLC, favor Adeno			none	0	TCGA-55-6978-11		C1-LUAD-enriched								TCGA-55-6978	TCGA Lung Adenocarcinoma (LUAD)	lung adenocarcinoma	Lung	NO	YES	NO	NO	81	R-Middle		TCGA-55-6978-F45607
TCGA-55-6979-01	3.35	0.18	none		p.P367R	none	none	N	N	none	none	none	0.08	Squamoid	none	none	none	none	none	none	none	Solid predominant Adc	Solid predominant Adc			none	0	TCGA-55-6979-01	High	C1-LUAD-enriched	cluster 3	Cluster 5	squamous c3	LUAD-like c10	miRNA cluster 7	cluster 4		TCGA-55-6979	TCGA Lung Adenocarcinoma (LUAD)	lung adenocarcinoma	Lung	YES	YES		NO	59	L-Upper		TCGA-55-6979-F37057
TCGA-55-6979-11	3.35	0.18	none		p.P367R	none	none	N	N	none	none	none	0.08	Squamoid	none	none	none	none	none	none	none	Solid predominant Adc	Solid predominant Adc			none	0	TCGA-55-6979-11		C1-LUAD-enriched								TCGA-55-6979	TCGA Lung Adenocarcinoma (LUAD)	lung adenocarcinoma	Lung	YES	YES		NO	59	L-Upper		TCGA-55-6979-F37057
TCGA-55-6980-01	2.15	0.3	none		none	none	none	Y	Y	p.709_710ET>D	none	none	0.15	Bronchioid	none	none	none	none	none	none	none	Other see comment	Acinar predominant Adc			none	0	TCGA-55-6980-01	High		cluster 3	Cluster 5		LUAD-like c10	miRNA cluster 4	cluster 5		TCGA-55-6980	TCGA Lung Adenocarcinoma (LUAD)	lung adenocarcinoma	Lung					56	R-Lower		TCGA-55-6980-F46642
TCGA-55-6980-11	2.15	0.3	none		none	none	none	Y	Y	p.709_710ET>D	none	none	0.15	Bronchioid	none	none	none	none	none	none	none	Other see comment	Acinar predominant Adc			none	0	TCGA-55-6980-11										TCGA-55-6980	TCGA Lung Adenocarcinoma (LUAD)	lung adenocarcinoma	Lung					56	R-Lower		TCGA-55-6980-F46642
TCGA-55-6981-01	3.42	0.27	none		none	none	none	Y	Y	p.LREAT747del	none	none	0.11	Squamoid	none	none	none	none	none	none	none	Solid predominant Adc	Solid predominant Adc			none	0	TCGA-55-6981-01	BRCA-LUAD+	C1-LUAD-enriched	cluster 2	Cluster 5	squamous c3	LUAD-like c10	miRNA cluster 4	cluster 5		TCGA-55-6981	TCGA Lung Adenocarcinoma (LUAD)	lung adenocarcinoma	Lung					53	L-Upper		TCGA-55-6981-F56243
TCGA-55-6981-11	3.42	0.27	none		none	none	none	Y	Y	p.LREAT747del	none	none	0.11	Squamoid	none	none	none	none	none	none	none	Solid predominant Adc	Solid predominant Adc			none	0	TCGA-55-6981-11		C1-LUAD-enriched								TCGA-55-6981	TCGA Lung Adenocarcinoma (LUAD)	lung adenocarcinoma	Lung					53	L-Upper		TCGA-55-6981-F56243
TCGA-55-6982-01	2.7	0.25	none		none	none	none	N	N	none	none	none	0.11	Squamoid	none	none	none	p.D1010_splice	none	none	none	Solid predominant Adc	Solid predominant Adc			none	0	TCGA-55-6982-01	BRCA-LUAD+	C1-LUAD-enriched	cluster 2	Cluster 6	squamous c3	LUAD-like c10	miRNA cluster 4	cluster 4		TCGA-55-6982	TCGA Lung Adenocarcinoma (LUAD)	lung adenocarcinoma	Lung	YES	YES	NO	YES	79	R-Lower		TCGA-55-6982-F46626
TCGA-55-6982-11	2.7	0.25	none		none	none	none	N	N	none	none	none	0.11	Squamoid	none	none	none	p.D1010_splice	none	none	none	Solid predominant Adc	Solid predominant Adc			none	0	TCGA-55-6982-11		C1-LUAD-enriched								TCGA-55-6982	TCGA Lung Adenocarcinoma (LUAD)	lung adenocarcinoma	Lung	YES	YES	NO	YES	79	R-Lower		TCGA-55-6982-F46626
TCGA-55-6983-01			none		none	none	none	Y	Y	none	none	none		Magnoid	none	p.G12C	none	none	none	none	none	Colloid adenoca	Colloid adenoca			p.R75fs	0	TCGA-55-6983-01	Iq		cluster 2	Cluster 6		LUAD-like c10	miRNA cluster 6	cluster 1		TCGA-55-6983	TCGA Lung Adenocarcinoma (LUAD)	lung adenocarcinoma	Lung					81	L-Lower		TCGA-55-6983-F47805
TCGA-55-6983-11			none		none	none	none	Y	Y	none	none	none		Magnoid	none	p.G12C	none	none	none	none	none	Colloid adenoca	Colloid adenoca			p.R75fs	0	TCGA-55-6983-11										TCGA-55-6983	TCGA Lung Adenocarcinoma (LUAD)	lung adenocarcinoma	Lung					81	L-Lower		TCGA-55-6983-F47805
TCGA-55-6984-01																												TCGA-55-6984-01	BRCA-LUAD+			BRCA non-CIMP c9		LUAD-like c10	miRNA cluster 4			TCGA-55-6984	TCGA Lung Adenocarcinoma (LUAD)	lung adenocarcinoma	Lung	YES	NO	NO	NO	71	L-Lower		TCGA-55-6984-F45632
TCGA-55-6984-11																												TCGA-55-6984-11										TCGA-55-6984	TCGA Lung Adenocarcinoma (LUAD)	lung adenocarcinoma	Lung	YES	NO	NO	NO	71	L-Lower		TCGA-55-6984-F45632
TCGA-55-6985-01			none		none	none	none	N	N	none	none	none		Squamoid	none	none	none	none	none	none	none	Acinar predominant Adc	Acinar predominant Adc			none	0	TCGA-55-6985-01	Squamous		cluster 2	Cluster 6		LUAD-like c10	miRNA cluster 4	cluster 5		TCGA-55-6985	TCGA Lung Adenocarcinoma (LUAD)	lung adenocarcinoma	Lung					58	L-Upper		TCGA-55-6985-F37056
TCGA-55-6985-11			none		none	none	none	N	N	none	none	none		Squamoid	none	none	none	none	none	none	none	Acinar predominant Adc	Acinar predominant Adc			none	0	TCGA-55-6985-11										TCGA-55-6985	TCGA Lung Adenocarcinoma (LUAD)	lung adenocarcinoma	Lung					58	L-Upper		TCGA-55-6985-F37056
TCGA-55-6986-01	1.96	0.39	none		none	none	none	N	Y	none	none	none	0.2	Bronchioid	none	none	none	none	none	none	none	Micropapillary predom Adc	Micropapillary predom Adc		Y	none	0	TCGA-55-6986-01	Kirc+		cluster 2	Cluster 6		LUAD-like c10	miRNA c1uster 9	cluster 4		TCGA-55-6986	TCGA Lung Adenocarcinoma (LUAD)	lung adenocarcinoma	Lung					74	R-Lower		TCGA-55-6986-F45606
TCGA-55-6986-11	1.96	0.39	none		none	none	none	N	Y	none	none	none	0.2	Bronchioid	none	none	none	none	none	none	none	Micropapillary predom Adc	Micropapillary predom Adc		Y	none	0	TCGA-55-6986-11										TCGA-55-6986	TCGA Lung Adenocarcinoma (LUAD)	lung adenocarcinoma	Lung					74	R-Lower		TCGA-55-6986-F45606
TCGA-55-6987-01																												TCGA-55-6987-01	High			Cluster 5		LUAD-like c10	miRNA cluster 7			TCGA-55-6987	TCGA Lung Adenocarcinoma (LUAD)	lung adenocarcinoma	Lung					77	L-Lower		TCGA-55-6987-F47803
TCGA-55-7227-01																												TCGA-55-7227-01	Kirc+			Cluster 6		LUAD-like c10	miRNA cluster 4			TCGA-55-7227	TCGA Lung Adenocarcinoma (LUAD)	lung adenocarcinoma	Lung	YES	NO	NO		77	R-Lower		TCGA-55-7227-F65704
TCGA-55-7281-01	1.85	0.59	none		none	none	none	Y	Y	none	none	none	0.31	Bronchioid	none	p.G12C	none	none	none	none	none	Acinar predominant Adc	Acinar predominant Adc			none	0	TCGA-55-7281-01	BRCA-LUAD+		cluster 2	Cluster 6		LUAD-like c10	miRNA cluster 4	cluster 2		TCGA-55-7281	TCGA Lung Adenocarcinoma (LUAD)	lung adenocarcinoma	Lung	YES	YES	NO	NO	70	R-Middle		TCGA-55-7281-F47807
TCGA-55-7283-01			p.D323Y		none	none	none	Y	Y	none	none	none		Bronchioid	none	p.G12S	none	none	none	none	none	Adenocarcinoma, NOS	Adenocarcinoma, NOS			none	0	TCGA-55-7283-01	BRCA-LUAD+		cluster 1	Cluster 6		LUAD-like c10	miRNA cluster 5	cluster 3		TCGA-55-7283	TCGA Lung Adenocarcinoma (LUAD)	lung adenocarcinoma	Lung					76	R-Upper		TCGA-55-7283-F46988
TCGA-55-7283-11			p.D323Y		none	none	none	Y	Y	none	none	none		Bronchioid	none	p.G12S	none	none	none	none	none	Adenocarcinoma, NOS	Adenocarcinoma, NOS			none	0	TCGA-55-7283-11										TCGA-55-7283	TCGA Lung Adenocarcinoma (LUAD)	lung adenocarcinoma	Lung					76	R-Upper		TCGA-55-7283-F46988
TCGA-55-7284-01																												TCGA-55-7284-01	Iq			Cluster 5		LUAD-like c10	miRNA cluster 4			TCGA-55-7284	TCGA Lung Adenocarcinoma (LUAD)	lung adenocarcinoma	Lung	NO	NO	NO	NO	74	R-Lower		TCGA-55-7284-F61486
TCGA-55-7570-01																												TCGA-55-7570-01	Squamous			Cluster 5		RNA cluster 3	miRNA cluster 4			TCGA-55-7570	TCGA Lung Adenocarcinoma (LUAD)	lung adenocarcinoma	Lung					60	R-Upper		TCGA-55-7570-F56185
TCGA-55-7570-11																												TCGA-55-7570-11										TCGA-55-7570	TCGA Lung Adenocarcinoma (LUAD)	lung adenocarcinoma	Lung					60	R-Upper		TCGA-55-7570-F56185
TCGA-55-7573-01	3.2	0.33	none		none	none	none	Y	Y	p.K754E, p.ELR746del	none	none	0.14	Bronchioid	none	none	none	none	none	none	none	Acinar predominant Adc	Acinar predominant Adc			none	0	TCGA-55-7573-01	Iq	C1-LUAD-enriched	cluster 3	Cluster 5	squamous c3	LUAD-like c10	miRNA cluster 5	cluster 3		TCGA-55-7573	TCGA Lung Adenocarcinoma (LUAD)	lung adenocarcinoma	Lung					72	R-Upper		TCGA-55-7573-F46657
TCGA-55-7574-01	2.12	0.16	none		none	none	none	N	N	none	none	none	0.08	Bronchioid	none	none	none	none	none	p.R87T	none	Solid predominant Adc	Solid predominant Adc			p.K97_splice	0	TCGA-55-7574-01	Squamous	C1-LUAD-enriched	cluster 2	Cluster 5	squamous c3	LUAD-like c10	miRNA cluster 5	cluster 3		TCGA-55-7574	TCGA Lung Adenocarcinoma (LUAD)	lung adenocarcinoma	Lung	YES	YES	NO	NO	64	R-Upper		TCGA-55-7574-F64279
TCGA-55-7574-11	2.12	0.16	none		none	none	none	N	N	none	none	none	0.08	Bronchioid	none	none	none	none	none	p.R87T	none	Solid predominant Adc	Solid predominant Adc			p.K97_splice	0	TCGA-55-7574-11		C1-LUAD-enriched								TCGA-55-7574	TCGA Lung Adenocarcinoma (LUAD)	lung adenocarcinoma	Lung	YES	YES	NO	NO	64	R-Upper		TCGA-55-7574-F64279
TCGA-55-7576-01	2.86	0.47	none		none	none	none	Y	Y	none	none	none	0.2	Squamoid	none	p.G12S	none	none	none	none	none	Acinar predominant Adc	Acinar predominant Adc			none	0	TCGA-55-7576-01	Squamous		cluster 1	Cluster 6		LUAD-like c10	miRNA cluster 4	cluster 2		TCGA-55-7576	TCGA Lung Adenocarcinoma (LUAD)	lung adenocarcinoma	Lung					54	R-Upper		TCGA-55-7576-F45603
TCGA-55-7576-11	2.86	0.47	none		none	none	none	Y	Y	none	none	none	0.2	Squamoid	none	p.G12S	none	none	none	none	none	Acinar predominant Adc	Acinar predominant Adc			none	0	TCGA-55-7576-11										TCGA-55-7576	TCGA Lung Adenocarcinoma (LUAD)	lung adenocarcinoma	Lung					54	R-Upper		TCGA-55-7576-F45603
TCGA-55-7724-01			p.E17K		none	none	none	N	Y	none	none	none		Squamoid	none	none	none	none	none	p.E542K	none	Solid predominant Adc	Solid predominant Adc			none		TCGA-55-7724-01	Squamous		cluster 3	Cluster 5		squamous-like c4	miRNA cluster 5	cluster 3		TCGA-55-7724	TCGA Lung Adenocarcinoma (LUAD)	lung adenocarcinoma	Lung					76	L-Upper		TCGA-55-7724-F56186
TCGA-55-7724-11			p.E17K		none	none	none	N	Y	none	none	none		Squamoid	none	none	none	none	none	p.E542K	none	Solid predominant Adc	Solid predominant Adc			none		TCGA-55-7724-11										TCGA-55-7724	TCGA Lung Adenocarcinoma (LUAD)	lung adenocarcinoma	Lung					76	L-Upper		TCGA-55-7724-F56186
TCGA-55-7725-01			none		none	none	none	Y	Y	none	none	none		Bronchioid	none	p.G12V	none	none	none	none	none	Acinar predominant Adc	Acinar predominant Adc			none	0	TCGA-55-7725-01	Kirc+		cluster 2	Cluster 5		LUAD-like c10	miRNA cluster 5	cluster 3		TCGA-55-7725	TCGA Lung Adenocarcinoma (LUAD)	lung adenocarcinoma	Lung					68	R-Lower		TCGA-55-7725-F46647
TCGA-55-7725-11			none		none	none	none	Y	Y	none	none	none		Bronchioid	none	p.G12V	none	none	none	none	none	Acinar predominant Adc	Acinar predominant Adc			none	0	TCGA-55-7725-11										TCGA-55-7725	TCGA Lung Adenocarcinoma (LUAD)	lung adenocarcinoma	Lung					68	R-Lower		TCGA-55-7725-F46647
TCGA-55-7726-01			none		none	none	none	Y	Y	none	none	none		Squamoid	none	p.G12C	none	none	none	none	none					none		TCGA-55-7726-01	BRCA-LUAD+		cluster 3	Cluster 5		squamous-like c4	miRNA cluster 5	cluster 3		TCGA-55-7726	TCGA Lung Adenocarcinoma (LUAD)	lung adenocarcinoma	Lung					72	L-Lower		TCGA-55-7726-F47844
TCGA-55-7726-11			none		none	none	none	Y	Y	none	none	none		Squamoid	none	p.G12C	none	none	none	none	none					none		TCGA-55-7726-11										TCGA-55-7726	TCGA Lung Adenocarcinoma (LUAD)	lung adenocarcinoma	Lung					72	L-Lower		TCGA-55-7726-F47844
TCGA-55-7727-01			none		none	none	none	N	N	none	none	none		Magnoid	none	none	none	none	none	none	none	Micropapillary predom Adc	Micropapillary predom Adc			none	0	TCGA-55-7727-01	BRCA-LUAD+		cluster 1	Cluster 6		LUAD-like c10	miRNA cluster 4	cluster 2		TCGA-55-7727	TCGA Lung Adenocarcinoma (LUAD)	lung adenocarcinoma	Lung					70	L-Upper		TCGA-55-7727-F66030
TCGA-55-7728-01			none		none	none	none	Y	Y	none	none	p.H841Q		Bronchioid	none	p.G12V	none	none	none	none	none	Invasive mucinous	Invasive mucinous			none	0	TCGA-55-7728-01	Kirc+	C1-LUAD-enriched	cluster 3	Cluster 5	squamous c3	LUAD-like c10	miRNA cluster 4	cluster 2		TCGA-55-7728	TCGA Lung Adenocarcinoma (LUAD)	lung adenocarcinoma	Lung					64	L-Upper		TCGA-55-7728-F47841
TCGA-55-7815-01			none		none	none	none	Y	Y	none	none	none		Magnoid	none	p.G12V	none	none	none	none	none					none		TCGA-55-7815-01	BRCA-LUAD+	C1-LUAD-enriched	cluster 2	Cluster 6	squamous c3	LUAD-like c10	miRNA cluster 4	cluster 2		TCGA-55-7815	TCGA Lung Adenocarcinoma (LUAD)	lung adenocarcinoma	Lung	YES	YES	NO	NO	76	R-Lower		TCGA-55-7815-F61497
TCGA-55-7816-01																												TCGA-55-7816-01				Low purity c2			miRNA cluster 5			TCGA-55-7816	TCGA Lung Adenocarcinoma (LUAD)	lung adenocarcinoma	Lung					49	R-Upper		TCGA-55-7816-F60131
TCGA-55-7903-01			none		p.R146W, p.V600E	none	none	N	Y	none	none	none		Squamoid	none	none	none	none	none	none	none	Solid predominant Adc	Solid predominant Adc			none	0	TCGA-55-7903-01	BRCA-LUAD+		cluster 1	Cluster 6		LUAD-like c10	miRNA cluster 4	cluster 2		TCGA-55-7903	TCGA Lung Adenocarcinoma (LUAD)	lung adenocarcinoma	Lung					64	R-Lower		TCGA-55-7903-F47840
TCGA-55-7903-11			none		p.R146W, p.V600E	none	none	N	Y	none	none	none		Squamoid	none	none	none	none	none	none	none	Solid predominant Adc	Solid predominant Adc			none	0	TCGA-55-7903-11										TCGA-55-7903	TCGA Lung Adenocarcinoma (LUAD)	lung adenocarcinoma	Lung					64	R-Lower		TCGA-55-7903-F47840
TCGA-55-7907-01			none		none	none	none	Y	Y	none	none	p.L805V		Squamoid	none	p.G12C	none	none	none	none	none	Micropapillary predom Adc	Micropapillary predom Adc			none	0	TCGA-55-7907-01	High		cluster 1	Cluster 6		LUAD-like c10	miRNA cluster 5	cluster 3		TCGA-55-7907	TCGA Lung Adenocarcinoma (LUAD)	lung adenocarcinoma	Lung	NO	NO		NO	77	L-Upper		TCGA-55-7907-F60132
TCGA-55-7910-01																												TCGA-55-7910-01	High	C1-LUAD-enriched		Low purity c2	squamous c3	LUAD-like c10	miRNA cluster 5			TCGA-55-7910	TCGA Lung Adenocarcinoma (LUAD)	lung adenocarcinoma	Lung	NO	YES			50	L-Lower		TCGA-55-7910-F66140
TCGA-55-7910-11																												TCGA-55-7910-11		C1-LUAD-enriched								TCGA-55-7910	TCGA Lung Adenocarcinoma (LUAD)	lung adenocarcinoma	Lung	NO	YES			50	L-Lower		TCGA-55-7910-F66140
TCGA-55-7911-01			none		none	none	none	Y	Y	none	none	none		Squamoid	none	p.G12V, p.K88*	none	none	none	none	none	Solid predominant Adc	Solid predominant Adc			none	0	TCGA-55-7911-01	BRCA-LUAD+	C1-LUAD-enriched	cluster 1	Cluster 6	squamous c3	LUAD-like c10	miRNA cluster 4	cluster 2		TCGA-55-7911	TCGA Lung Adenocarcinoma (LUAD)	lung adenocarcinoma	Lung	NO	YES	NO	NO	70	R-Middle		TCGA-55-7911-F48785
TCGA-55-7911-11			none		none	none	none	Y	Y	none	none	none		Squamoid	none	p.G12V, p.K88*	none	none	none	none	none	Solid predominant Adc	Solid predominant Adc			none	0	TCGA-55-7911-11		C1-LUAD-enriched								TCGA-55-7911	TCGA Lung Adenocarcinoma (LUAD)	lung adenocarcinoma	Lung	NO	YES	NO	NO	70	R-Middle		TCGA-55-7911-F48785
TCGA-55-7913-01																												TCGA-55-7913-01	BRCA-LUAD+			Cluster 5		LUAD-like c10	miRNA cluster 6			TCGA-55-7913	TCGA Lung Adenocarcinoma (LUAD)	lung adenocarcinoma	Lung	NO	YES		NO	61	L-Lower		TCGA-55-7913-F57911
TCGA-55-7914-01			none		none	none	none	Y	Y	none	none	none		Bronchioid	none	p.G12C	none	none	none	none	none	Acinar predominant Adc	Acinar predominant Adc			none	0	TCGA-55-7914-01	Squamous		cluster 1	Cluster 6		LUAD-like c10	miRNA cluster 5	cluster 3		TCGA-55-7914	TCGA Lung Adenocarcinoma (LUAD)	lung adenocarcinoma	Lung					71	R-Upper		TCGA-55-7914-F59091
TCGA-55-7914-11			none		none	none	none	Y	Y	none	none	none		Bronchioid	none	p.G12C	none	none	none	none	none	Acinar predominant Adc	Acinar predominant Adc			none	0	TCGA-55-7914-11										TCGA-55-7914	TCGA Lung Adenocarcinoma (LUAD)	lung adenocarcinoma	Lung					71	R-Upper		TCGA-55-7914-F59091
TCGA-55-7994-01																												TCGA-55-7994-01	Squamous			Cluster 6		LUAD-like c10	miRNA cluster 4			TCGA-55-7994	TCGA Lung Adenocarcinoma (LUAD)	lung adenocarcinoma	Lung					81	R-Upper		TCGA-55-7994-F47823
TCGA-55-7995-01																												TCGA-55-7995-01	High			BRCA basal-like c8		LUAD-like c10	miRNA cluster 4			TCGA-55-7995	TCGA Lung Adenocarcinoma (LUAD)	lung adenocarcinoma	Lung	YES	YES	NO		73	L-Upper		TCGA-55-7995-F65700
TCGA-55-8085-01																												TCGA-55-8085-01	BRCA-LUAD+			Cluster 5		LUAD-like c10	miRNA cluster 7			TCGA-55-8085	TCGA Lung Adenocarcinoma (LUAD)	lung adenocarcinoma	Lung					64	L-Lower		TCGA-55-8085-F65697
TCGA-55-8087-01																												TCGA-55-8087-01	Iq			Cluster 5		LUAD-like c10	miRNA c1uster 9			TCGA-55-8087	TCGA Lung Adenocarcinoma (LUAD)	lung adenocarcinoma	Lung					59	R-Upper		TCGA-55-8087-F47822
TCGA-55-8089-01																												TCGA-55-8089-01	High			Cluster 6		LUAD-like c10	miRNA cluster 4			TCGA-55-8089	TCGA Lung Adenocarcinoma (LUAD)	lung adenocarcinoma	Lung					56	R-Upper		TCGA-55-8089-F59075
TCGA-55-8090-01																												TCGA-55-8090-01	BRCA-LUAD+			Cluster 6		LUAD-like c10	miRNA c1uster 9			TCGA-55-8090	TCGA Lung Adenocarcinoma (LUAD)	lung adenocarcinoma	Lung	NO	NO		NO	80	R-Lower		TCGA-55-8090-F56189
TCGA-55-8091-01																												TCGA-55-8091-01	Kirc+			Cluster 5		LUAD-like c10	miRNA c1uster 9			TCGA-55-8091	TCGA Lung Adenocarcinoma (LUAD)	lung adenocarcinoma	Lung					74	R-Lower		TCGA-55-8091-F47820
TCGA-55-8092-01																												TCGA-55-8092-01	High			Cluster 6		LUAD-like c10	miRNA cluster 7			TCGA-55-8092	TCGA Lung Adenocarcinoma (LUAD)	lung adenocarcinoma	Lung	NO	NO	NO		75	R-Upper		TCGA-55-8092-F46643
TCGA-55-8094-01																												TCGA-55-8094-01	High			Cluster 5		LUAD-like c10	miRNA cluster 6			TCGA-55-8094	TCGA Lung Adenocarcinoma (LUAD)	lung adenocarcinoma	Lung					51	L-Upper		TCGA-55-8094-F66029
TCGA-55-8096-01																												TCGA-55-8096-01	High			Low purity c2		LUAD-like c10	miRNA cluster 4			TCGA-55-8096	TCGA Lung Adenocarcinoma (LUAD)	lung adenocarcinoma	Lung	NO	YES		NO	67	L-Upper		TCGA-55-8096-F59097
TCGA-55-8097-01																												TCGA-55-8097-01	COAD-READ			Cluster 5		LUAD-like c10	miRNA cluster 4			TCGA-55-8097	TCGA Lung Adenocarcinoma (LUAD)	lung adenocarcinoma	Lung					60	R-Upper		TCGA-55-8097-F47821
TCGA-55-8203-01																												TCGA-55-8203-01	BRCA-LUAD+			Cluster 6		LUAD-like c10	miRNA cluster 6			TCGA-55-8203	TCGA Lung Adenocarcinoma (LUAD)	lung adenocarcinoma	Lung					69	R-Lower		TCGA-55-8203-F47819
TCGA-55-8204-01																												TCGA-55-8204-01	Squamous			Cluster 5		squamous-like c4	miRNA cluster 4			TCGA-55-8204	TCGA Lung Adenocarcinoma (LUAD)	lung adenocarcinoma	Lung					87	L-Upper		TCGA-55-8204-F47802
TCGA-55-8205-01																												TCGA-55-8205-01	Squamous			Cluster 6		LUAD-like c10	miRNA cluster 4			TCGA-55-8205	TCGA Lung Adenocarcinoma (LUAD)	lung adenocarcinoma	Lung	YES	YES		NO	76	R-Lower		TCGA-55-8205-F59040
TCGA-55-8206-01																												TCGA-55-8206-01	BRCA-LUAD+			Cluster 5		LUAD-like c10	miRNA cluster 5			TCGA-55-8206	TCGA Lung Adenocarcinoma (LUAD)	lung adenocarcinoma	Lung					56	R-Upper		TCGA-55-8206-F65698
TCGA-55-8207-01																												TCGA-55-8207-01	High			Cluster 6		LUAD-like c10	miRNA cluster 4			TCGA-55-8207	TCGA Lung Adenocarcinoma (LUAD)	lung adenocarcinoma	Lung					73	L-Lower		TCGA-55-8207-F65849
TCGA-55-8208-01																												TCGA-55-8208-01	High			Cluster 5		LUAD-like c10	miRNA cluster 7			TCGA-55-8208	TCGA Lung Adenocarcinoma (LUAD)	lung adenocarcinoma	Lung		YES		YES	73	R-Upper		TCGA-55-8208-F59045
TCGA-55-8299-01																												TCGA-55-8299-01	Quiet			Low purity c2		LUAD-like c10	miRNA cluster 4			TCGA-55-8299	TCGA Lung Adenocarcinoma (LUAD)	lung adenocarcinoma	Lung	NO	YES	NO	NO	61	R-Upper		TCGA-55-8299-F57915
TCGA-55-8301-01																												TCGA-55-8301-01	High			Cluster 5		LUAD-like c10	miRNA cluster 4			TCGA-55-8301	TCGA Lung Adenocarcinoma (LUAD)	lung adenocarcinoma	Lung	YES	YES	NO	NO	58	R-Lower		TCGA-55-8301-F56261
TCGA-55-8302-01																												TCGA-55-8302-01				Cluster 6			miRNA cluster 4			TCGA-55-8302	TCGA Lung Adenocarcinoma (LUAD)	lung adenocarcinoma	Lung					54	R-Lower		TCGA-55-8302-F56188
TCGA-55-8505-01																												TCGA-55-8505-01										TCGA-55-8505	TCGA Lung Adenocarcinoma (LUAD)	lung adenocarcinoma	Lung					62	R-Lower		TCGA-55-8505-F47798
TCGA-55-8506-01																												TCGA-55-8506-01										TCGA-55-8506	TCGA Lung Adenocarcinoma (LUAD)	lung adenocarcinoma	Lung					62	R-Upper
TCGA-55-8507-01																												TCGA-55-8507-01										TCGA-55-8507	TCGA Lung Adenocarcinoma (LUAD)	lung adenocarcinoma	Lung					53	R-Upper		TCGA-55-8507-F48792
TCGA-55-8508-01																												TCGA-55-8508-01										TCGA-55-8508	TCGA Lung Adenocarcinoma (LUAD)	lung adenocarcinoma	Lung					60	R-Upper		TCGA-55-8508-F66137
TCGA-55-8510-01																												TCGA-55-8510-01										TCGA-55-8510	TCGA Lung Adenocarcinoma (LUAD)	lung adenocarcinoma	Lung					55	R-Lower		TCGA-55-8510-F57923
TCGA-55-8511-01																												TCGA-55-8511-01										TCGA-55-8511	TCGA Lung Adenocarcinoma (LUAD)	lung adenocarcinoma	Lung			NO	NO	73	R-Upper		TCGA-55-8511-F66028
TCGA-55-8512-01																												TCGA-55-8512-01										TCGA-55-8512	TCGA Lung Adenocarcinoma (LUAD)	lung adenocarcinoma	Lung					41	R-Lower		TCGA-55-8512-F64286
TCGA-55-8513-01																												TCGA-55-8513-01										TCGA-55-8513	TCGA Lung Adenocarcinoma (LUAD)	lung adenocarcinoma	Lung	YES	NO	NO	NO	77	L-Lower		TCGA-55-8513-F64283
TCGA-55-8514-01																												TCGA-55-8514-01										TCGA-55-8514	TCGA Lung Adenocarcinoma (LUAD)	lung adenocarcinoma	Lung					70	R-Upper		TCGA-55-8514-F57917
TCGA-55-8614-01																												TCGA-55-8614-01										TCGA-55-8614	TCGA Lung Adenocarcinoma (LUAD)	lung adenocarcinoma	Lung					76	L-Upper		TCGA-55-8614-F47843
TCGA-55-8615-01																												TCGA-55-8615-01										TCGA-55-8615	TCGA Lung Adenocarcinoma (LUAD)	lung adenocarcinoma	Lung	YES	YES	NO	NO	67	R-Middle		TCGA-55-8615-F56254
TCGA-55-8616-01																												TCGA-55-8616-01										TCGA-55-8616	TCGA Lung Adenocarcinoma (LUAD)	lung adenocarcinoma	Lung					58	R-Upper
TCGA-55-8619-01																												TCGA-55-8619-01										TCGA-55-8619	TCGA Lung Adenocarcinoma (LUAD)	lung adenocarcinoma	Lung					72	R-Lower		TCGA-55-8619-F57919
TCGA-55-8620-01																												TCGA-55-8620-01										TCGA-55-8620	TCGA Lung Adenocarcinoma (LUAD)	lung adenocarcinoma	Lung					60	L-Upper		TCGA-55-8620-F59081
TCGA-55-8621-01																												TCGA-55-8621-01										TCGA-55-8621	TCGA Lung Adenocarcinoma (LUAD)	lung adenocarcinoma	Lung					75	L-Lower		TCGA-55-8621-F48791
TCGA-55-A48X-01																												TCGA-55-A48X-01										TCGA-55-A48X	TCGA Lung Adenocarcinoma (LUAD)	lung adenocarcinoma	Lung	YES	NO	YES		63	L-Lower		TCGA-55-A48X-F61500
TCGA-55-A48Y-01																												TCGA-55-A48Y-01										TCGA-55-A48Y	TCGA Lung Adenocarcinoma (LUAD)	lung adenocarcinoma	Lung					69	L-Lower		TCGA-55-A48Y-F59057
TCGA-55-A48Z-01																												TCGA-55-A48Z-01										TCGA-55-A48Z	TCGA Lung Adenocarcinoma (LUAD)	lung adenocarcinoma	Lung	NO	YES	NO	NO	60	R-Upper		TCGA-55-A48Z-F59061
TCGA-55-A490-01																												TCGA-55-A490-01										TCGA-55-A490	TCGA Lung Adenocarcinoma (LUAD)	lung adenocarcinoma	Lung					78	R-Upper		TCGA-55-A490-F59076
TCGA-55-A491-01																												TCGA-55-A491-01										TCGA-55-A491	TCGA Lung Adenocarcinoma (LUAD)	lung adenocarcinoma	Lung					81	L-Lower		TCGA-55-A491-F60134
TCGA-55-A492-01																												TCGA-55-A492-01										TCGA-55-A492	TCGA Lung Adenocarcinoma (LUAD)	lung adenocarcinoma	Lung					70	R-Upper		TCGA-55-A492-F60135
TCGA-55-A493-01																												TCGA-55-A493-01										TCGA-55-A493	TCGA Lung Adenocarcinoma (LUAD)	lung adenocarcinoma	Lung					54	R-Upper
TCGA-55-A494-01																												TCGA-55-A494-01										TCGA-55-A494	TCGA Lung Adenocarcinoma (LUAD)	lung adenocarcinoma	Lung					61	R-Lower		TCGA-55-A494-F59038
TCGA-55-A4DF-01																												TCGA-55-A4DF-01										TCGA-55-A4DF	TCGA Lung Adenocarcinoma (LUAD)	lung adenocarcinoma	Lung	NO	YES	NO	NO	88	R-Lower		TCGA-55-A4DF-F59072
TCGA-55-A4DG-01																												TCGA-55-A4DG-01										TCGA-55-A4DG	TCGA Lung Adenocarcinoma (LUAD)	lung adenocarcinoma	Lung					71	R-Upper		TCGA-55-A4DG-F59047
TCGA-55-A57B-01																												TCGA-55-A57B-01										TCGA-55-A57B	TCGA Lung Adenocarcinoma (LUAD)	lung adenocarcinoma	Lung					80	L-Upper		TCGA-55-A57B-F60133
TCGA-62-8394-01																												TCGA-62-8394-01				Cluster 5			miRNA cluster 4			TCGA-62-8394	TCGA Lung Adenocarcinoma (LUAD)	lung adenocarcinoma	Lung					65	L-Lower
TCGA-62-8395-01																												TCGA-62-8395-01				Cluster 6			miRNA cluster 4			TCGA-62-8395	TCGA Lung Adenocarcinoma (LUAD)	lung adenocarcinoma	Lung	YES	NO	NO		80	R-Upper		TCGA-62-8395-F42099
TCGA-62-8397-01																												TCGA-62-8397-01				Cluster 5			miRNA cluster 4			TCGA-62-8397	TCGA Lung Adenocarcinoma (LUAD)	lung adenocarcinoma	Lung					70	R-Lower		TCGA-62-8397-F42100
TCGA-62-8398-01																												TCGA-62-8398-01				Cluster 5			miRNA cluster 4			TCGA-62-8398	TCGA Lung Adenocarcinoma (LUAD)	lung adenocarcinoma	Lung					55	R-Lower
TCGA-62-8399-01																												TCGA-62-8399-01				Cluster 5			miRNA cluster 4			TCGA-62-8399	TCGA Lung Adenocarcinoma (LUAD)	lung adenocarcinoma	Lung					62	L-Upper		TCGA-62-8399-F52545
TCGA-62-8402-01																												TCGA-62-8402-01				Cluster 5			miRNA cluster 4			TCGA-62-8402	TCGA Lung Adenocarcinoma (LUAD)	lung adenocarcinoma	Lung	YES	YES		NO	73	R-Upper		TCGA-62-8402-F52547
TCGA-62-A46O-01																												TCGA-62-A46O-01										TCGA-62-A46O	TCGA Lung Adenocarcinoma (LUAD)	lung adenocarcinoma	Lung					65	R-Lower
TCGA-62-A46P-01																												TCGA-62-A46P-01										TCGA-62-A46P	TCGA Lung Adenocarcinoma (LUAD)	lung adenocarcinoma	Lung					65	L-Upper
TCGA-62-A46R-01																												TCGA-62-A46R-01										TCGA-62-A46R	TCGA Lung Adenocarcinoma (LUAD)	lung adenocarcinoma	Lung					54	L-Lower
TCGA-62-A46S-01																												TCGA-62-A46S-01										TCGA-62-A46S	TCGA Lung Adenocarcinoma (LUAD)	lung adenocarcinoma	Lung					73	L-Upper
TCGA-62-A46U-01																												TCGA-62-A46U-01										TCGA-62-A46U	TCGA Lung Adenocarcinoma (LUAD)	lung adenocarcinoma	Lung					71	R-Lower		TCGA-62-A46U-F51441
TCGA-62-A46V-01																												TCGA-62-A46V-01										TCGA-62-A46V	TCGA Lung Adenocarcinoma (LUAD)	lung adenocarcinoma	Lung					78	L-Lower		TCGA-62-A46V-F51440
TCGA-62-A46Y-01																												TCGA-62-A46Y-01										TCGA-62-A46Y	TCGA Lung Adenocarcinoma (LUAD)	lung adenocarcinoma	Lung					70	R-Lower
TCGA-62-A470-01																												TCGA-62-A470-01										TCGA-62-A470	TCGA Lung Adenocarcinoma (LUAD)	lung adenocarcinoma	Lung					84	R-Upper
TCGA-62-A471-01																												TCGA-62-A471-01										TCGA-62-A471	TCGA Lung Adenocarcinoma (LUAD)	lung adenocarcinoma	Lung					64	L-Upper		TCGA-62-A471-F51439
TCGA-62-A472-01																												TCGA-62-A472-01										TCGA-62-A472	TCGA Lung Adenocarcinoma (LUAD)	lung adenocarcinoma	Lung	NO	YES	NO		70	R-Lower		TCGA-62-A472-F51442
TCGA-64-1676-01	3.41	0.36	none		none	none	none	N	N	none	none	none	0.14	Squamoid	none	none	p.C121S	none	none	none	none	Adenocarcinoma, NOS	Adenocarcinoma, NOS			none	0	TCGA-64-1676-01	High	C1-LUAD-enriched		Cluster 6	squamous c3	LUAD-like c10	miRNA cluster 4	cluster 2	mutation cluster 11	TCGA-64-1676	TCGA Lung Adenocarcinoma (LUAD)	lung adenocarcinoma	Lung					58	R-Lower		TCGA-64-1676-F4366
TCGA-64-1677-01	2.68	0.32	none		none	none	none	N	N	none	none	none	0.14	Magnoid	none	none	none	none	none	p.E545K	none	Adenocarcinoma, NOS	Adenocarcinoma, NOS			none	0	TCGA-64-1677-01	High	C1-LUAD-enriched		Cluster 6	squamous c3	LUAD-like c10	miRNA cluster 7	cluster 4	mutation cluster 2	TCGA-64-1677	TCGA Lung Adenocarcinoma (LUAD)	lung adenocarcinoma	Lung	YES	YES	NO	NO	77	R-Lower		TCGA-64-1677-F8691
TCGA-64-1678-01	3.11	0.57	none		none	none	none	N	Y	none	none	none	0.22	Magnoid	none	none	p.K57N	none	none	none	none	Adenocarcinoma, NOS	Adenocarcinoma, NOS			none	1	TCGA-64-1678-01	High	C1-LUAD-enriched		Cluster 5	squamous c3	LUAD-like c10	miRNA cluster 6	cluster 1	mutation cluster 5	TCGA-64-1678	TCGA Lung Adenocarcinoma (LUAD)	lung adenocarcinoma	Lung					70	R-Middle		TCGA-64-1678-F4371
TCGA-64-1679-01	1.73	0.42	none		none	none	none	N	N	none	none	none	0.22	Squamoid	none	none	none	none	none	none	none	Acinar predominant Adc	Acinar predominant Adc			none	0	TCGA-64-1679-01	Squamous	C2-Squamous-like	cluster 3	Low purity c2	squamous c3	LUAD-like c10	miRNA cluster 4	cluster 2		TCGA-64-1679	TCGA Lung Adenocarcinoma (LUAD)	lung adenocarcinoma	Lung					58	R-Upper		TCGA-64-1679-F66261
TCGA-64-1680-01	3.41	0.63	none		none	none	none	N	Y	none	none	none	0.22	Bronchioid	none	none	none	none	none	none	none	Acinar predominant Adc	Acinar predominant Adc		Y	none	1	TCGA-64-1680-01	Kirc+	C1-LUAD-enriched		Cluster 6	squamous c3	LUAD-like c10	miRNA cluster 4	cluster 2	mutation cluster 14	TCGA-64-1680	TCGA Lung Adenocarcinoma (LUAD)	lung adenocarcinoma	Lung					63	R-Middle		TCGA-64-1680-F4387
TCGA-64-1681-01	2.97	0.44	none		none	none	none	Y	Y	p.L858R	none	none	0.18	Bronchioid	none	none	none	none	none	none	none	Acinar predominant Adc	Acinar predominant Adc			none	0	TCGA-64-1681-01	BRCA-LUAD+	C1-LUAD-enriched	cluster 3	Cluster 5	squamous c3	LUAD-like c10	miRNA cluster 5	cluster 3		TCGA-64-1681	TCGA Lung Adenocarcinoma (LUAD)	lung adenocarcinoma	Lung	YES	YES	NO		61	R-Upper		TCGA-64-1681-F20365
TCGA-64-5774-01	2.84	0.76	none		none	none	none	Y	Y	none	none	none	0.29	Magnoid	none	p.G12C	p.G279fs	none	none	none	none	Adenocarcinoma, NOS	Adenocarcinoma, NOS			none	0	TCGA-64-5774-01	BRCA-LUAD+	C1-LUAD-enriched	cluster 3	Cluster 5	squamous c3	LUAD-like c10	miRNA cluster 6	cluster 1	mutation cluster 12	TCGA-64-5774	TCGA Lung Adenocarcinoma (LUAD)	lung adenocarcinoma	Lung	NO	NO		YES	60	R-Middle		TCGA-64-5774-F31478
TCGA-64-5775-01	3.39	0.71	none		none	none	none	Y	Y	none	none	none	0.24	Squamoid	none	p.Q61L	none	none	none	none	none	Adenocarcinoma, NOS	Adenocarcinoma, NOS			none	0	TCGA-64-5775-01	Kirc+	C12-small-various	cluster 1	Cluster 6		RNA cluster 2	miRNA c1uster 9	cluster 2	mutation cluster 2	TCGA-64-5775	TCGA Lung Adenocarcinoma (LUAD)	lung adenocarcinoma	Lung					71	L-Upper		TCGA-64-5775-F11418
TCGA-64-5778-01	3.45	0.42	none		none	none	none	Y	Y	none	none	p.G640C	0.16	Squamoid	none	p.G12C	none	none	none	none	none	Adenocarcinoma, NOS	Adenocarcinoma, NOS			none	0	TCGA-64-5778-01	BRCA-LUAD+	C1-LUAD-enriched	cluster 3	Cluster 5	squamous c3	LUAD-like c10	miRNA cluster 4	cluster 2	mutation cluster 2	TCGA-64-5778	TCGA Lung Adenocarcinoma (LUAD)	lung adenocarcinoma	Lung	YES	NO	NO	NO	60	R-Upper		TCGA-64-5778-F31471
TCGA-64-5779-01																												TCGA-64-5779-01	BRCA-LUAD+	C1-LUAD-enriched		Cluster 5	squamous c3	LUAD-like c10	miRNA cluster 7		mutation cluster 12	TCGA-64-5779	TCGA Lung Adenocarcinoma (LUAD)	lung adenocarcinoma	Lung	NO	YES		YES	61	L-Lower		TCGA-64-5779-F31473
TCGA-64-5781-01	1.9	0.38	none		none	none	none	N	N	none	none	none	0.19	Squamoid	none	none	none	p.Y1235H	none	none	none	Adenocarcinoma, NOS	Adenocarcinoma, NOS			none	0	TCGA-64-5781-01	BRCA-LUAD+	C1-LUAD-enriched	cluster 2	Cluster 6	squamous c3	LUAD-like c10	miRNA cluster 4	cluster 2	mutation cluster 1	TCGA-64-5781	TCGA Lung Adenocarcinoma (LUAD)	lung adenocarcinoma	Lung	NO	NO	NO	YES	55	R-Upper		TCGA-64-5781-F31490
TCGA-64-5815-01																												TCGA-64-5815-01	Kirc+	C1-LUAD-enriched		Cluster 6	squamous c3	LUAD-like c10	miRNA cluster 4		mutation cluster 12	TCGA-64-5815	TCGA Lung Adenocarcinoma (LUAD)	lung adenocarcinoma	Lung					74	R-Upper		TCGA-64-5815-F31480
TCGA-67-3770-01																												TCGA-67-3770-01	BRCA-LUAD+					LUAD-like c10	miRNA cluster 7		mutation cluster 11	TCGA-67-3770	TCGA Lung Adenocarcinoma (LUAD)	lung adenocarcinoma	Lung					70	R-Upper
TCGA-67-3771-01	2.87	0.46	none		none	p.E894*	p.S37C	N	N	none	none	none	0.19	Magnoid	none	none	none	none	none	none	none	Solid predominant Adc	Solid predominant Adc			none	1	TCGA-67-3771-01	High	C1-LUAD-enriched		OV-like c1	squamous c3	LUAD-like c10	miRNA cluster 4	cluster 4	mutation cluster 8	TCGA-67-3771	TCGA Lung Adenocarcinoma (LUAD)	lung adenocarcinoma	Lung					77	L-Upper
TCGA-67-3772-01	1.89	0.43	none		none	none	none	Y	Y	p.L858R	none	none	0.22	Bronchioid	none	none	none	none	none	none	none	Acinar predominant Adc	Acinar predominant Adc			none	1	TCGA-67-3772-01	BRCA-LUAD+	C1-LUAD-enriched		Low purity c2		LUAD-like c10	miRNA cluster 7	cluster 4	mutation cluster 14	TCGA-67-3772	TCGA Lung Adenocarcinoma (LUAD)	lung adenocarcinoma	Lung					82	R-Upper
TCGA-67-3773-01	1.96	0.69	none		none	none	none	Y	Y	none	none	none	0.35	Bronchioid	none	p.G12V	none	none	none	none	none	Solid predominant Adc	Solid predominant Adc			none	0	TCGA-67-3773-01	Kirc+	C1-LUAD-enriched		Cluster 6		LUAD-like c10	miRNA cluster 4	cluster 4	mutation cluster 12	TCGA-67-3773	TCGA Lung Adenocarcinoma (LUAD)	lung adenocarcinoma	Lung					84	L-Lower
TCGA-67-3774-01	1.89	0.48	none		none	none	none	Y	Y	none	none	none	0.25	Bronchioid	none	p.G12F	none	none	none	none	none	Papillary predominant Adc	Papillary predominant Adc			none	0	TCGA-67-3774-01	BRCA-LUAD+	C1-LUAD-enriched		Cluster 5		LUAD-like c10	miRNA cluster 4	cluster 4	mutation cluster 7	TCGA-67-3774	TCGA Lung Adenocarcinoma (LUAD)	lung adenocarcinoma	Lung					73	L-Lower
TCGA-67-4679-01																												TCGA-67-4679-01	BRCA-LUAD+	C1-LUAD-enriched		Cluster 6		LUAD-like c10	miRNA cluster 5		mutation cluster 7	TCGA-67-4679	TCGA Lung Adenocarcinoma (LUAD)	lung adenocarcinoma	Lung					69	R-Lower
TCGA-67-6215-01	2.24	0.71	none	Y	none	none	none	Y	Y	none	none	none	0.33	Bronchioid	none	none	none	none	none	none	none	Papillary predominant Adc	Papillary predominant Adc			none	0	TCGA-67-6215-01	High	C1-LUAD-enriched	cluster 1	Cluster 6	squamous c3	LUAD-like c10	miRNA cluster 4	cluster 2	mutation c1uster 9	TCGA-67-6215	TCGA Lung Adenocarcinoma (LUAD)	lung adenocarcinoma	Lung					52	R-Lower		TCGA-67-6215-F13585
TCGA-67-6216-01	3.89	0.39	none	Y	none	none	none	Y	Y	none	none	none	0.14	Bronchioid	none	none	none	none	none	none	none	Micropapillary predom Adc	Micropapillary predom Adc			none	0	TCGA-67-6216-01	Kirc+	C1-LUAD-enriched	cluster 2	Cluster 6	squamous c3	LUAD-like c10	miRNA cluster 4	cluster 4	mutation c1uster 9	TCGA-67-6216	TCGA Lung Adenocarcinoma (LUAD)	lung adenocarcinoma	Lung					57	R-Middle		TCGA-67-6216-F13587
TCGA-67-6217-01			none		none	none	none	Y	Y	p.L858R	none	none		Bronchioid	none	none	none	none	none	none	none	Acinar predominant Adc	Acinar predominant Adc			none	0	TCGA-67-6217-01	BRCA-LUAD+	C1-LUAD-enriched	cluster 3	Cluster 5	squamous c3	LUAD-like c10	miRNA cluster 5	cluster 3	mutation cluster 14	TCGA-67-6217	TCGA Lung Adenocarcinoma (LUAD)	lung adenocarcinoma	Lung	YES		NO	NO	73	L-Upper		TCGA-67-6217-F13566
TCGA-69-7760-01			none		none	none	none	Y	Y	p.709_710ET>D	none	none		Magnoid	none	none	none	none	none	none	none	Acinar predominant Adc	Acinar predominant Adc			none	0	TCGA-69-7760-01	Squamous	C1-LUAD-enriched	cluster 3	Cluster 5	squamous c3	LUAD-like c10	miRNA cluster 5	cluster 3		TCGA-69-7760	TCGA Lung Adenocarcinoma (LUAD)	lung adenocarcinoma	Lung					73	R-Lower		TCGA-69-7760-F29247
TCGA-69-7761-01			none		none	none	none	N	N	none	none	none		Squamoid	none	none	none	none	none	none	none	Acinar predominant Adc	Acinar predominant Adc			none	0	TCGA-69-7761-01	Squamous	C1-LUAD-enriched	cluster 2	Cluster 5	squamous c3	LUAD-like c10	miRNA cluster 5	cluster 3		TCGA-69-7761	TCGA Lung Adenocarcinoma (LUAD)	lung adenocarcinoma	Lung					84	L-Lower		TCGA-69-7761-F29252
TCGA-69-7763-01			none		none	none	none	N	N	none	none	none		Bronchioid	none	none	none	none	none	none	none	Lepidic predominant Adc	Lepidic predominant Adc			p.Y60fs	0	TCGA-69-7763-01	BRCA-LUAD+	C1-LUAD-enriched	cluster 2	Cluster 6	squamous c3	LUAD-like c10	miRNA cluster 5	cluster 3		TCGA-69-7763	TCGA Lung Adenocarcinoma (LUAD)	lung adenocarcinoma	Lung					69	R-Middle		TCGA-69-7763-F20990
TCGA-69-7764-01			none		none	none	none	N	N	none	none	none		Bronchioid	none	none	none	none	none	none	none	Acinar predominant Adc	Acinar predominant Adc			none	0	TCGA-69-7764-01	BRCA-LUAD+	C1-LUAD-enriched	cluster 3	Cluster 5	squamous c3	LUAD-like c10	miRNA cluster 4	cluster 3		TCGA-69-7764	TCGA Lung Adenocarcinoma (LUAD)	lung adenocarcinoma	Lung					75	R-Upper		TCGA-69-7764-F20992
TCGA-69-7765-01			none		p.G469V	none	none	N	Y	p.Q486*	none	none		Squamoid	none	none	none	none	none	none	none	Acinar predominant Adc	Acinar predominant Adc			none	0	TCGA-69-7765-01	Iq	C1-LUAD-enriched	cluster 1	Cluster 6	squamous c3	LUAD-like c10	miRNA cluster 5	cluster 3		TCGA-69-7765	TCGA Lung Adenocarcinoma (LUAD)	lung adenocarcinoma	Lung					56	R-Upper		TCGA-69-7765-F29244
TCGA-69-7973-01																												TCGA-69-7973-01	High			Cluster 5		LUAD-like c10	miRNA cluster 6			TCGA-69-7973	TCGA Lung Adenocarcinoma (LUAD)	lung adenocarcinoma	Lung	NO	NO	NO	NO	42	R-Middle		TCGA-69-7973-F30347
TCGA-69-7974-01																												TCGA-69-7974-01	Kirc+			Cluster 6		LUAD-like c10	miRNA cluster 4			TCGA-69-7974	TCGA Lung Adenocarcinoma (LUAD)	lung adenocarcinoma	Lung					54	L-Upper		TCGA-69-7974-F30365
TCGA-69-7978-01																												TCGA-69-7978-01	BRCA-LUAD+			Cluster 6		LUAD-like c10	miRNA cluster 4			TCGA-69-7978	TCGA Lung Adenocarcinoma (LUAD)	lung adenocarcinoma	Lung			NO		59	R-Upper		TCGA-69-7978-F39911
TCGA-69-7979-01																												TCGA-69-7979-01	High			Cluster 6		LUAD-like c10	miRNA cluster 12			TCGA-69-7979	TCGA Lung Adenocarcinoma (LUAD)	lung adenocarcinoma	Lung					71	R-Upper		TCGA-69-7979-F40026
TCGA-69-7980-01			none		none	p.R86L	none	Y	Y	none	none	p.L420M, p.L868F		Bronchioid	none	p.G12A	none	none	none	none	none	0	Acinar predominant Adc			none		TCGA-69-7980-01	High		cluster 2	Cluster 6		LUAD-like c10	miRNA c1uster 9	cluster 2		TCGA-69-7980	TCGA Lung Adenocarcinoma (LUAD)	lung adenocarcinoma	Lung					70	R-Upper		TCGA-69-7980-F57659
TCGA-69-8253-01																												TCGA-69-8253-01	Iq			Cluster 5		LUAD-like c10	miRNA cluster 4			TCGA-69-8253	TCGA Lung Adenocarcinoma (LUAD)	lung adenocarcinoma	Lung					59	R-Lower		TCGA-69-8253-F41949
TCGA-69-8254-01																												TCGA-69-8254-01	Kirc+			Cluster 6		LUAD-like c10	miRNA cluster 6			TCGA-69-8254	TCGA Lung Adenocarcinoma (LUAD)	lung adenocarcinoma	Lung					85	R-Lower		TCGA-69-8254-F41950
TCGA-69-8255-01																												TCGA-69-8255-01	Squamous			Cluster 5		LAML-like c13				TCGA-69-8255	TCGA Lung Adenocarcinoma (LUAD)	lung adenocarcinoma	Lung					71	R-Upper		TCGA-69-8255-F32611
TCGA-69-8453-01																												TCGA-69-8453-01				Cluster 5			miRNA c1uster 9			TCGA-69-8453	TCGA Lung Adenocarcinoma (LUAD)	lung adenocarcinoma	Lung					77	R-Lower		TCGA-69-8453-F58885
TCGA-69-A59K-01																												TCGA-69-A59K-01										TCGA-69-A59K	TCGA Lung Adenocarcinoma (LUAD)	lung adenocarcinoma	Lung					60	R-Upper		TCGA-69-A59K-F57660
TCGA-71-6725-01	2.69	0.63	none		none	none	none	N	N	none	none	none	0.26	Bronchioid	none	none	none	none	none	none	none	Micropapillary predom Adc	Micropapillary predom Adc			none	0	TCGA-71-6725-01	High	C1-LUAD-enriched	cluster 2	Cluster 5	squamous c3	LUAD-like c10	miRNA cluster 4	cluster 2	mutation c1uster 9	TCGA-71-6725	TCGA Lung Adenocarcinoma (LUAD)	lung adenocarcinoma	Lung	NO	YES	NO		48	R-Upper		TCGA-71-6725-F70928
TCGA-71-8520-01																												TCGA-71-8520-01										TCGA-71-8520	TCGA Lung Adenocarcinoma (LUAD)	lung adenocarcinoma	Lung	NO	NO	NO		60	L-Upper		TCGA-71-8520-F70925
TCGA-73-4658-01	2.01	0.32	none		none	none	none	N	N	none	none	none	0.16	Squamoid	none	none	none	none	none	none	none	Micropapillary predom Adc	Micropapillary predom Adc			none	0	TCGA-73-4658-01	High	C1-LUAD-enriched	cluster 1	Cluster 6	squamous c3	LUAD-like c10	miRNA cluster 5	cluster 3	mutation cluster 4	TCGA-73-4658	TCGA Lung Adenocarcinoma (LUAD)	lung adenocarcinoma	Lung					80	L-Lower		TCGA-73-4658-F12975
TCGA-73-4658-11	2.01	0.32	none		none	none	none	N	N	none	none	none	0.16	Squamoid	none	none	none	none	none	none	none	Micropapillary predom Adc	Micropapillary predom Adc			none	0	TCGA-73-4658-11		C1-LUAD-enriched							mutation cluster 4	TCGA-73-4658	TCGA Lung Adenocarcinoma (LUAD)	lung adenocarcinoma	Lung					80	L-Lower		TCGA-73-4658-F12975
TCGA-73-4659-01	3.54	0.33	none		none	none	none	Y	Y	none	none	none	0.13	Magnoid	none	p.G12V	none	none	none	none	none	Acinar predominant Adc	Acinar predominant Adc			none	1	TCGA-73-4659-01	BRCA-LUAD+	C1-LUAD-enriched		Cluster 5	squamous c3	LUAD-like c10	miRNA cluster 6	cluster 1	mutation cluster 12	TCGA-73-4659	TCGA Lung Adenocarcinoma (LUAD)	lung adenocarcinoma	Lung	NO	YES		NO	66	R-Upper		TCGA-73-4659-F42024
TCGA-73-4659-11	3.54	0.33	none		none	none	none	Y	Y	none	none	none	0.13	Magnoid	none	p.G12V	none	none	none	none	none	Acinar predominant Adc	Acinar predominant Adc			none	1	TCGA-73-4659-11		C1-LUAD-enriched							mutation cluster 12	TCGA-73-4659	TCGA Lung Adenocarcinoma (LUAD)	lung adenocarcinoma	Lung	NO	YES		NO	66	R-Upper		TCGA-73-4659-F42024
TCGA-73-4662-01	3	0.49	none		none	none	none	Y	Y	none	none	none	0.2	Bronchioid	none	p.G12C	none	none	none	none	none	Acinar predominant Adc	Acinar predominant Adc			none	0	TCGA-73-4662-01	BRCA-LUAD+	C1-LUAD-enriched		Cluster 6		LUAD-like c10	miRNA cluster 4	cluster 2	mutation cluster 12	TCGA-73-4662	TCGA Lung Adenocarcinoma (LUAD)	lung adenocarcinoma	Lung					65	L-Upper		TCGA-73-4662-F71029
TCGA-73-4662-11	3	0.49	none		none	none	none	Y	Y	none	none	none	0.2	Bronchioid	none	p.G12C	none	none	none	none	none	Acinar predominant Adc	Acinar predominant Adc			none	0	TCGA-73-4662-11		C1-LUAD-enriched							mutation cluster 12	TCGA-73-4662	TCGA Lung Adenocarcinoma (LUAD)	lung adenocarcinoma	Lung					65	L-Upper		TCGA-73-4662-F71029
TCGA-73-4666-01																												TCGA-73-4666-01	BRCA-LUAD+	C1-LUAD-enriched		Cluster 6		LUAD-like c10			mutation cluster 2	TCGA-73-4666	TCGA Lung Adenocarcinoma (LUAD)	lung adenocarcinoma	Lung	NO	YES	NO	YES	52	R-Upper		TCGA-73-4666-F12865
TCGA-73-4666-11																												TCGA-73-4666-11		C1-LUAD-enriched							mutation cluster 2	TCGA-73-4666	TCGA Lung Adenocarcinoma (LUAD)	lung adenocarcinoma	Lung	NO	YES	NO	YES	52	R-Upper		TCGA-73-4666-F12865
TCGA-73-4668-01																												TCGA-73-4668-01	High	C1-LUAD-enriched		Cluster 6		LUAD-like c10			mutation c1uster 10	TCGA-73-4668	TCGA Lung Adenocarcinoma (LUAD)	lung adenocarcinoma	Lung	YES	YES	NO	NO	66	L-Upper		TCGA-73-4668-F7958
TCGA-73-4668-11																												TCGA-73-4668-11		C1-LUAD-enriched							mutation c1uster 10	TCGA-73-4668	TCGA Lung Adenocarcinoma (LUAD)	lung adenocarcinoma	Lung	YES	YES	NO	NO	66	L-Upper		TCGA-73-4668-F7958
TCGA-73-4670-01																												TCGA-73-4670-01	High	C1-LUAD-enriched		Cluster 6	squamous c3	LUAD-like c10			mutation cluster 11	TCGA-73-4670	TCGA Lung Adenocarcinoma (LUAD)	lung adenocarcinoma	Lung					69	L-Upper		TCGA-73-4670-F12983
TCGA-73-4670-11																												TCGA-73-4670-11		C1-LUAD-enriched							mutation cluster 11	TCGA-73-4670	TCGA Lung Adenocarcinoma (LUAD)	lung adenocarcinoma	Lung					69	L-Upper		TCGA-73-4670-F12983
TCGA-73-4675-01	3.47	0.58	none		none	none	none	N	N	none	none	none	0.2	Magnoid	none	none	none	none	none	none	none	Micropapillary predom Adc	Micropapillary predom Adc			none	0	TCGA-73-4675-01	High	C1-LUAD-enriched		Cluster 6	squamous c3	LUAD-like c10	miRNA cluster 6	cluster 1	mutation c1uster 9	TCGA-73-4675	TCGA Lung Adenocarcinoma (LUAD)	lung adenocarcinoma	Lung	YES	NO	NO		59	L-Lower		TCGA-73-4675-F71055
TCGA-73-4675-11	3.47	0.58	none		none	none	none	N	N	none	none	none	0.2	Magnoid	none	none	none	none	none	none	none	Micropapillary predom Adc	Micropapillary predom Adc			none	0	TCGA-73-4675-11		C1-LUAD-enriched							mutation c1uster 9	TCGA-73-4675	TCGA Lung Adenocarcinoma (LUAD)	lung adenocarcinoma	Lung	YES	NO	NO		59	L-Lower		TCGA-73-4675-F71055
TCGA-73-4676-01	2.57	0.52	none		none	none	none	N	N	none	none	none	0.23	Squamoid	none	none	none	none	none	none	none	Solid predominant Adc	Solid predominant Adc			none	0	TCGA-73-4676-01	High	C1-LUAD-enriched	cluster 1	Cluster 6	squamous c3	LUAD-like c10	miRNA cluster 5	cluster 3	mutation cluster 5	TCGA-73-4676	TCGA Lung Adenocarcinoma (LUAD)	lung adenocarcinoma	Lung					45	R-Upper		TCGA-73-4676-F71022
TCGA-73-4676-11	2.57	0.52	none		none	none	none	N	N	none	none	none	0.23	Squamoid	none	none	none	none	none	none	none	Solid predominant Adc	Solid predominant Adc			none	0	TCGA-73-4676-11		C1-LUAD-enriched							mutation cluster 5	TCGA-73-4676	TCGA Lung Adenocarcinoma (LUAD)	lung adenocarcinoma	Lung					45	R-Upper		TCGA-73-4676-F71022
TCGA-73-4677-01																												TCGA-73-4677-01	BRCA-LUAD+	C1-LUAD-enriched		Cluster 5		LUAD-like c10			mutation cluster 7	TCGA-73-4677	TCGA Lung Adenocarcinoma (LUAD)	lung adenocarcinoma	Lung					74	R-Upper		TCGA-73-4677-F12744
TCGA-73-4677-11																												TCGA-73-4677-11		C1-LUAD-enriched							mutation cluster 7	TCGA-73-4677	TCGA Lung Adenocarcinoma (LUAD)	lung adenocarcinoma	Lung					74	R-Upper		TCGA-73-4677-F12744
TCGA-73-7498-01			none		none	none	none	Y	Y	none	none	none		Bronchioid	none	p.G12C	none	none	none	none	none	0	Acinar predominant Adc			p.M51fs		TCGA-73-7498-01	BRCA-LUAD+	C1-LUAD-enriched	cluster 3	Cluster 5	squamous c3	LUAD-like c10	miRNA cluster 5	cluster 1		TCGA-73-7498	TCGA Lung Adenocarcinoma (LUAD)	lung adenocarcinoma	Lung					58	R-Lower		TCGA-73-7498-F48755
TCGA-73-7499-01			none		none	none	none	N	N	none	none	none		Squamoid	none	none	none	none	none	p.123_124MP>IA	none	0	Acinar predominant Adc			none		TCGA-73-7499-01	High	C1-LUAD-enriched	cluster 2	Cluster 6	squamous c3	LUAD-like c10	miRNA cluster 4	cluster 2		TCGA-73-7499	TCGA Lung Adenocarcinoma (LUAD)	lung adenocarcinoma	Lung	NO	NO		YES	81	R-Upper		TCGA-73-7499-F69827
TCGA-73-A9RS-01																												TCGA-73-A9RS-01										TCGA-73-A9RS	TCGA Lung Adenocarcinoma (LUAD)	lung adenocarcinoma	Lung					41	R-Upper		TCGA-73-A9RS-F64487
TCGA-75-5122-01	3.52	0.17	none		none	none	none	N	N	none	none	none	0.08	Squamoid	none	none	none	p.D1010_splice	none	none	none	Solid predominant Adc	Solid predominant Adc			none	0	TCGA-75-5122-01	High	C1-LUAD-enriched	cluster 2	Cluster 6	squamous c3	LUAD-like c10	miRNA cluster 4	cluster 2	mutation c1uster 10	TCGA-75-5122	TCGA Lung Adenocarcinoma (LUAD)	lung adenocarcinoma	Lung	NO	NO		NO		L-Upper		TCGA-75-5122-F11750
TCGA-75-5125-01																												TCGA-75-5125-01	High	C1-LUAD-enriched		Cluster 6	squamous c3	LUAD-like c10	miRNA cluster 4		mutation cluster 13	TCGA-75-5125	TCGA Lung Adenocarcinoma (LUAD)	lung adenocarcinoma	Lung	NO	YES	NO			R-Upper		TCGA-75-5125-F72028
TCGA-75-5126-01	2.01	0.27	none		none	none	none	Y	Y	none	none	none	0.13	Squamoid	none	p.G12C	none	none	none	none	none	NSCLC, favor Adeno	NSCLC, favor Adeno			none	0	TCGA-75-5126-01	Kirc+	C1-LUAD-enriched	cluster 2	Cluster 5		LUAD-like c10	miRNA cluster 5	cluster 3	mutation cluster 12	TCGA-75-5126	TCGA Lung Adenocarcinoma (LUAD)	lung adenocarcinoma	Lung	NO	NO	NO			L-Upper		TCGA-75-5126-F11746
TCGA-75-5146-01	1.8	0.57	none		p.G469V	none	none	N	Y	none	none	none	0.3	Bronchioid	none	none	none	none	none	none	none	Acinar predominant Adc	Acinar predominant Adc			p.W239C	0	TCGA-75-5146-01	Squamous	C1-LUAD-enriched	cluster 3	Cluster 5		LUAD-like c10	miRNA cluster 5	cluster 3	mutation cluster 8	TCGA-75-5146	TCGA Lung Adenocarcinoma (LUAD)	lung adenocarcinoma	Lung	YES	NO				R-Lower		TCGA-75-5146-F72030
TCGA-75-5147-01	3.27	0.4	none		none	none	none	N	N	none	none	none	0.16	Squamoid	none	none	none	none	none	none	none	Acinar predominant Adc	Acinar predominant Adc			none	0	TCGA-75-5147-01	BRCA-LUAD+	C1-LUAD-enriched	cluster 3	Cluster 5		LUAD-like c10	miRNA cluster 5	cluster 3	mutation cluster 5	TCGA-75-5147	TCGA Lung Adenocarcinoma (LUAD)	lung adenocarcinoma	Lung						R-Upper		TCGA-75-5147-F72031
TCGA-75-6203-01	2.21	0.26	none		none	none	none	N	Y	none	none	none	0.13	Bronchioid	none	none	none	none	none	none	none	Invasive mucinous	Invasive mucinous	Y - unknown binding partner		none	0	TCGA-75-6203-01	Kirc+	C1-LUAD-enriched	cluster 3	Low purity c2	squamous c3	LUAD-like c10	miRNA cluster 5	cluster 3	mutation c1uster 9	TCGA-75-6203	TCGA Lung Adenocarcinoma (LUAD)	lung adenocarcinoma	Lung						L-Lower		TCGA-75-6203-F15862
TCGA-75-6205-01			none		none	none	none	N	N	none	none	none		Squamoid	none	none	none	p.Y1003*	none	none	none	Solid predominant Adc	Solid predominant Adc			none	0	TCGA-75-6205-01	Squamous	C1-LUAD-enriched	cluster 2	Cluster 6	squamous c3	LUAD-like c10	miRNA cluster 5	cluster 3	mutation c1uster 9	TCGA-75-6205	TCGA Lung Adenocarcinoma (LUAD)	lung adenocarcinoma	Lung	NO	NO	NO	NO		L-Upper		TCGA-75-6205-F15083
TCGA-75-6206-01																												TCGA-75-6206-01	BRCA-LUAD+	C1-LUAD-enriched			squamous c3	LUAD-like c10	miRNA cluster 5		mutation cluster 12	TCGA-75-6206	TCGA Lung Adenocarcinoma (LUAD)	lung adenocarcinoma	Lung						R-Upper		TCGA-75-6206-F72036
TCGA-75-6207-01	1.94	0.64	none		none	none	none	Y	Y	p.ELREA746del	none	none	0.33	Squamoid	none	none	none	none	none	none	none	Solid predominant Adc	Solid predominant Adc			none	0	TCGA-75-6207-01	Squamous	C1-LUAD-enriched	cluster 1	Cluster 6	squamous c3	LUAD-like c10	miRNA cluster 4	cluster 2	mutation cluster 8	TCGA-75-6207	TCGA Lung Adenocarcinoma (LUAD)	lung adenocarcinoma	Lung	NO	NO				R-Upper		TCGA-75-6207-F15092
TCGA-75-6211-01	3.1	0.39	none		none	none	none	N	N	none	none	none	0.16	Magnoid	none	none	p.F53L	none	none	none	none	Solid predominant Adc	Solid predominant Adc			none	0	TCGA-75-6211-01	High	C1-LUAD-enriched	cluster 2	Cluster 6	squamous c3	LUAD-like c10	miRNA c1uster 10	cluster 5	mutation cluster 11	TCGA-75-6211	TCGA Lung Adenocarcinoma (LUAD)	lung adenocarcinoma	Lung	NO	YES		NO		Bronchial		TCGA-75-6211-F15095
TCGA-75-6212-01	2.76	0.41	none		none	none	none	Y	Y	p.ELR746del	none	none	0.18	Bronchioid	none	none	none	none	none	none	none	Papillary predominant Adc	Papillary predominant Adc			none	0	TCGA-75-6212-01	Kirc+	C1-LUAD-enriched	cluster 3	KIRC-like c17	squamous c3	LUAD-like c10	miRNA cluster 7	cluster 4	mutation cluster 14	TCGA-75-6212	TCGA Lung Adenocarcinoma (LUAD)	lung adenocarcinoma	Lung	YES	NO				L-Lower		TCGA-75-6212-F72037
TCGA-75-6214-01			none		none	none	p.E55K	N	N	none	none	none		Magnoid	none	none	none	none	none	p.E545K	p.M82V	Solid predominant Adc	Solid predominant Adc			none	0	TCGA-75-6214-01	COAD-READ	C2-Squamous-like	cluster 3	Cluster 5	squamous c3	squamous-like c4	miRNA cluster 11	cluster 5		TCGA-75-6214	TCGA Lung Adenocarcinoma (LUAD)	lung adenocarcinoma	Lung	NO	YES		YES		R-Upper		TCGA-75-6214-F72038
TCGA-75-7025-01	3.66	0.34	none		none	none	none	Y	Y	p.ELREA746del	none	none	0.13	Bronchioid	none	none	none	none	none	none	none	Acinar predominant Adc	Acinar predominant Adc			none	0	TCGA-75-7025-01	BRCA-LUAD+		cluster 3	Cluster 5		LUAD-like c10	miRNA c1uster 9	cluster 4		TCGA-75-7025	TCGA Lung Adenocarcinoma (LUAD)	lung adenocarcinoma	Lung	YES	NO	YES	YES		L-Lower		TCGA-75-7025-F72041
TCGA-75-7027-01	3.09	0.62	none		none	none	none	Y	Y	none	none	none	0.23	Magnoid	none	p.G12V	none	none	none	none	none	Solid predominant Adc	Solid predominant Adc			none	0	TCGA-75-7027-01	BRCA-LUAD+	C1-LUAD-enriched	cluster 3	Cluster 5	squamous c3	LUAD-like c10	miRNA cluster 4	cluster 1		TCGA-75-7027	TCGA Lung Adenocarcinoma (LUAD)	lung adenocarcinoma	Lung	YES	YES	NO			L-Lower		TCGA-75-7027-F72040
TCGA-75-7030-01	2.01	0.17	none		none	none	none	Y	Y	none	none	none	0.08	Bronchioid	none	p.G12D	none	none	none	none	none	Papillary predominant Adc	Papillary predominant Adc			none	0	TCGA-75-7030-01	Quiet	C1-LUAD-enriched	cluster 3	Cluster 5	squamous c3	LUAD-like c10	miRNA cluster 4	cluster 4		TCGA-75-7030	TCGA Lung Adenocarcinoma (LUAD)	lung adenocarcinoma	Lung	NO	NO	NO	NO		R-Lower		TCGA-75-7030-F15878
TCGA-75-7031-01	4.01	0.48	none		none	none	none	N	N	none	none	none	0.16	Magnoid	none	none	none	none	none	none	none	Acinar predominant Adc	Acinar predominant Adc			p.W239C	0	TCGA-75-7031-01	High	C4-BRCA/Basal	cluster 3	Low purity c2	BRCA basal-like c6	LUAD-like c10	miRNA cluster 4	cluster 1		TCGA-75-7031	TCGA Lung Adenocarcinoma (LUAD)	lung adenocarcinoma	Lung	NO	NO	NO	NO		R-Upper		TCGA-75-7031-F15880
TCGA-78-7143-01			none		none	none	none	N	N	none	none	none		Bronchioid	none	none	none	p.D963_splice	none	none	none	Adenocarcinoma, NOS	Adenocarcinoma, NOS			none	0	TCGA-78-7143-01	High	C1-LUAD-enriched	cluster 2	Cluster 6	squamous c3	LUAD-like c10	miRNA cluster 5	cluster 3		TCGA-78-7143	TCGA Lung Adenocarcinoma (LUAD)	lung adenocarcinoma	Lung	NO	NO	NO	NO	62	L-Upper		TCGA-78-7143-F16669
TCGA-78-7145-01	2.04	0.78	none		none	none	none	Y	Y	none	none	none	0.38	Squamoid	none	p.G12Y	none	none	none	none	none	Micropapillary predom Adc	Micropapillary predom Adc			none	0	TCGA-78-7145-01	High	C1-LUAD-enriched	cluster 2	Cluster 6	squamous c3	LUAD-like c10	miRNA cluster 4	cluster 2		TCGA-78-7145	TCGA Lung Adenocarcinoma (LUAD)	lung adenocarcinoma	Lung	YES	YES	NO	NO	52	R-Middle		TCGA-78-7145-F16671
TCGA-78-7146-01																												TCGA-78-7146-01	High	C1-LUAD-enriched		Cluster 6	squamous c3	LUAD-like c10	miRNA cluster 4			TCGA-78-7146	TCGA Lung Adenocarcinoma (LUAD)	lung adenocarcinoma	Lung					71	L-Lower		TCGA-78-7146-F16969
TCGA-78-7147-01	1.9	0.77	none		none	none	none	Y	Y	p.L387M, p.L861Q, p.D1083fs	none	none	0.4	Bronchioid	none	none	none	none	none	none	none	Acinar predominant Adc	Acinar predominant Adc			none	0	TCGA-78-7147-01	BRCA-LUAD+	C1-LUAD-enriched	cluster 1	Cluster 6	squamous c3	LUAD-like c10	miRNA cluster 4	cluster 3		TCGA-78-7147	TCGA Lung Adenocarcinoma (LUAD)	lung adenocarcinoma	Lung	NO	NO	NO	NO	67	R-Upper		TCGA-78-7147-F16971
TCGA-78-7148-01			none		none	none	none	Y	Y	none	none	p.R1304L		Magnoid	none	p.G12C	none	none	none	none	none	Acinar predominant Adc	Acinar predominant Adc			p.E265fs	0	TCGA-78-7148-01	BRCA-LUAD+	C1-LUAD-enriched	cluster 3	Cluster 5	squamous c3	LUAD-like c10	miRNA cluster 4	cluster 2		TCGA-78-7148	TCGA Lung Adenocarcinoma (LUAD)	lung adenocarcinoma	Lung			NO	YES	71	L-Upper		TCGA-78-7148-F17170
TCGA-78-7149-01	1.89	0.74	none		none	none	none	N	N	none	none	none	0.39	Magnoid	none	none	none	p.P1322H	none	none	none	Papillary predominant Adc	Papillary predominant Adc			none	0	TCGA-78-7149-01	BRCA-LUAD+	C1-LUAD-enriched	cluster 3	Cluster 5	squamous c3	LUAD-like c10	miRNA cluster 5	cluster 3		TCGA-78-7149	TCGA Lung Adenocarcinoma (LUAD)	lung adenocarcinoma	Lung					71	R-Lower		TCGA-78-7149-F46148
TCGA-78-7150-01	3	0.46	none		none	none	none	N	N	none	none	none	0.19	Magnoid	none	none	none	none	none	none	none	Solid predominant Adc	Solid predominant Adc			none	0	TCGA-78-7150-01	Squamous	C1-LUAD-enriched	cluster 3	Cluster 5	squamous c3	LUAD-like c10	miRNA cluster 4	cluster 2		TCGA-78-7150	TCGA Lung Adenocarcinoma (LUAD)	lung adenocarcinoma	Lung	YES	YES	NO	YES	59	L-Lower		TCGA-78-7150-F16962
TCGA-78-7152-01	1.99	0.56	none		none	none	none	N	N	none	none	none	0.28	Bronchioid	none	none	none	none	none	none	none	Acinar predominant Adc	Acinar predominant Adc			p.I29fs	0	TCGA-78-7152-01	Kirc+	C1-LUAD-enriched	cluster 1	Cluster 6	squamous c3	LUAD-like c10	miRNA cluster 5	cluster 3		TCGA-78-7152	TCGA Lung Adenocarcinoma (LUAD)	lung adenocarcinoma	Lung	NO	YES		NO	65	R-Upper		TCGA-78-7152-F46144
TCGA-78-7153-01	2.12	0.74	none		p.G466A	p.IVVD429del	p.S33N	N	Y	none	none	none	0.35	Magnoid	none	none	none	none	none	p.Q296E	none	Papillary predominant Adc	Papillary predominant Adc			none	0	TCGA-78-7153-01	Iq	C1-LUAD-enriched	cluster 1	Cluster 6	squamous c3	LUAD-like c10	miRNA cluster 5	cluster 3		TCGA-78-7153	TCGA Lung Adenocarcinoma (LUAD)	lung adenocarcinoma	Lung					65	R-Upper		TCGA-78-7153-F46077
TCGA-78-7154-01	2.17	0.68	none		none	none	none	N	N	none	none	none	0.32	Magnoid	none	none	none	none	none	none	none	Papillary predominant Adc	Papillary predominant Adc			none	0	TCGA-78-7154-01	High	C1-LUAD-enriched	cluster 1	Cluster 6	squamous c3	LUAD-like c10	miRNA cluster 4	cluster 5		TCGA-78-7154	TCGA Lung Adenocarcinoma (LUAD)	lung adenocarcinoma	Lung					72	L-Upper		TCGA-78-7154-F16951
TCGA-78-7155-01	2.53	0.81	none		none	none	none	N	N	p.Q432H, p.K754I, p.G901V	none	none	0.33	Squamoid	none	none	none	none	none	none	none	Solid predominant Adc	Solid predominant Adc			none	0	TCGA-78-7155-01	High	C1-LUAD-enriched	cluster 3	Cluster 5	squamous c3	RNA cluster 14	miRNA cluster 12	cluster 5		TCGA-78-7155	TCGA Lung Adenocarcinoma (LUAD)	lung adenocarcinoma	Lung	YES	YES	NO	NO	68	L-Upper		TCGA-78-7155-F16958
TCGA-78-7156-01	1.98	0.8	none		none	none	none	N	N	none	none	none	0.4	Magnoid	none	none	none	none	none	none	none	Papillary predominant Adc	Papillary predominant Adc			p.G279fs	0	TCGA-78-7156-01	BRCA-LUAD+	C1-LUAD-enriched	cluster 3	Cluster 5	squamous c3	LUAD-like c10	miRNA cluster 5	cluster 3		TCGA-78-7156	TCGA Lung Adenocarcinoma (LUAD)	lung adenocarcinoma	Lung					62			TCGA-78-7156-F16982
TCGA-78-7158-01	2.09	0.92	none		none	none	p.S37F	N	N	p.L907M	none	none	0.44	Bronchioid	none	none	none	none	none	none	none	Micropapillary predom Adc	Micropapillary predom Adc			none	0	TCGA-78-7158-01	BRCA-LUAD+	C1-LUAD-enriched	cluster 1	Cluster 6	squamous c3	LUAD-like c10	miRNA cluster 3	cluster 1		TCGA-78-7158	TCGA Lung Adenocarcinoma (LUAD)	lung adenocarcinoma	Lung			NO	NO	59	L-Lower		TCGA-78-7158-F16166
TCGA-78-7159-01	2.13	0.71	none		none	none	none	N	N	none	none	none	0.34	Magnoid	none	none	none	none	none	none	none	Acinar predominant Adc	Acinar predominant Adc			p.N259fs	0	TCGA-78-7159-01	High	C1-LUAD-enriched	cluster 2	Cluster 6	squamous c3	LUAD-like c10	miRNA cluster 6	cluster 1		TCGA-78-7159	TCGA Lung Adenocarcinoma (LUAD)	lung adenocarcinoma	Lung					60	L-Upper		TCGA-78-7159-F46103
TCGA-78-7160-01	3.23	0.17	none		none	none	none	Y	Y	none	none	p.P1240H	0.08	Magnoid	none	p.G12D	none	none	none	none	none	Micropapillary predom Adc	Micropapillary predom Adc			p.M51fs	0	TCGA-78-7160-01	Squamous	C1-LUAD-enriched	cluster 3	Low purity c2	squamous c3	LUAD-like c10	miRNA cluster 5	cluster 3		TCGA-78-7160	TCGA Lung Adenocarcinoma (LUAD)	lung adenocarcinoma	Lung					61	R-Lower		TCGA-78-7160-F46139
TCGA-78-7161-01			none		none	none	none	Y	Y	none	none	none		Magnoid	none	p.G12V	none	none	none	none	none	Acinar predominant Adc	Acinar predominant Adc			p.G155_splice	0	TCGA-78-7161-01	High	C1-LUAD-enriched	cluster 1	Cluster 6	squamous c3	LUAD-like c10	miRNA cluster 6	cluster 1		TCGA-78-7161	TCGA Lung Adenocarcinoma (LUAD)	lung adenocarcinoma	Lung			NO		69	L-Upper		TCGA-78-7161-F46153
TCGA-78-7162-01			none		none	none	none	N	N	none	none	none		Bronchioid	none	none	none	none	none	none	none	Adenocarcinoma, NOS	Adenocarcinoma, NOS			none	0	TCGA-78-7162-01	BRCA-LUAD+	C1-LUAD-enriched	cluster 3	Cluster 5	squamous c3	LUAD-like c10	miRNA cluster 5	cluster 3		TCGA-78-7162	TCGA Lung Adenocarcinoma (LUAD)	lung adenocarcinoma	Lung	YES	NO	NO	NO	75	L-Upper		TCGA-78-7162-F17127
TCGA-78-7163-01	2.56	0.7	none	Y	none	none	none	Y	Y	none	none	none	0.29	Bronchioid	none	none	none	none	none	none	none	Invasive mucinous	Invasive mucinous			none	0	TCGA-78-7163-01	Kirc+	C1-LUAD-enriched	cluster 3	Cluster 5	squamous c3	LUAD-like c10	miRNA cluster 4	cluster 1		TCGA-78-7163	TCGA Lung Adenocarcinoma (LUAD)	lung adenocarcinoma	Lung					60	R-Lower		TCGA-78-7163-F46140
TCGA-78-7163-11	2.56	0.7	none	Y	none	none	none	Y	Y	none	none	none	0.29	Bronchioid	none	none	none	none	none	none	none	Invasive mucinous	Invasive mucinous			none	0	TCGA-78-7163-11		C1-LUAD-enriched								TCGA-78-7163	TCGA Lung Adenocarcinoma (LUAD)	lung adenocarcinoma	Lung					60	R-Lower		TCGA-78-7163-F46140
TCGA-78-7166-01	2.04	0.63	none		none	none	none	Y	Y	none	none	none	0.31	Magnoid	none	p.G12C	none	none	none	none	none	Invasive mucinous	Invasive mucinous			p.G56V, p.K78E	0	TCGA-78-7166-01	Iq	C1-LUAD-enriched	cluster 3	Cluster 5	squamous c3	LUAD-like c10	miRNA cluster 4	cluster 2		TCGA-78-7166	TCGA Lung Adenocarcinoma (LUAD)	lung adenocarcinoma	Lung	NO	NO			84	L-Lower		TCGA-78-7166-F16954
TCGA-78-7167-01			none		none	none	none	Y	Y	none	none	none		Magnoid	none	p.G12F	none	none	none	none	none	Lepidic predominant Adc	Lepidic predominant Adc			p.R331fs	0	TCGA-78-7167-01	BRCA-LUAD+	C1-LUAD-enriched	cluster 3	Cluster 5	squamous c3	LUAD-like c10	miRNA cluster 6	cluster 1		TCGA-78-7167	TCGA Lung Adenocarcinoma (LUAD)	lung adenocarcinoma	Lung	NO	NO	NO	NO	77			TCGA-78-7167-F17172
TCGA-78-7220-01																												TCGA-78-7220-01	High			Cluster 5		LUAD-like c10	miRNA cluster 4			TCGA-78-7220	TCGA Lung Adenocarcinoma (LUAD)	lung adenocarcinoma	Lung	NO	YES	NO	NO	53	L-Upper		TCGA-78-7220-F19298
TCGA-78-7535-01	1.53	0.75	none		none	none	none	N	N	none	none	none	0.46	Squamoid	none	none	none	none	none	none	none	Solid predominant Adc	Solid predominant Adc			p.L245_splice	0	TCGA-78-7535-01	BRCA-LUAD+	C1-LUAD-enriched	cluster 1	Cluster 6	squamous c3	LUAD-like c10	miRNA cluster 4	cluster 2		TCGA-78-7535	TCGA Lung Adenocarcinoma (LUAD)	lung adenocarcinoma	Lung	NO	NO	NO	YES	45	L-Upper		TCGA-78-7535-F20633
TCGA-78-7536-01	3.07	0.78	none		none	none	none	N	N	none	none	none	0.28	Magnoid	none	none	none	none	none	none	p.E313*	Solid predominant Adc	Solid predominant Adc			p.G279fs	0	TCGA-78-7536-01	High	C1-LUAD-enriched	cluster 3	Cluster 5	squamous c3	LUAD-like c10	miRNA cluster 4	cluster 1		TCGA-78-7536	TCGA Lung Adenocarcinoma (LUAD)	lung adenocarcinoma	Lung	NO	NO	NO	NO	69	R-Upper		TCGA-78-7536-F20631
TCGA-78-7537-01	2.08	0.74	none		p.G466V	none	none	N	Y	none	none	none	0.36	Bronchioid	none	none	none	none	none	none	none	Papillary predominant Adc	Papillary predominant Adc			p.K175fs	0	TCGA-78-7537-01	Iq	C1-LUAD-enriched	cluster 2	Cluster 6	squamous c3	LUAD-like c10	miRNA c1uster 9	cluster 4		TCGA-78-7537	TCGA Lung Adenocarcinoma (LUAD)	lung adenocarcinoma	Lung					72	R-Upper		TCGA-78-7537-F20455
TCGA-78-7539-01	2.1	0.69	none		none	none	none	Y	Y	none	none	none	0.33	Bronchioid	none	p.G12C	none	none	none	none	none	Papillary predominant Adc	Papillary predominant Adc			none	0	TCGA-78-7539-01	High	C1-LUAD-enriched	cluster 2	Cluster 6	squamous c3	LUAD-like c10	miRNA cluster 4	cluster 2		TCGA-78-7539	TCGA Lung Adenocarcinoma (LUAD)	lung adenocarcinoma	Lung		YES		YES	75	R-Upper		TCGA-78-7539-F46143
TCGA-78-7540-01	2.02	0.58	none		none	none	none	Y	Y	none	none	none	0.29	Bronchioid	none	p.G12V	none	none	none	none	none	Invasive mucinous	Invasive mucinous			none	0	TCGA-78-7540-01	GBM	C1-LUAD-enriched	cluster 1	Cluster 6	squamous c3	LUAD-like c10	miRNA cluster 5	cluster 3		TCGA-78-7540	TCGA Lung Adenocarcinoma (LUAD)	lung adenocarcinoma	Lung					66	L-Lower		TCGA-78-7540-F46104
TCGA-78-7540-11	2.02	0.58	none		none	none	none	Y	Y	none	none	none	0.29	Bronchioid	none	p.G12V	none	none	none	none	none	Invasive mucinous	Invasive mucinous			none	0	TCGA-78-7540-11		C1-LUAD-enriched								TCGA-78-7540	TCGA Lung Adenocarcinoma (LUAD)	lung adenocarcinoma	Lung					66	L-Lower		TCGA-78-7540-F46104
TCGA-78-7542-01	3.49	0.44	none		none	none	none	N	N	none	none	none	0.17	Squamoid	none	none	none	none	none	none	none	Solid predominant Adc	Solid predominant Adc			none	0	TCGA-78-7542-01	High	C2-Squamous-like	cluster 2	Cluster 6	squamous c3	squamous-like c4	miRNA c1uster 9	cluster 3		TCGA-78-7542	TCGA Lung Adenocarcinoma (LUAD)	lung adenocarcinoma	Lung					56	R-Upper		TCGA-78-7542-F20456
TCGA-78-7633-01	2.19	0.75	none		p.G469L	none	none	N	Y	none	none	none	0.35	Magnoid	none	none	none	none	none	none	none	Papillary predominant Adc	Papillary predominant Adc			none	0	TCGA-78-7633-01	Iq	C1-LUAD-enriched	cluster 3	Cluster 5	squamous c3	LUAD-like c10	miRNA cluster 5	cluster 3		TCGA-78-7633	TCGA Lung Adenocarcinoma (LUAD)	lung adenocarcinoma	Lung					67	L-Upper		TCGA-78-7633-F46157
TCGA-78-8640-01																												TCGA-78-8640-01										TCGA-78-8640	TCGA Lung Adenocarcinoma (LUAD)	lung adenocarcinoma	Lung					59	L-Upper		TCGA-78-8640-F70500
TCGA-78-8648-01																												TCGA-78-8648-01										TCGA-78-8648	TCGA Lung Adenocarcinoma (LUAD)	lung adenocarcinoma	Lung					58	R-Upper
TCGA-78-8655-01																												TCGA-78-8655-01										TCGA-78-8655	TCGA Lung Adenocarcinoma (LUAD)	lung adenocarcinoma	Lung					77	L-Lower		TCGA-78-8655-F46154
TCGA-78-8660-01																												TCGA-78-8660-01										TCGA-78-8660	TCGA Lung Adenocarcinoma (LUAD)	lung adenocarcinoma	Lung					69	R-Lower
TCGA-78-8662-01																												TCGA-78-8662-01										TCGA-78-8662	TCGA Lung Adenocarcinoma (LUAD)	lung adenocarcinoma	Lung					53	R-Upper
TCGA-80-5607-01	2.02	0.49	none		p.V600E	none	none	N	Y	none	none	none	0.24	Bronchioid	none	none	none	none	none	p.E545K	none	Acinar predominant Adc	Acinar predominant Adc			none	0	TCGA-80-5607-01	Kirc+	C1-LUAD-enriched	cluster 1	Cluster 6	squamous c3	LUAD-like c10	miRNA cluster 4	cluster 4		TCGA-80-5607	TCGA Lung Adenocarcinoma (LUAD)	lung adenocarcinoma	Lung	NO	NO	NO	NO		L-Upper		TCGA-80-5607-F15867
TCGA-80-5608-01	3.11	0.48	none		none	none	none	Y	Y	none	none	p.H1303Q	0.19	Magnoid	none	p.G12A	none	none	none	none	none	Acinar predominant Adc	Acinar predominant Adc			p.K62*	0	TCGA-80-5608-01	High	C1-LUAD-enriched	cluster 2	Cluster 6	squamous c3	LUAD-like c10	miRNA cluster 6	cluster 1		TCGA-80-5608	TCGA Lung Adenocarcinoma (LUAD)	lung adenocarcinoma	Lung						R-Upper		TCGA-80-5608-F72033
TCGA-80-5611-01																												TCGA-80-5611-01	BRCA-LUAD+	C1-LUAD-enriched		Cluster 5	squamous c3	LUAD-like c10	miRNA cluster 4		mutation c1uster 9	TCGA-80-5611	TCGA Lung Adenocarcinoma (LUAD)	lung adenocarcinoma	Lung						L-Upper		TCGA-80-5611-F72034
TCGA-83-5908-01																												TCGA-83-5908-01	Squamous	C1-LUAD-enriched		Cluster 6	squamous c3	LUAD-like c10	miRNA cluster 4			TCGA-83-5908	TCGA Lung Adenocarcinoma (LUAD)	lung adenocarcinoma	Lung	NO	NO	NO	NO	59	L-Upper		TCGA-83-5908-F12196
TCGA-86-6562-01	3.43	0.45	none		none	none	none	N	Y	none	p.776_776G>VC	none	0.17	Squamoid	none	none	none	none	none	none	none	Micropapillary predom Adc	Micropapillary predom Adc			none	0	TCGA-86-6562-01	High	C1-LUAD-enriched	cluster 2	Cluster 6	squamous c3	LUAD-like c10	miRNA cluster 4	cluster 5	mutation c1uster 9	TCGA-86-6562	TCGA Lung Adenocarcinoma (LUAD)	lung adenocarcinoma	Lung	NO	NO	NO		52	R-Upper		TCGA-86-6562-F29765
TCGA-86-6851-01	3.34	0.32	none		none	none	none	N	N	none	none	none	0.13	Squamoid	none	none	none	none	none	none	none	Acinar predominant Adc	Acinar predominant Adc			none	0	TCGA-86-6851-01	Squamous	C1-LUAD-enriched	cluster 2	Cluster 5	squamous c3	LUAD-like c10	miRNA cluster 7	cluster 4		TCGA-86-6851	TCGA Lung Adenocarcinoma (LUAD)	lung adenocarcinoma	Lung					73	L-Upper		TCGA-86-6851-F53594
TCGA-86-7701-01																												TCGA-86-7701-01	BRCA-LUAD+	C1-LUAD-enriched		Cluster 6	squamous c3	LUAD-like c10	miRNA cluster 6			TCGA-86-7701	TCGA Lung Adenocarcinoma (LUAD)	lung adenocarcinoma	Lung	YES	YES		NO	66	R-Upper		TCGA-86-7701-F58406
TCGA-86-7711-01																												TCGA-86-7711-01	High	C1-LUAD-enriched		Cluster 5	squamous c3	LUAD-like c10	miRNA cluster 4			TCGA-86-7711	TCGA Lung Adenocarcinoma (LUAD)	lung adenocarcinoma	Lung					70	R-Lower		TCGA-86-7711-F41203
TCGA-86-7711-11																												TCGA-86-7711-11		C1-LUAD-enriched								TCGA-86-7711	TCGA Lung Adenocarcinoma (LUAD)	lung adenocarcinoma	Lung					70	R-Lower		TCGA-86-7711-F41203
TCGA-86-7713-01	2.14	0.79	none		none	none	none	Y	Y	none	none	none	0.37	Magnoid	none	p.G12C	none	none	none	none	none	Micropapillary predom Adc	Micropapillary predom Adc			p.L245F	0	TCGA-86-7713-01	BRCA-LUAD+	C1-LUAD-enriched	cluster 3	Cluster 5	squamous c3	LUAD-like c10	miRNA cluster 4	cluster 2		TCGA-86-7713	TCGA Lung Adenocarcinoma (LUAD)	lung adenocarcinoma	Lung					70	R-Middle		TCGA-86-7713-F63513
TCGA-86-7713-11	2.14	0.79	none		none	none	none	Y	Y	none	none	none	0.37	Magnoid	none	p.G12C	none	none	none	none	none	Micropapillary predom Adc	Micropapillary predom Adc			p.L245F	0	TCGA-86-7713-11		C1-LUAD-enriched								TCGA-86-7713	TCGA Lung Adenocarcinoma (LUAD)	lung adenocarcinoma	Lung					70	R-Middle		TCGA-86-7713-F63513
TCGA-86-7714-01			none		p.V600E	none	none	N	Y	none	none	none		Bronchioid	none	none	none	none	none	p.E726K	none	Lepidic predominant Adc	Lepidic predominant Adc			none	0	TCGA-86-7714-01	Kirc+		cluster 2	Cluster 6		LUAD-like c10	miRNA cluster 5	cluster 3		TCGA-86-7714	TCGA Lung Adenocarcinoma (LUAD)	lung adenocarcinoma	Lung					61	R-Lower		TCGA-86-7714-F53595
TCGA-86-7953-01																												TCGA-86-7953-01	BRCA-LUAD+	C1-LUAD-enriched		Cluster 5	squamous c3	LUAD-like c10	miRNA cluster 4			TCGA-86-7953	TCGA Lung Adenocarcinoma (LUAD)	lung adenocarcinoma	Lung					69	L-Upper		TCGA-86-7953-F66262
TCGA-86-7954-01																												TCGA-86-7954-01	High	C1-LUAD-enriched		Cluster 5	squamous c3	LUAD-like c10	miRNA c1uster 10			TCGA-86-7954	TCGA Lung Adenocarcinoma (LUAD)	lung adenocarcinoma	Lung					68	R-Lower		TCGA-86-7954-F57948
TCGA-86-7955-01																												TCGA-86-7955-01	High	C1-LUAD-enriched		Cluster 5	squamous c3	LUAD-like c10	miRNA cluster 4			TCGA-86-7955	TCGA Lung Adenocarcinoma (LUAD)	lung adenocarcinoma	Lung	YES	YES	NO		62	R-Lower		TCGA-86-7955-F63517
TCGA-86-8054-01																												TCGA-86-8054-01	BRCA-LUAD+			Cluster 5		LUAD-like c10	miRNA cluster 6			TCGA-86-8054	TCGA Lung Adenocarcinoma (LUAD)	lung adenocarcinoma	Lung					61	R-Upper		TCGA-86-8054-F65792
TCGA-86-8055-01																												TCGA-86-8055-01	BRCA-LUAD+			Cluster 5		LUAD-like c10	miRNA c1uster 9			TCGA-86-8055	TCGA Lung Adenocarcinoma (LUAD)	lung adenocarcinoma	Lung			NO		79	L-Upper		TCGA-86-8055-F40636
TCGA-86-8056-01																												TCGA-86-8056-01	BRCA-LUAD+			Cluster 6		LUAD-like c10	miRNA cluster 4			TCGA-86-8056	TCGA Lung Adenocarcinoma (LUAD)	lung adenocarcinoma	Lung					63	Other (please specify)	Right upper, lower	TCGA-86-8056-F57951
TCGA-86-8073-01																												TCGA-86-8073-01	High			Cluster 6		LUAD-like c10	miRNA c1uster 9			TCGA-86-8073	TCGA Lung Adenocarcinoma (LUAD)	lung adenocarcinoma	Lung					58	L-Upper		TCGA-86-8073-F66082
TCGA-86-8074-01																												TCGA-86-8074-01	BRCA-LUAD+			Cluster 6		LUAD-like c10	miRNA cluster 4			TCGA-86-8074	TCGA Lung Adenocarcinoma (LUAD)	lung adenocarcinoma	Lung					62	L-Lower		TCGA-86-8074-F41667
TCGA-86-8075-01																												TCGA-86-8075-01	BRCA-LUAD+			Cluster 5		LUAD-like c10	miRNA cluster 4			TCGA-86-8075	TCGA Lung Adenocarcinoma (LUAD)	lung adenocarcinoma	Lung					66	L-Upper		TCGA-86-8075-F63521
TCGA-86-8076-01																												TCGA-86-8076-01	Iq			Cluster 5		LUAD-like c10	miRNA c1uster 9			TCGA-86-8076	TCGA Lung Adenocarcinoma (LUAD)	lung adenocarcinoma	Lung					42	R-Upper		TCGA-86-8076-F63522
TCGA-86-8278-01																												TCGA-86-8278-01	Kirc+			Cluster 6			miRNA c1uster 9			TCGA-86-8278	TCGA Lung Adenocarcinoma (LUAD)	lung adenocarcinoma	Lung					63	L-Lower		TCGA-86-8278-F59732
TCGA-86-8279-01																												TCGA-86-8279-01	High			Cluster 5		LUAD-like c10	miRNA cluster 4			TCGA-86-8279	TCGA Lung Adenocarcinoma (LUAD)	lung adenocarcinoma	Lung					46	R-Upper		TCGA-86-8279-F59731
TCGA-86-8280-01																												TCGA-86-8280-01	BRCA-LUAD+			Cluster 5		LUAD-like c10	miRNA cluster 7			TCGA-86-8280	TCGA Lung Adenocarcinoma (LUAD)	lung adenocarcinoma	Lung					54	L-Lower		TCGA-86-8280-F66079
TCGA-86-8281-01																												TCGA-86-8281-01	BRCA-LUAD+			Cluster 5		LUAD-like c10	miRNA cluster 4			TCGA-86-8281	TCGA Lung Adenocarcinoma (LUAD)	lung adenocarcinoma	Lung					75	R-Lower		TCGA-86-8281-F57953
TCGA-86-8358-01																												TCGA-86-8358-01				Cluster 6			miRNA cluster 6			TCGA-86-8358	TCGA Lung Adenocarcinoma (LUAD)	lung adenocarcinoma	Lung					44	R-Upper		TCGA-86-8358-F58410
TCGA-86-8359-01																												TCGA-86-8359-01				Cluster 5			miRNA cluster 4			TCGA-86-8359	TCGA Lung Adenocarcinoma (LUAD)	lung adenocarcinoma	Lung					52	L-Lower		TCGA-86-8359-F43296
TCGA-86-8585-01																												TCGA-86-8585-01										TCGA-86-8585	TCGA Lung Adenocarcinoma (LUAD)	lung adenocarcinoma	Lung					57	L-Upper		TCGA-86-8585-F46400
TCGA-86-8668-01																												TCGA-86-8668-01										TCGA-86-8668	TCGA Lung Adenocarcinoma (LUAD)	lung adenocarcinoma	Lung					61	L-Lower		TCGA-86-8668-F66084
TCGA-86-8669-01																												TCGA-86-8669-01										TCGA-86-8669	TCGA Lung Adenocarcinoma (LUAD)	lung adenocarcinoma	Lung	YES	NO		NO	64	R-Upper		TCGA-86-8669-F66085
TCGA-86-8671-01																												TCGA-86-8671-01										TCGA-86-8671	TCGA Lung Adenocarcinoma (LUAD)	lung adenocarcinoma	Lung					72	R-Upper		TCGA-86-8671-F66089
TCGA-86-8672-01																												TCGA-86-8672-01										TCGA-86-8672	TCGA Lung Adenocarcinoma (LUAD)	lung adenocarcinoma	Lung					59	R-Upper		TCGA-86-8672-F46401
TCGA-86-8673-01																												TCGA-86-8673-01										TCGA-86-8673	TCGA Lung Adenocarcinoma (LUAD)	lung adenocarcinoma	Lung	NO	NO	YES		61	L-Upper		TCGA-86-8673-F59092
TCGA-86-8674-01																												TCGA-86-8674-01										TCGA-86-8674	TCGA Lung Adenocarcinoma (LUAD)	lung adenocarcinoma	Lung					50	R-Middle		TCGA-86-8674-F59096
TCGA-86-A456-01																												TCGA-86-A456-01										TCGA-86-A456	TCGA Lung Adenocarcinoma (LUAD)	lung adenocarcinoma	Lung					78	L-Upper		TCGA-86-A456-F67789
TCGA-86-A4D0-01																												TCGA-86-A4D0-01										TCGA-86-A4D0	TCGA Lung Adenocarcinoma (LUAD)	lung adenocarcinoma	Lung					48	R-Upper		TCGA-86-A4D0-F52852
TCGA-86-A4JF-01																												TCGA-86-A4JF-01										TCGA-86-A4JF	TCGA Lung Adenocarcinoma (LUAD)	lung adenocarcinoma	Lung					56	R-Upper		TCGA-86-A4JF-F70857
TCGA-86-A4P7-01																												TCGA-86-A4P7-01										TCGA-86-A4P7	TCGA Lung Adenocarcinoma (LUAD)	lung adenocarcinoma	Lung					63	L-Lower		TCGA-86-A4P7-F66092
TCGA-86-A4P8-01																												TCGA-86-A4P8-01										TCGA-86-A4P8	TCGA Lung Adenocarcinoma (LUAD)	lung adenocarcinoma	Lung					59	R-Lower		TCGA-86-A4P8-F65331
TCGA-91-6828-01			none		none	none	none	Y	Y	none	none	none		Magnoid	none	p.G12V	none	none	none	none	none	Acinar predominant Adc	Acinar predominant Adc			none	0	TCGA-91-6828-01	High	C1-LUAD-enriched	cluster 1	Cluster 6	squamous c3	LUAD-like c10	miRNA cluster 6	cluster 1	mutation cluster 12	TCGA-91-6828	TCGA Lung Adenocarcinoma (LUAD)	lung adenocarcinoma	Lung					70	L-Lower		TCGA-91-6828-F21014
TCGA-91-6828-11			none		none	none	none	Y	Y	none	none	none		Magnoid	none	p.G12V	none	none	none	none	none	Acinar predominant Adc	Acinar predominant Adc			none	0	TCGA-91-6828-11		C1-LUAD-enriched							mutation cluster 12	TCGA-91-6828	TCGA Lung Adenocarcinoma (LUAD)	lung adenocarcinoma	Lung					70	L-Lower		TCGA-91-6828-F21014
TCGA-91-6829-01	2.78	0.48	none		none	none	none	N	N	none	none	none	0.2	Squamoid	none	none	none	none	none	none	none	Acinar predominant Adc	Acinar predominant Adc			none	0	TCGA-91-6829-01	High	C1-LUAD-enriched	cluster 2	Cluster 6	squamous c3	LUAD-like c10	miRNA cluster 5	cluster 3	mutation cluster 8	TCGA-91-6829	TCGA Lung Adenocarcinoma (LUAD)	lung adenocarcinoma	Lung					78	R-Lower		TCGA-91-6829-F32591
TCGA-91-6829-11	2.78	0.48	none		none	none	none	N	N	none	none	none	0.2	Squamoid	none	none	none	none	none	none	none	Acinar predominant Adc	Acinar predominant Adc			none	0	TCGA-91-6829-11		C1-LUAD-enriched							mutation cluster 8	TCGA-91-6829	TCGA Lung Adenocarcinoma (LUAD)	lung adenocarcinoma	Lung					78	R-Lower		TCGA-91-6829-F32591
TCGA-91-6830-01																												TCGA-91-6830-01	Squamous	C1-LUAD-enriched		Low purity c2	squamous c3	LUAD-like c10	miRNA c1uster 9			TCGA-91-6830	TCGA Lung Adenocarcinoma (LUAD)	lung adenocarcinoma	Lung	NO	YES		YES	65	L-Upper		TCGA-91-6830-F32595
TCGA-91-6831-01																												TCGA-91-6831-01	High	C1-LUAD-enriched		Cluster 5	squamous c3	LUAD-like c10	miRNA cluster 4		mutation cluster 2	TCGA-91-6831	TCGA Lung Adenocarcinoma (LUAD)	lung adenocarcinoma	Lung					66	R-Middle		TCGA-91-6831-F32636
TCGA-91-6831-11																												TCGA-91-6831-11		C1-LUAD-enriched							mutation cluster 2	TCGA-91-6831	TCGA Lung Adenocarcinoma (LUAD)	lung adenocarcinoma	Lung					66	R-Middle		TCGA-91-6831-F32636
TCGA-91-6835-01			none		none	none	none	Y	Y	p.L858R	none	none		Squamoid	none	none	none	none	none	none	none	Solid predominant Adc	Solid predominant Adc			none	0	TCGA-91-6835-01	High	C1-LUAD-enriched	cluster 3	Cluster 5	squamous c3	LUAD-like c10	miRNA cluster 4	cluster 2	mutation cluster 14	TCGA-91-6835	TCGA Lung Adenocarcinoma (LUAD)	lung adenocarcinoma	Lung					81	R-Lower		TCGA-91-6835-F32643
TCGA-91-6835-11			none		none	none	none	Y	Y	p.L858R	none	none		Squamoid	none	none	none	none	none	none	none	Solid predominant Adc	Solid predominant Adc			none	0	TCGA-91-6835-11		C1-LUAD-enriched							mutation cluster 14	TCGA-91-6835	TCGA Lung Adenocarcinoma (LUAD)	lung adenocarcinoma	Lung					81	R-Lower		TCGA-91-6835-F32643
TCGA-91-6836-01																												TCGA-91-6836-01	High	C1-LUAD-enriched		Cluster 6	squamous c3	LUAD-like c10	miRNA cluster 4		mutation cluster 11	TCGA-91-6836	TCGA Lung Adenocarcinoma (LUAD)	lung adenocarcinoma	Lung					52	R-Upper		TCGA-91-6836-F32646
TCGA-91-6836-11																												TCGA-91-6836-11		C1-LUAD-enriched							mutation cluster 11	TCGA-91-6836	TCGA Lung Adenocarcinoma (LUAD)	lung adenocarcinoma	Lung					52	R-Upper		TCGA-91-6836-F32646
TCGA-91-6840-01	2.83	0.62	none		none	none	none	N	N	none	none	none	0.25	Magnoid	none	none	none	none	none	none	none	Solid predominant Adc	Solid predominant Adc			none	0	TCGA-91-6840-01	High	C1-LUAD-enriched	cluster 3	Low purity c2	squamous c3	LUAD-like c10	miRNA cluster 2	cluster 5		TCGA-91-6840	TCGA Lung Adenocarcinoma (LUAD)	lung adenocarcinoma	Lung					59	R-Upper		TCGA-91-6840-F21664
TCGA-91-6847-01	3.86	0.86	none		none	none	none	Y	Y	p.L861Q	none	none	0.24	Squamoid	none	none	none	p.Y321H	none	none	none	Acinar predominant Adc	Acinar predominant Adc			none	0	TCGA-91-6847-01	BRCA-LUAD+	C1-LUAD-enriched	cluster 2	Cluster 6	squamous c3	RNA cluster 14	miRNA cluster 12	cluster 5		TCGA-91-6847	TCGA Lung Adenocarcinoma (LUAD)	lung adenocarcinoma	Lung	NO	YES		NO	62	R-Lower		TCGA-91-6847-F32637
TCGA-91-6847-11	3.86	0.86	none		none	none	none	Y	Y	p.L861Q	none	none	0.24	Squamoid	none	none	none	p.Y321H	none	none	none	Acinar predominant Adc	Acinar predominant Adc			none	0	TCGA-91-6847-11		C1-LUAD-enriched								TCGA-91-6847	TCGA Lung Adenocarcinoma (LUAD)	lung adenocarcinoma	Lung	NO	YES		NO	62	R-Lower		TCGA-91-6847-F32637
TCGA-91-6848-01																												TCGA-91-6848-01	BRCA-LUAD+	C12-small-various		BRCA CIMP c7	squamous c3	RNA cluster 2	miRNA c1uster 9			TCGA-91-6848	TCGA Lung Adenocarcinoma (LUAD)	lung adenocarcinoma	Lung					59	L-Upper		TCGA-91-6848-F32641
TCGA-91-6849-01	1.93	0.6	none		none	none	none	Y	Y	none	none	p.G240*	0.31	Bronchioid	none	p.G12C	none	none	none	none	none	Acinar predominant Adc	Acinar predominant Adc			p.G288_splice	0	TCGA-91-6849-01	BRCA-LUAD+	C1-LUAD-enriched	cluster 2	Cluster 6	squamous c3	LUAD-like c10	miRNA c1uster 9	cluster 4		TCGA-91-6849	TCGA Lung Adenocarcinoma (LUAD)	lung adenocarcinoma	Lung					75	L-Upper		TCGA-91-6849-F32642
TCGA-91-6849-11	1.93	0.6	none		none	none	none	Y	Y	none	none	p.G240*	0.31	Bronchioid	none	p.G12C	none	none	none	none	none	Acinar predominant Adc	Acinar predominant Adc			p.G288_splice	0	TCGA-91-6849-11		C1-LUAD-enriched								TCGA-91-6849	TCGA Lung Adenocarcinoma (LUAD)	lung adenocarcinoma	Lung					75	L-Upper		TCGA-91-6849-F32642
TCGA-91-7771-01			none		none	none	none	N	N	none	none	p.R47G		Bronchioid	none	none	none	none	none	none	none	Solid predominant Adc	Solid predominant Adc			none	0	TCGA-91-7771-01	High	C1-LUAD-enriched	cluster 2	Cluster 6	squamous c3	LUAD-like c10	miRNA cluster 5	cluster 3		TCGA-91-7771	TCGA Lung Adenocarcinoma (LUAD)	lung adenocarcinoma	Lung					62	R-Upper		TCGA-91-7771-F37916
TCGA-91-8496-01																												TCGA-91-8496-01										TCGA-91-8496	TCGA Lung Adenocarcinoma (LUAD)	lung adenocarcinoma	Lung					63	L-Lower		TCGA-91-8496-F45467
TCGA-91-8497-01																												TCGA-91-8497-01										TCGA-91-8497	TCGA Lung Adenocarcinoma (LUAD)	lung adenocarcinoma	Lung					75	R-Upper		TCGA-91-8497-F58334
TCGA-91-8499-01																												TCGA-91-8499-01										TCGA-91-8499	TCGA Lung Adenocarcinoma (LUAD)	lung adenocarcinoma	Lung					76	L-Lower		TCGA-91-8499-F37976
TCGA-91-A4BC-01																												TCGA-91-A4BC-01										TCGA-91-A4BC	TCGA Lung Adenocarcinoma (LUAD)	lung adenocarcinoma	Lung					59	R-Upper		TCGA-91-A4BC-F45192
TCGA-91-A4BD-01																												TCGA-91-A4BD-01										TCGA-91-A4BD	TCGA Lung Adenocarcinoma (LUAD)	lung adenocarcinoma	Lung					78	L-Lower		TCGA-91-A4BD-F58335
TCGA-93-7347-01			none		none	none	none	Y	Y	none	none	none		Bronchioid	none	p.G12C	none	none	none	none	none	Acinar predominant Adc	Acinar predominant Adc			none	0	TCGA-93-7347-01	Kirc+		cluster 3	Cluster 5		LUAD-like c10	miRNA cluster 4	cluster 4		TCGA-93-7347	TCGA Lung Adenocarcinoma (LUAD)	lung adenocarcinoma	Lung					76	R-Upper		TCGA-93-7347-F43155
TCGA-93-7348-01	1.76	0.35	none		none	none	none	N	N	none	none	none	0.18	Bronchioid	none	none	none	p.D1010_splice	none	p.E542K	none	Acinar predominant Adc	Acinar predominant Adc			none	0	TCGA-93-7348-01	BRCA-LUAD+	C1-LUAD-enriched	cluster 3	Cluster 5	squamous c3	LUAD-like c10	miRNA cluster 5	cluster 3		TCGA-93-7348	TCGA Lung Adenocarcinoma (LUAD)	lung adenocarcinoma	Lung					75	R-Upper		TCGA-93-7348-F43154
TCGA-93-7348-11	1.76	0.35	none		none	none	none	N	N	none	none	none	0.18	Bronchioid	none	none	none	p.D1010_splice	none	p.E542K	none	Acinar predominant Adc	Acinar predominant Adc			none	0	TCGA-93-7348-11		C1-LUAD-enriched								TCGA-93-7348	TCGA Lung Adenocarcinoma (LUAD)	lung adenocarcinoma	Lung					75	R-Upper		TCGA-93-7348-F43154
TCGA-93-8067-01																												TCGA-93-8067-01	High			Cluster 6		LUAD-like c10	miRNA c1uster 9			TCGA-93-8067	TCGA Lung Adenocarcinoma (LUAD)	lung adenocarcinoma	Lung					77	L-Lower		TCGA-93-8067-F32193
TCGA-93-A4JN-01																												TCGA-93-A4JN-01										TCGA-93-A4JN	TCGA Lung Adenocarcinoma (LUAD)	lung adenocarcinoma	Lung					71	L-Upper		TCGA-93-A4JN-F56980
TCGA-93-A4JO-01																												TCGA-93-A4JO-01										TCGA-93-A4JO	TCGA Lung Adenocarcinoma (LUAD)	lung adenocarcinoma	Lung					70	R-Lower
TCGA-93-A4JP-01																												TCGA-93-A4JP-01										TCGA-93-A4JP	TCGA Lung Adenocarcinoma (LUAD)	lung adenocarcinoma	Lung	YES	YES		NO	64	R-Lower		TCGA-93-A4JP-F56970
TCGA-93-A4JQ-01																												TCGA-93-A4JQ-01										TCGA-93-A4JQ	TCGA Lung Adenocarcinoma (LUAD)	lung adenocarcinoma	Lung					49	R-Upper		TCGA-93-A4JQ-F57022
TCGA-95-7039-01	5.71	0.42	none		p.D565_splice	none	none	N	N	p.S921R	none	none	0.12	Squamoid	none	p.D33E	none	none	none	none	none	Micropapillary predom Adc	Micropapillary predom Adc			none	0	TCGA-95-7039-01	High	C1-LUAD-enriched	cluster 1	Cluster 6	squamous c3	LUAD-like c10	miRNA cluster 4	cluster 2		TCGA-95-7039	TCGA Lung Adenocarcinoma (LUAD)	lung adenocarcinoma	Lung	NO	NO	NO		54	R-Upper		TCGA-95-7039-F67192
TCGA-95-7043-01	3.72	0.77	none		none	none	none	N	N	none	none	none	0.23	Magnoid	none	none	none	none	none	none	none	Adenocarcinoma, NOS	Adenocarcinoma, NOS			none	0	TCGA-95-7043-01	Squamous	C1-LUAD-enriched	cluster 3	Cluster 6	BRCA basal-like c6	LUAD-like c10	miRNA c1uster 10	cluster 5		TCGA-95-7043	TCGA Lung Adenocarcinoma (LUAD)	lung adenocarcinoma	Lung					63	R-Upper		TCGA-95-7043-F67188
TCGA-95-7562-01																												TCGA-95-7562-01	BRCA-LUAD+			Cluster 6		LUAD-like c10	miRNA cluster 12			TCGA-95-7562	TCGA Lung Adenocarcinoma (LUAD)	lung adenocarcinoma	Lung					71	R-Lower		TCGA-95-7562-F32832
TCGA-95-7567-01	2.66	0.53	none		none	none	none	Y	Y	none	p.R1230fs	p.A888T	0.23	Squamoid	none	p.G12V	none	none	none	none	none	Adenocarcinoma, NOS	Adenocarcinoma, NOS			none	0	TCGA-95-7567-01	High	C1-LUAD-enriched	cluster 1	Cluster 6	squamous c3	LUAD-like c10	miRNA cluster 4	cluster 2		TCGA-95-7567	TCGA Lung Adenocarcinoma (LUAD)	lung adenocarcinoma	Lung					61	R-Upper		TCGA-95-7567-F40935
TCGA-95-7944-01																												TCGA-95-7944-01	GBM	C1-LUAD-enriched		Cluster 5	squamous c3	LUAD-like c10	miRNA cluster 4			TCGA-95-7944	TCGA Lung Adenocarcinoma (LUAD)	lung adenocarcinoma	Lung					71	L-Lower		TCGA-95-7944-F40938
TCGA-95-7947-01			none		none	none	none	N	N	p.I91V, p.R1052I	none	none		Squamoid	none	none	none	none	none	p.E453Q	none	0	Acinar predominant Adc			none		TCGA-95-7947-01	High	C1-LUAD-enriched	cluster 3	Cluster 6	squamous c3	LUAD-like c10	miRNA cluster 4	cluster 4		TCGA-95-7947	TCGA Lung Adenocarcinoma (LUAD)	lung adenocarcinoma	Lung					67	L-Upper		TCGA-95-7947-F40940
TCGA-95-7948-01			none		none	none	none	N	N	none	none	none		Squamoid	none	none	none	none	none	p.E545K	none	0	Micropapillary predom Adc			none		TCGA-95-7948-01	Squamous	C1-LUAD-enriched	cluster 2	Cluster 6	squamous c3	LUAD-like c10	miRNA cluster 12	cluster 5		TCGA-95-7948	TCGA Lung Adenocarcinoma (LUAD)	lung adenocarcinoma	Lung					42	R-Lower		TCGA-95-7948-F40945
TCGA-95-8039-01																												TCGA-95-8039-01	BRCA-LUAD+			Cluster 6		LUAD-like c10	miRNA cluster 4			TCGA-95-8039	TCGA Lung Adenocarcinoma (LUAD)	lung adenocarcinoma	Lung	YES	YES	NO		72	R-Upper		TCGA-95-8039-F61691
TCGA-95-8494-01																												TCGA-95-8494-01				Cluster 6			miRNA cluster 4			TCGA-95-8494	TCGA Lung Adenocarcinoma (LUAD)	lung adenocarcinoma	Lung					67	R-Middle		TCGA-95-8494-F58476
TCGA-95-A4VK-01																												TCGA-95-A4VK-01										TCGA-95-A4VK	TCGA Lung Adenocarcinoma (LUAD)	lung adenocarcinoma	Lung	NO	YES		NO	74	R-Upper		TCGA-95-A4VK-F58477
TCGA-95-A4VN-01																												TCGA-95-A4VN-01										TCGA-95-A4VN	TCGA Lung Adenocarcinoma (LUAD)	lung adenocarcinoma	Lung					62	R-Lower		TCGA-95-A4VN-F58501
TCGA-95-A4VP-01																												TCGA-95-A4VP-01										TCGA-95-A4VP	TCGA Lung Adenocarcinoma (LUAD)	lung adenocarcinoma	Lung	NO	YES		NO	66	L-Lower		TCGA-95-A4VP-F58502
TCGA-97-7546-01	1.8	0.57	none		none	none	none	N	N	none	none	none	0.3	Bronchioid	none	none	none	none	none	none	none	Lepidic predominant Adc	Lepidic predominant Adc			none	0	TCGA-97-7546-01	BRCA-LUAD+	C1-LUAD-enriched	cluster 3	Cluster 5	squamous c3	LUAD-like c10	miRNA cluster 5	cluster 3		TCGA-97-7546	TCGA Lung Adenocarcinoma (LUAD)	lung adenocarcinoma	Lung	YES	YES			76	L-Upper		TCGA-97-7546-F31995
TCGA-97-7547-01																												TCGA-97-7547-01	Iq			Cluster 5		LUAD-like c10	miRNA cluster 5			TCGA-97-7547	TCGA Lung Adenocarcinoma (LUAD)	lung adenocarcinoma	Lung	YES	NO	YES		67	R-Upper		TCGA-97-7547-F37177
TCGA-97-7552-01	1.95	0.18	none		none	none	none	N	N	none	none	none	0.09	Bronchioid	none	none	none	none	none	none	none	Invasive mucinous	Invasive mucinous			none	0	TCGA-97-7552-01	Kirc+	C1-LUAD-enriched	cluster 2	Cluster 5	squamous c3	LUAD-like c10	miRNA cluster 5	cluster 3		TCGA-97-7552	TCGA Lung Adenocarcinoma (LUAD)	lung adenocarcinoma	Lung	NO	NO			70	L-Lower		TCGA-97-7552-F37174
TCGA-97-7553-01	1.47	0.3	none		none	none	none	N	N	none	none	none	0.16	Bronchioid	none	none	none	none	none	none	none	Acinar predominant Adc	Acinar predominant Adc			none	0	TCGA-97-7553-01	High	C1-LUAD-enriched	cluster 3	Low purity c2	squamous c3	LUAD-like c10	miRNA cluster 5	cluster 3		TCGA-97-7553	TCGA Lung Adenocarcinoma (LUAD)	lung adenocarcinoma	Lung					58	L-Lower		TCGA-97-7553-F31865
TCGA-97-7554-01	2.28	0.49	none		none	none	none	Y	Y	none	none	none	0.23	Squamoid	none	p.G12V	none	none	none	none	none	Acinar predominant Adc	Acinar predominant Adc			none	0	TCGA-97-7554-01	BRCA-LUAD+	C1-LUAD-enriched	cluster 1	Cluster 6	squamous c3	LUAD-like c10	miRNA cluster 4	cluster 2		TCGA-97-7554	TCGA Lung Adenocarcinoma (LUAD)	lung adenocarcinoma	Lung					83	L-Lower		TCGA-97-7554-F20552
TCGA-97-7937-01			none		none	p.C401F	none	N	N	none	none	none		Squamoid	none	none	none	none	none	none	none	Acinar predominant Adc	Acinar predominant Adc			none	0	TCGA-97-7937-01	High	C1-LUAD-enriched	cluster 1	Cluster 6	squamous c3	LUAD-like c10	miRNA cluster 5	cluster 3		TCGA-97-7937	TCGA Lung Adenocarcinoma (LUAD)	lung adenocarcinoma	Lung			NO		65	L-Upper		TCGA-97-7937-F33767
TCGA-97-7938-01			none		none	none	none	Y	Y	none	none	none		Bronchioid	none	p.G12C	none	none	none	none	none	Lepidic predominant Adc	Lepidic predominant Adc			none	0	TCGA-97-7938-01	BRCA-LUAD+	C1-LUAD-enriched	cluster 3	Cluster 5	squamous c3	LUAD-like c10	miRNA cluster 5	cluster 3		TCGA-97-7938	TCGA Lung Adenocarcinoma (LUAD)	lung adenocarcinoma	Lung					76	R-Upper		TCGA-97-7938-F57460
TCGA-97-7941-01			none		none	none	none	Y	Y	none	none	none		Bronchioid	none	p.G12A	none	none	none	none	none	Acinar predominant Adc	Acinar predominant Adc			none	0	TCGA-97-7941-01	Kirc+	C1-LUAD-enriched	cluster 3	Cluster 6	squamous c3	LUAD-like c10	miRNA cluster 14	cluster 4		TCGA-97-7941	TCGA Lung Adenocarcinoma (LUAD)	lung adenocarcinoma	Lung					72	L-Upper		TCGA-97-7941-F33765
TCGA-97-8171-01																												TCGA-97-8171-01	BRCA-LUAD+			Cluster 5		LUAD-like c10	miRNA cluster 7			TCGA-97-8171	TCGA Lung Adenocarcinoma (LUAD)	lung adenocarcinoma	Lung	YES	NO		YES	81	Other (please specify)	RUL and RML	TCGA-97-8171-F44232
TCGA-97-8172-01																												TCGA-97-8172-01	Kirc+			Cluster 6		LUAD-like c10	miRNA c1uster 9			TCGA-97-8172	TCGA Lung Adenocarcinoma (LUAD)	lung adenocarcinoma	Lung					75	R-Upper		TCGA-97-8172-F44230
TCGA-97-8174-01																												TCGA-97-8174-01	BRCA-LUAD+			Cluster 5		LUAD-like c10	miRNA c1uster 9			TCGA-97-8174	TCGA Lung Adenocarcinoma (LUAD)	lung adenocarcinoma	Lung					67	R-Upper
TCGA-97-8175-01																												TCGA-97-8175-01	GBM			Cluster 6		LUAD-like c10	miRNA cluster 4			TCGA-97-8175	TCGA Lung Adenocarcinoma (LUAD)	lung adenocarcinoma	Lung	YES	YES	YES		55	L-Upper		TCGA-97-8175-F44234
TCGA-97-8176-01																												TCGA-97-8176-01										TCGA-97-8176	TCGA Lung Adenocarcinoma (LUAD)	lung adenocarcinoma	Lung					63	R-Lower		TCGA-97-8176-F49542
TCGA-97-8177-01																												TCGA-97-8177-01	Kirc+			Cluster 5		LUAD-like c10	miRNA cluster 4			TCGA-97-8177	TCGA Lung Adenocarcinoma (LUAD)	lung adenocarcinoma	Lung					59	L-Lower		TCGA-97-8177-F44243
TCGA-97-8179-01																												TCGA-97-8179-01	High			Cluster 6		LUAD-like c10	miRNA cluster 4			TCGA-97-8179	TCGA Lung Adenocarcinoma (LUAD)	lung adenocarcinoma	Lung					72	R-Upper		TCGA-97-8179-F44247
TCGA-97-8547-01																												TCGA-97-8547-01										TCGA-97-8547	TCGA Lung Adenocarcinoma (LUAD)	lung adenocarcinoma	Lung					78	R-Lower		TCGA-97-8547-F49559
TCGA-97-8552-01																												TCGA-97-8552-01										TCGA-97-8552	TCGA Lung Adenocarcinoma (LUAD)	lung adenocarcinoma	Lung					55	L-Lower		TCGA-97-8552-F49557
TCGA-97-A4LX-01																												TCGA-97-A4LX-01										TCGA-97-A4LX	TCGA Lung Adenocarcinoma (LUAD)	lung adenocarcinoma	Lung					81	Other (please specify)	Lingula	TCGA-97-A4LX-F57384
TCGA-97-A4M0-01																												TCGA-97-A4M0-01										TCGA-97-A4M0	TCGA Lung Adenocarcinoma (LUAD)	lung adenocarcinoma	Lung					60	R-Upper		TCGA-97-A4M0-F57385
TCGA-97-A4M1-01																												TCGA-97-A4M1-01										TCGA-97-A4M1	TCGA Lung Adenocarcinoma (LUAD)	lung adenocarcinoma	Lung					52	R-Upper		TCGA-97-A4M1-F57386
TCGA-97-A4M2-01																												TCGA-97-A4M2-01										TCGA-97-A4M2	TCGA Lung Adenocarcinoma (LUAD)	lung adenocarcinoma	Lung					66	R-Middle		TCGA-97-A4M2-F57453
TCGA-97-A4M3-01																												TCGA-97-A4M3-01										TCGA-97-A4M3	TCGA Lung Adenocarcinoma (LUAD)	lung adenocarcinoma	Lung	NO	NO			69	R-Upper		TCGA-97-A4M3-F57436
TCGA-97-A4M5-01																												TCGA-97-A4M5-01										TCGA-97-A4M5	TCGA Lung Adenocarcinoma (LUAD)	lung adenocarcinoma	Lung					83	R-Upper		TCGA-97-A4M5-F57443
TCGA-97-A4M6-01																												TCGA-97-A4M6-01										TCGA-97-A4M6	TCGA Lung Adenocarcinoma (LUAD)	lung adenocarcinoma	Lung					45	R-Lower		TCGA-97-A4M6-F57434
TCGA-97-A4M7-01																												TCGA-97-A4M7-01										TCGA-97-A4M7	TCGA Lung Adenocarcinoma (LUAD)	lung adenocarcinoma	Lung					74	R-Middle		TCGA-97-A4M7-F57383
TCGA-99-7458-01	1.79	0.36	none		none	none	none	Y	Y	none	none	none	0.19	Bronchioid	none	p.G12R	none	none	none	none	none	Micropapillary predom Adc	Micropapillary predom Adc			none	0	TCGA-99-7458-01	BRCA-LUAD+	C1-LUAD-enriched	cluster 2	Cluster 5	squamous c3	LUAD-like c10	miRNA cluster 5	cluster 3		TCGA-99-7458	TCGA Lung Adenocarcinoma (LUAD)	lung adenocarcinoma	Lung					74	R-Lower		TCGA-99-7458-F40777
TCGA-99-8025-01																												TCGA-99-8025-01	High			Cluster 6		LUAD-like c10	miRNA cluster 4			TCGA-99-8025	TCGA Lung Adenocarcinoma (LUAD)	lung adenocarcinoma	Lung					72	R-Upper		TCGA-99-8025-F57698
TCGA-99-8028-01																												TCGA-99-8028-01	Kirc+			Cluster 5		LUAD-like c10	miRNA c1uster 9			TCGA-99-8028	TCGA Lung Adenocarcinoma (LUAD)	lung adenocarcinoma	Lung					50	L-Upper		TCGA-99-8028-F57699
TCGA-99-8032-01																												TCGA-99-8032-01	BRCA-LUAD+			Cluster 5		LUAD-like c10	miRNA cluster 6			TCGA-99-8032	TCGA Lung Adenocarcinoma (LUAD)	lung adenocarcinoma	Lung					61	R-Upper
TCGA-99-8033-01																												TCGA-99-8033-01	High			Cluster 5		LUAD-like c10	miRNA cluster 4			TCGA-99-8033	TCGA Lung Adenocarcinoma (LUAD)	lung adenocarcinoma	Lung					74	R-Upper		TCGA-99-8033-F58623
TCGA-99-AA5R-01																												TCGA-99-AA5R-01										TCGA-99-AA5R	TCGA Lung Adenocarcinoma (LUAD)	lung adenocarcinoma	Lung					70	L-Lower		TCGA-99-AA5R-F69298
TCGA-J2-8192-01																												TCGA-J2-8192-01	Kirc+			Cluster 5		LUAD-like c10	miRNA cluster 4			TCGA-J2-8192	TCGA Lung Adenocarcinoma (LUAD)	lung adenocarcinoma	Lung	YES	NO	NO	NO	65	L-Upper		TCGA-J2-8192-F55390
TCGA-J2-8194-01																												TCGA-J2-8194-01	BRCA-LUAD+			Cluster 5		LUAD-like c10	miRNA cluster 4			TCGA-J2-8194	TCGA Lung Adenocarcinoma (LUAD)	lung adenocarcinoma	Lung	YES	NO	NO	YES	69	R-Lower		TCGA-J2-8194-F55317
TCGA-J2-A4AD-01																												TCGA-J2-A4AD-01										TCGA-J2-A4AD	TCGA Lung Adenocarcinoma (LUAD)	lung adenocarcinoma	Lung	NO	NO			61	L-Upper		TCGA-J2-A4AD-F55524
TCGA-J2-A4AE-01																												TCGA-J2-A4AE-01										TCGA-J2-A4AE	TCGA Lung Adenocarcinoma (LUAD)	lung adenocarcinoma	Lung					77	L-Upper		TCGA-J2-A4AE-F70639
TCGA-J2-A4AG-01																												TCGA-J2-A4AG-01										TCGA-J2-A4AG	TCGA Lung Adenocarcinoma (LUAD)	lung adenocarcinoma	Lung					66	L-Upper		TCGA-J2-A4AG-F70848
TCGA-L4-A4E5-01																												TCGA-L4-A4E5-01										TCGA-L4-A4E5	TCGA Lung Adenocarcinoma (LUAD)	lung adenocarcinoma	Lung					48	L-Upper		TCGA-L4-A4E5-F49031
TCGA-L4-A4E6-01																												TCGA-L4-A4E6-01										TCGA-L4-A4E6	TCGA Lung Adenocarcinoma (LUAD)	lung adenocarcinoma	Lung					67	R-Upper		TCGA-L4-A4E6-F51277
TCGA-L9-A443-01																												TCGA-L9-A443-01										TCGA-L9-A443	TCGA Lung Adenocarcinoma (LUAD)	lung adenocarcinoma	Lung					63	L-Lower		TCGA-L9-A443-F46410
TCGA-L9-A444-01																												TCGA-L9-A444-01										TCGA-L9-A444	TCGA Lung Adenocarcinoma (LUAD)	lung adenocarcinoma	Lung					60	R-Upper		TCGA-L9-A444-F46270
TCGA-L9-A50W-01																												TCGA-L9-A50W-01										TCGA-L9-A50W	TCGA Lung Adenocarcinoma (LUAD)	lung adenocarcinoma	Lung	NO	NO	NO	NO	75	L-Lower		TCGA-L9-A50W-F50396
TCGA-L9-A5IP-01																												TCGA-L9-A5IP-01										TCGA-L9-A5IP	TCGA Lung Adenocarcinoma (LUAD)	lung adenocarcinoma	Lung					40	R-Upper
TCGA-L9-A743-01																												TCGA-L9-A743-01										TCGA-L9-A743	TCGA Lung Adenocarcinoma (LUAD)	lung adenocarcinoma	Lung					56	L-Upper		TCGA-L9-A743-F66554
TCGA-L9-A7SV-01																												TCGA-L9-A7SV-01										TCGA-L9-A7SV	TCGA Lung Adenocarcinoma (LUAD)	lung adenocarcinoma	Lung					69	L-Lower		TCGA-L9-A7SV-F65116
TCGA-L9-A8F4-01																												TCGA-L9-A8F4-01										TCGA-L9-A8F4	TCGA Lung Adenocarcinoma (LUAD)	lung adenocarcinoma	Lung					64	L-Upper		TCGA-L9-A8F4-F64972
TCGA-MN-A4N1-01																												TCGA-MN-A4N1-01										TCGA-MN-A4N1	TCGA Lung Adenocarcinoma (LUAD)	lung adenocarcinoma	Lung					60	R-Upper		TCGA-MN-A4N1-F56662
TCGA-MN-A4N4-01																												TCGA-MN-A4N4-01										TCGA-MN-A4N4	TCGA Lung Adenocarcinoma (LUAD)	lung adenocarcinoma	Lung					57	L-Upper		TCGA-MN-A4N4-F56667
TCGA-MN-A4N5-01																												TCGA-MN-A4N5-01										TCGA-MN-A4N5	TCGA Lung Adenocarcinoma (LUAD)	lung adenocarcinoma	Lung					63	L-Upper		TCGA-MN-A4N5-F56665
TCGA-MP-A4SV-01																												TCGA-MP-A4SV-01										TCGA-MP-A4SV	TCGA Lung Adenocarcinoma (LUAD)	lung adenocarcinoma	Lung					67	L-Lower
TCGA-MP-A4SW-01																												TCGA-MP-A4SW-01										TCGA-MP-A4SW	TCGA Lung Adenocarcinoma (LUAD)	lung adenocarcinoma	Lung					53	L-Upper
TCGA-MP-A4SY-01																												TCGA-MP-A4SY-01										TCGA-MP-A4SY	TCGA Lung Adenocarcinoma (LUAD)	lung adenocarcinoma	Lung					61	R-Lower
TCGA-MP-A4T2-01																												TCGA-MP-A4T2-01										TCGA-MP-A4T2	TCGA Lung Adenocarcinoma (LUAD)	lung adenocarcinoma	Lung	NO	YES	NO	NO	71	L-Lower		TCGA-MP-A4T2-F41327
TCGA-MP-A4T4-01																												TCGA-MP-A4T4-01										TCGA-MP-A4T4	TCGA Lung Adenocarcinoma (LUAD)	lung adenocarcinoma	Lung					68	R-Lower
TCGA-MP-A4T6-01																												TCGA-MP-A4T6-01										TCGA-MP-A4T6	TCGA Lung Adenocarcinoma (LUAD)	lung adenocarcinoma	Lung					76	L-Lower
TCGA-MP-A4T7-01																												TCGA-MP-A4T7-01										TCGA-MP-A4T7	TCGA Lung Adenocarcinoma (LUAD)	lung adenocarcinoma	Lung					75	R-Lower
TCGA-MP-A4T8-01																												TCGA-MP-A4T8-01										TCGA-MP-A4T8	TCGA Lung Adenocarcinoma (LUAD)	lung adenocarcinoma	Lung					68	L-Upper
TCGA-MP-A4T9-01																												TCGA-MP-A4T9-01										TCGA-MP-A4T9	TCGA Lung Adenocarcinoma (LUAD)	lung adenocarcinoma	Lung	NO	NO	YES		54	L-Upper		TCGA-MP-A4T9-F41357
TCGA-MP-A4TA-01																												TCGA-MP-A4TA-01										TCGA-MP-A4TA	TCGA Lung Adenocarcinoma (LUAD)	lung adenocarcinoma	Lung					75	R-Upper
TCGA-MP-A4TC-01																												TCGA-MP-A4TC-01										TCGA-MP-A4TC	TCGA Lung Adenocarcinoma (LUAD)	lung adenocarcinoma	Lung					77	R-Middle
TCGA-MP-A4TD-01																												TCGA-MP-A4TD-01										TCGA-MP-A4TD	TCGA Lung Adenocarcinoma (LUAD)	lung adenocarcinoma	Lung					71	L-Lower
TCGA-MP-A4TE-01																												TCGA-MP-A4TE-01										TCGA-MP-A4TE	TCGA Lung Adenocarcinoma (LUAD)	lung adenocarcinoma	Lung				NO	56	L-Lower		TCGA-MP-A4TE-F41405
TCGA-MP-A4TF-01																												TCGA-MP-A4TF-01										TCGA-MP-A4TF	TCGA Lung Adenocarcinoma (LUAD)	lung adenocarcinoma	Lung					58	R-Upper
TCGA-MP-A4TH-01																												TCGA-MP-A4TH-01										TCGA-MP-A4TH	TCGA Lung Adenocarcinoma (LUAD)	lung adenocarcinoma	Lung					70	L-Lower		TCGA-MP-A4TH-F69949
TCGA-MP-A4TI-01																												TCGA-MP-A4TI-01										TCGA-MP-A4TI	TCGA Lung Adenocarcinoma (LUAD)	lung adenocarcinoma	Lung					72	R-Lower
TCGA-MP-A4TJ-01																												TCGA-MP-A4TJ-01										TCGA-MP-A4TJ	TCGA Lung Adenocarcinoma (LUAD)	lung adenocarcinoma	Lung					62	R-Upper
TCGA-MP-A4TK-01																												TCGA-MP-A4TK-01										TCGA-MP-A4TK	TCGA Lung Adenocarcinoma (LUAD)	lung adenocarcinoma	Lung	YES	YES		NO	56	R-Lower		TCGA-MP-A4TK-F41426
TCGA-MP-A5C7-01																												TCGA-MP-A5C7-01										TCGA-MP-A5C7	TCGA Lung Adenocarcinoma (LUAD)	lung adenocarcinoma	Lung					76	L-Upper		TCGA-MP-A5C7-F67079
TCGA-NJ-A4YF-01																												TCGA-NJ-A4YF-01										TCGA-NJ-A4YF	TCGA Lung Adenocarcinoma (LUAD)	lung adenocarcinoma	Lung					50	R-Upper		TCGA-NJ-A4YF-F50858
TCGA-NJ-A4YG-01																												TCGA-NJ-A4YG-01										TCGA-NJ-A4YG	TCGA Lung Adenocarcinoma (LUAD)	lung adenocarcinoma	Lung					65	L-Upper		TCGA-NJ-A4YG-F70643
TCGA-NJ-A4YI-01																												TCGA-NJ-A4YI-01										TCGA-NJ-A4YI	TCGA Lung Adenocarcinoma (LUAD)	lung adenocarcinoma	Lung					87	R-Upper		TCGA-NJ-A4YI-F50887
TCGA-NJ-A4YP-01																												TCGA-NJ-A4YP-01										TCGA-NJ-A4YP	TCGA Lung Adenocarcinoma (LUAD)	lung adenocarcinoma	Lung					52	R-Lower		TCGA-NJ-A4YP-F50888
TCGA-NJ-A4YQ-01																												TCGA-NJ-A4YQ-01										TCGA-NJ-A4YQ	TCGA Lung Adenocarcinoma (LUAD)	lung adenocarcinoma	Lung					69	L-Upper		TCGA-NJ-A4YQ-F70646
TCGA-NJ-A55A-01																												TCGA-NJ-A55A-01										TCGA-NJ-A55A	TCGA Lung Adenocarcinoma (LUAD)	lung adenocarcinoma	Lung					76	R-Lower		TCGA-NJ-A55A-F70649
TCGA-NJ-A55O-01																												TCGA-NJ-A55O-01										TCGA-NJ-A55O	TCGA Lung Adenocarcinoma (LUAD)	lung adenocarcinoma	Lung					56	R-Upper		TCGA-NJ-A55O-F50898
TCGA-NJ-A55R-01																												TCGA-NJ-A55R-01										TCGA-NJ-A55R	TCGA Lung Adenocarcinoma (LUAD)	lung adenocarcinoma	Lung					67	L-Upper		TCGA-NJ-A55R-F70652
TCGA-NJ-A7XG-01																												TCGA-NJ-A7XG-01										TCGA-NJ-A7XG	TCGA Lung Adenocarcinoma (LUAD)	lung adenocarcinoma	Lung					49	L-Upper		TCGA-NJ-A7XG-F71390
TCGA-O1-A52J-01																												TCGA-O1-A52J-01										TCGA-O1-A52J	TCGA Lung Adenocarcinoma (LUAD)	lung adenocarcinoma	Lung					74	L-Lower
TCGA-S2-AA1A-01																												TCGA-S2-AA1A-01										TCGA-S2-AA1A	TCGA Lung Adenocarcinoma (LUAD)	lung adenocarcinoma	Lung					68	R-Upper		TCGA-S2-AA1A-F67520
[truncated: 98 more columns]

## Sheet: OS-OS time-Age
Additional file 3: Analysis of patient age as an independent prognostic factor for survival.
sample	samples	history_of_neoadjuvant_treatment	sample_type	OS	OS.time	GSTM5	age_at_initial_pathologic_diagnosis
TCGA-78-7143-01	TCGA-78-7143-01	No	Primary Tumor	1	4961	5.527	62
TCGA-78-8662-01	TCGA-78-8662-01	No	Primary Tumor	1	3361	4.745	53
TCGA-78-7162-01	TCGA-78-7162-01	No	Primary Tumor	1	3169	6.906	75
TCGA-78-7167-01	TCGA-78-7167-01	No	Primary Tumor	1	2681	5.33	77
TCGA-MP-A4SV-01	TCGA-MP-A4SV-01	No	Primary Tumor	1	2620	4.108	67
TCGA-MP-A4T4-01	TCGA-MP-A4T4-01	No	Primary Tumor	1	2617	5.963	68
TCGA-50-5933-01	TCGA-50-5933-01	No	Primary Tumor	1	2393	5.438	72
TCGA-49-4486-01	TCGA-49-4486-01	No	Primary Tumor	1	2318	4.056	72
TCGA-50-5045-01	TCGA-50-5045-01	No	Primary Tumor	1	2174	6.8	57
TCGA-50-5055-01	TCGA-50-5055-01	No	Primary Tumor	1	1830	7.837	79
TCGA-O1-A52J-01	TCGA-O1-A52J-01	No	Primary Tumor	1	1798	5.128	74
TCGA-MP-A4T6-01	TCGA-MP-A4T6-01	No	Primary Tumor	1	1790	4.45	76
TCGA-MP-A4SW-01	TCGA-MP-A4SW-01	No	Primary Tumor	1	1778	5.173	53
TCGA-62-A46R-01	TCGA-62-A46R-01	No	Primary Tumor	1	1725	4.978	54
TCGA-62-A46S-01	TCGA-62-A46S-01	No	Primary Tumor	1	1653	5.439	73
TCGA-55-6972-01	TCGA-55-6972-01	No	Primary Tumor	1	1632	3.878	72
TCGA-78-7537-01	TCGA-78-7537-01	No	Primary Tumor	1	1622	5.894	72
TCGA-73-4658-01	TCGA-73-4658-01	No	Primary Tumor	1	1600	5.885	80
TCGA-73-7499-01	TCGA-73-7499-01	No	Primary Tumor	1	1531	5.614	81
TCGA-78-7633-01	TCGA-78-7633-01	No	Primary Tumor	1	1528	4.442	67
TCGA-MP-A4SY-01	TCGA-MP-A4SY-01	No	Primary Tumor	1	1501	6.014	61
TCGA-50-5068-01	TCGA-50-5068-01	No	Primary Tumor	1	1499	5.479	59
TCGA-62-8402-01	TCGA-62-8402-01	No	Primary Tumor	1	1498	3.303	73
TCGA-38-4628-01	TCGA-38-4628-01	No	Primary Tumor	1	1492	6.499	65
TCGA-62-A46O-01	TCGA-62-A46O-01	No	Primary Tumor	1	1454	4.004	65
TCGA-49-4501-01	TCGA-49-4501-01	No	Primary Tumor	1	1421	7.293	67
TCGA-55-6981-01	TCGA-55-6981-01	No	Primary Tumor	1	1379	5.37	53
TCGA-38-4632-01	TCGA-38-4632-01	No	Primary Tumor	1	1357	4.581	42
TCGA-55-6968-01	TCGA-55-6968-01	No	Primary Tumor	1	1293	3.824	61
TCGA-50-6590-01	TCGA-50-6590-01	No	Primary Tumor	1	1288	3.97	72
TCGA-50-6597-01	TCGA-50-6597-01	No	Primary Tumor	1	1268	7.144	79
TCGA-MP-A4T9-01	TCGA-MP-A4T9-01	No	Primary Tumor	1	1265	6.016	54
TCGA-91-6829-01	TCGA-91-6829-01	No	Primary Tumor	1	1258	6.235	78
TCGA-50-5932-01	TCGA-50-5932-01	No	Primary Tumor	1	1235	4.499	75
TCGA-49-AARE-01	TCGA-49-AARE-01	No	Primary Tumor	1	1229	5.943	51
TCGA-78-7152-01	TCGA-78-7152-01	No	Primary Tumor	1	1215	4.704	65
TCGA-78-8648-01	TCGA-78-8648-01	No	Primary Tumor	1	1209	8.238	58
TCGA-78-7540-01	TCGA-78-7540-01	No	Primary Tumor	1	1197	4.674	66
TCGA-62-A470-01	TCGA-62-A470-01	No	Primary Tumor	1	1194	4.283	84
TCGA-78-7155-01	TCGA-78-7155-01	No	Primary Tumor	1	1171	0	68
TCGA-64-1681-01	TCGA-64-1681-01	No	Primary Tumor	1	1167	5.758	61
TCGA-38-4627-01	TCGA-38-4627-01	No	Primary Tumor	1	1147	8.36	64
TCGA-49-AARN-01	TCGA-49-AARN-01	No	Primary Tumor	1	1135	6.364	56
TCGA-49-4494-01	TCGA-49-4494-01	No	Primary Tumor	1	1081	4.55	77
TCGA-38-4630-01	TCGA-38-4630-01	No	Primary Tumor	1	1073	5.459	75
TCGA-86-7711-01	TCGA-86-7711-01	No	Primary Tumor	1	1046	5.194	70
TCGA-53-7624-01	TCGA-53-7624-01	No	Primary Tumor	1	1043	1.862	40
TCGA-44-3919-01	TCGA-44-3919-01	No	Primary Tumor	1	1026	6.706	71
TCGA-49-4506-01	TCGA-49-4506-01	No	Primary Tumor	1	999	3.975	68
TCGA-55-6982-01	TCGA-55-6982-01	No	Primary Tumor	1	995	7.334	79
TCGA-55-7574-01	TCGA-55-7574-01	No	Primary Tumor	1	995	7.128	64
TCGA-44-6777-01	TCGA-44-6777-01	No	Primary Tumor	1	987	7.516	85
TCGA-78-7156-01	TCGA-78-7156-01	No	Primary Tumor	1	976	4.694	62
TCGA-55-7227-01	TCGA-55-7227-01	No	Primary Tumor	1	952	6.461	77
TCGA-MP-A4TA-01	TCGA-MP-A4TA-01	No	Primary Tumor	1	950	4.634	75
TCGA-78-7535-01	TCGA-78-7535-01	No	Primary Tumor	1	949	5.044	45
TCGA-53-7626-01	TCGA-53-7626-01	No	Primary Tumor	1	929	7.4	76
TCGA-73-4675-01	TCGA-73-4675-01	No	Primary Tumor	1	922	5.451	59
TCGA-49-4512-01	TCGA-49-4512-01	No	Primary Tumor	1	905	7.474	69
TCGA-49-4510-01	TCGA-49-4510-01	No	Primary Tumor	1	896	5.878	51
TCGA-MP-A4TE-01	TCGA-MP-A4TE-01	No	Primary Tumor	1	896	3.737	56
TCGA-49-AAR4-01	TCGA-49-AAR4-01	No	Primary Tumor	1	879	6.248	51
TCGA-49-4488-01	TCGA-49-4488-01	No	Primary Tumor	1	869	4.656	74
TCGA-38-4629-01	TCGA-38-4629-01	No	Primary Tumor	1	864	6.908	68
TCGA-49-4487-01	TCGA-49-4487-01	No	Primary Tumor	1	855	6.263	72
TCGA-78-7145-01	TCGA-78-7145-01	No	Primary Tumor	1	826	4.063	52
TCGA-44-4112-01	TCGA-44-4112-01	No	Primary Tumor	1	808	6.388	60
TCGA-78-7220-01	TCGA-78-7220-01	No	Primary Tumor	1	807	4.397	53
TCGA-38-7271-01	TCGA-38-7271-01	No	Primary Tumor	1	800	7.903	72
TCGA-50-6592-01	TCGA-50-6592-01	No	Primary Tumor	1	777	5.381	71
TCGA-44-2668-01	TCGA-44-2668-01	No	Primary Tumor	1	761	4.751	51
TCGA-55-6984-01	TCGA-55-6984-01	No	Primary Tumor	1	760	3.581	71
TCGA-86-A4JF-01	TCGA-86-A4JF-01	No	Primary Tumor	1	737	4.192	56
TCGA-05-4397-01	TCGA-05-4397-01	No	Primary Tumor	1	731	2.656	65
TCGA-55-8096-01	TCGA-55-8096-01	No	Primary Tumor	1	719	5.993	67
TCGA-73-4659-01	TCGA-73-4659-01	No	Primary Tumor	1	711	6.502	66
TCGA-55-8089-01	TCGA-55-8089-01	No	Primary Tumor	1	702	5.216	56
TCGA-55-1592-01	TCGA-55-1592-01	No	Primary Tumor	1	701	6.268	65
TCGA-78-7160-01	TCGA-78-7160-01	No	Primary Tumor	1	697	5.929	61
TCGA-86-8075-01	TCGA-86-8075-01	No	Primary Tumor	1	694	6.404	66
TCGA-49-AAQV-01	TCGA-49-AAQV-01	No	Primary Tumor	1	677	4.697	63
TCGA-78-7150-01	TCGA-78-7150-01	No	Primary Tumor	1	666	5.637	59
TCGA-99-8033-01	TCGA-99-8033-01	No	Primary Tumor	1	656	4.387	74
TCGA-50-5935-01	TCGA-50-5935-01	No	Primary Tumor	1	653	6.189	86
TCGA-64-1677-01	TCGA-64-1677-01	No	Primary Tumor	1	628	4.371	77
TCGA-78-7148-01	TCGA-78-7148-01	No	Primary Tumor	1	626	5.409	71
TCGA-86-7714-01	TCGA-86-7714-01	No	Primary Tumor	1	625	5.912	61
TCGA-50-5044-01	TCGA-50-5044-01	No	Primary Tumor	1	624	5.84	72
TCGA-55-A4DF-01	TCGA-55-A4DF-01	No	Primary Tumor	1	614	3.651	88
TCGA-55-8512-01	TCGA-55-8512-01	No	Primary Tumor	1	607	7.05	41
TCGA-55-8090-01	TCGA-55-8090-01	No	Primary Tumor	1	598	5.615	80
TCGA-62-A46P-01	TCGA-62-A46P-01	No	Primary Tumor	1	594	5.153	65
TCGA-78-7154-01	TCGA-78-7154-01	No	Primary Tumor	1	593	5.245	72
TCGA-78-7147-01	TCGA-78-7147-01	No	Primary Tumor	1	586	5.048	67
TCGA-MP-A4TK-01	TCGA-MP-A4TK-01	No	Primary Tumor	1	582	7.34	56
TCGA-44-7669-01	TCGA-44-7669-01	No	Primary Tumor	1	574	4.548	59
TCGA-55-7913-01	TCGA-55-7913-01	No	Primary Tumor	1	561	1.721	61
TCGA-44-7661-01	TCGA-44-7661-01	No	Primary Tumor	1	557	4.909	69
TCGA-J2-A4AD-01	TCGA-J2-A4AD-01	No	Primary Tumor	1	550	5.98	61
TCGA-95-7043-01	TCGA-95-7043-01	No	Primary Tumor	1	503	5.463	63
TCGA-44-6779-01	TCGA-44-6779-01	No	Primary Tumor	1	500	3.165	50
TCGA-49-6742-01	TCGA-49-6742-01	No	Primary Tumor	1	488	5.314	70
TCGA-50-5051-01	TCGA-50-5051-01	No	Primary Tumor	1	478	4.454	42
TCGA-55-8299-01	TCGA-55-8299-01	No	Primary Tumor	1	469	6.798	61
TCGA-55-7816-01	TCGA-55-7816-01	No	Primary Tumor	1	468	6.861	49
TCGA-97-8176-01	TCGA-97-8176-01	No	Primary Tumor	1	468	4.855	63
TCGA-55-6970-01	TCGA-55-6970-01	No	Primary Tumor	1	464	4.806	67
TCGA-50-5939-01	TCGA-50-5939-01	No	Primary Tumor	1	460	6.117	85
TCGA-05-4434-01	TCGA-05-4434-01	No	Primary Tumor	1	457	6.324	67
TCGA-62-8398-01	TCGA-62-8398-01	No	Primary Tumor	1	444	5.415	55
TCGA-86-8359-01	TCGA-86-8359-01	No	Primary Tumor	1	444	4.885	52
TCGA-L9-A50W-01	TCGA-L9-A50W-01	No	Primary Tumor	1	442	4.248	75
TCGA-91-8497-01	TCGA-91-8497-01	No	Primary Tumor	1	434	7.665	75
TCGA-50-5931-01	TCGA-50-5931-01	No	Primary Tumor	1	434	5.304	75
TCGA-MP-A4TI-01	TCGA-MP-A4TI-01	No	Primary Tumor	1	429	5.32	72
TCGA-49-4505-01	TCGA-49-4505-01	No	Primary Tumor	1	428	6.236	61
TCGA-62-A46Y-01	TCGA-62-A46Y-01	No	Primary Tumor	1	414	4.731	70
TCGA-44-A4SU-01	TCGA-44-A4SU-01	No	Primary Tumor	1	409	5.692	67
TCGA-49-4490-01	TCGA-49-4490-01	No	Primary Tumor	1	385	6.592	45
TCGA-86-6562-01	TCGA-86-6562-01	No	Primary Tumor	1	376	6.299	52
TCGA-55-8620-01	TCGA-55-8620-01	No	Primary Tumor	1	375	3.755	60
TCGA-50-6594-01	TCGA-50-6594-01	No	Primary Tumor	1	370	2.875	79
TCGA-38-4631-01	TCGA-38-4631-01	No	Primary Tumor	1	354	5.017	72
TCGA-55-7907-01	TCGA-55-7907-01	No	Primary Tumor	1	343	5.582	77
TCGA-73-A9RS-01	TCGA-73-A9RS-01	No	Primary Tumor	1	340	3.157	41
TCGA-MP-A4TJ-01	TCGA-MP-A4TJ-01	No	Primary Tumor	1	339	6.2	62
TCGA-50-6593-01	TCGA-50-6593-01	No	Primary Tumor	1	336	6.212	49
TCGA-MP-A4TF-01	TCGA-MP-A4TF-01	No	Primary Tumor	1	336	3.536	58
TCGA-78-8660-01	TCGA-78-8660-01	No	Primary Tumor	1	321	5.503	69
TCGA-78-7542-01	TCGA-78-7542-01	No	Primary Tumor	1	321	2.718	56
TCGA-50-7109-01	TCGA-50-7109-01	No	Primary Tumor	1	308	4.95	60
TCGA-MP-A4TD-01	TCGA-MP-A4TD-01	No	Primary Tumor	1	307	7.796	71
TCGA-05-4396-01	TCGA-05-4396-01	No	Primary Tumor	1	303	3.872	76
TCGA-4B-A93V-01	TCGA-4B-A93V-01	No	Primary Tumor	1	300	2.859	52
TCGA-78-7161-01	TCGA-78-7161-01	No	Primary Tumor	1	291	5.552	69
TCGA-50-5930-01	TCGA-50-5930-01	No	Primary Tumor	1	282	6.554	47
TCGA-05-5429-01	TCGA-05-5429-01	No	Primary Tumor	1	275	5.392	60
TCGA-05-4418-01	TCGA-05-4418-01	No	Primary Tumor	1	274	4.678	69
TCGA-49-4507-01	TCGA-49-4507-01	No	Primary Tumor	1	268	5.167	73
TCGA-49-AAR9-01	TCGA-49-AAR9-01	No	Primary Tumor	1	260	3.971	61
TCGA-78-7166-01	TCGA-78-7166-01	No	Primary Tumor	1	258	4.794	84
TCGA-50-5936-01	TCGA-50-5936-01	No	Primary Tumor	1	257	6.046	58
TCGA-05-4402-01	TCGA-05-4402-01	No	Primary Tumor	1	244	5.542	57
TCGA-78-7536-01	TCGA-78-7536-01	No	Primary Tumor	1	244	3.074	69
TCGA-55-7284-01	TCGA-55-7284-01	No	Primary Tumor	1	243	6.791	74
TCGA-55-6979-01	TCGA-55-6979-01	No	Primary Tumor	1	237	5.339	59
TCGA-71-8520-01	TCGA-71-8520-01	No	Primary Tumor	1	210	5.411	60
TCGA-L9-A443-01	TCGA-L9-A443-01	No	Primary Tumor	1	193	5.353	63
TCGA-50-6595-01	TCGA-50-6595-01	No	Primary Tumor	1	189	6.057	74
TCGA-55-7914-01	TCGA-55-7914-01	No	Primary Tumor	1	187	6.033	71
TCGA-78-7158-01	TCGA-78-7158-01	No	Primary Tumor	1	179	4.137	59
TCGA-55-6978-01	TCGA-55-6978-01	No	Primary Tumor	1	176	6.233	81
TCGA-78-7146-01	TCGA-78-7146-01	No	Primary Tumor	1	173	3.241	71
TCGA-55-6712-01	TCGA-55-6712-01	No	Primary Tumor	1	171	5.573	71
TCGA-MP-A4T7-01	TCGA-MP-A4T7-01	No	Primary Tumor	1	167	5.617	75
TCGA-97-8174-01	TCGA-97-8174-01	No	Primary Tumor	1	164	6.988	67
TCGA-MP-A4T8-01	TCGA-MP-A4T8-01	No	Primary Tumor	1	161	4.154	68
TCGA-55-8092-01	TCGA-55-8092-01	No	Primary Tumor	1	154	5.211	75
TCGA-62-8394-01	TCGA-62-8394-01	No	Primary Tumor	1	139	5.481	65
TCGA-86-8055-01	TCGA-86-8055-01	No	Primary Tumor	1	124	5.088	79
TCGA-05-4250-01	TCGA-05-4250-01	No	Primary Tumor	1	121	4.617	79
TCGA-50-6591-01	TCGA-50-6591-01	No	Primary Tumor	1	119	2.197	63
TCGA-55-6975-01	TCGA-55-6975-01	No	Primary Tumor	1	118	6.966	61
TCGA-86-A4D0-01	TCGA-86-A4D0-01	No	Primary Tumor	1	116	3.549	48
TCGA-55-A490-01	TCGA-55-A490-01	No	Primary Tumor	1	99	4.532	78
TCGA-44-2666-01	TCGA-44-2666-01	No	Primary Tumor	1	97	6.009	43
TCGA-05-4415-01	TCGA-05-4415-01	No	Primary Tumor	1	91	1.875	57
TCGA-95-7562-01	TCGA-95-7562-01	No	Primary Tumor	1	87	4.523	71
TCGA-MP-A4TC-01	TCGA-MP-A4TC-01	No	Primary Tumor	1	74	6.3	77
TCGA-L9-A5IP-01	TCGA-L9-A5IP-01	No	Primary Tumor	1	58	2.306	40
TCGA-73-4677-01	TCGA-73-4677-01	No	Primary Tumor	1	38	5.443	74
TCGA-93-A4JO-01	TCGA-93-A4JO-01	No	Primary Tumor	1	33	6.041	70
TCGA-50-6673-01	TCGA-50-6673-01	No	Primary Tumor	1	22	5.821	84
TCGA-86-8672-01	TCGA-86-8672-01	No	Primary Tumor	1	19	6.177	59
TCGA-97-7938-01	TCGA-97-7938-01	No	Primary Tumor	1	18	6.794	76
TCGA-NJ-A4YI-01	TCGA-NJ-A4YI-01	No	Primary Tumor	1	4	5.972	87
TCGA-05-4395-01	TCGA-05-4395-01	No	Primary Tumor	1	0	3.52	76
TCGA-78-7163-01	TCGA-78-7163-01	No	Primary Tumor	0	7248	2.77	60
TCGA-78-8640-01	TCGA-78-8640-01	No	Primary Tumor	0	7062	4.915	59
TCGA-49-AARQ-01	TCGA-49-AARQ-01	No	Primary Tumor	0	6732	4.112	41
TCGA-49-AARR-01	TCGA-49-AARR-01	No	Primary Tumor	0	4992	7.533	68
TCGA-49-AAR0-01	TCGA-49-AAR0-01	No	Primary Tumor	0	4765	5.363	57
TCGA-78-7149-01	TCGA-78-7149-01	No	Primary Tumor	0	3940	4.627	71
TCGA-49-AARO-01	TCGA-49-AARO-01	No	Primary Tumor	0	3759	6.441	39
TCGA-38-4626-01	TCGA-38-4626-01	No	Primary Tumor	0	3674	6.561	57
TCGA-78-7153-01	TCGA-78-7153-01	No	Primary Tumor	0	3635	5.593	65
TCGA-55-6986-01	TCGA-55-6986-01	No	Primary Tumor	0	3261	5.813	74
TCGA-50-5049-01	TCGA-50-5049-01	No	Primary Tumor	0	3094	6.46	70
TCGA-38-4625-01	TCGA-38-4625-01	No	Primary Tumor	0	2973	5.783	66
TCGA-55-6983-01	TCGA-55-6983-01	No	Primary Tumor	0	2823	6.355	81
TCGA-62-8399-01	TCGA-62-8399-01	No	Primary Tumor	0	2696	6.157	62
TCGA-64-5774-01	TCGA-64-5774-01	No	Primary Tumor	0	2676	3.003	60
TCGA-44-6776-01	TCGA-44-6776-01	No	Primary Tumor	0	2616	5.206	60
TCGA-73-4662-01	TCGA-73-4662-01	No	Primary Tumor	0	2515	6.078	65
TCGA-64-1679-01	TCGA-64-1679-01	No	Primary Tumor	0	2488	6.427	58
TCGA-55-6642-01	TCGA-55-6642-01	No	Primary Tumor	0	2449	6.902	63
TCGA-78-8655-01	TCGA-78-8655-01	No	Primary Tumor	0	2360	5.726	77
TCGA-NJ-A4YG-01	TCGA-NJ-A4YG-01	No	Primary Tumor	0	2261	5.679	65
TCGA-MP-A5C7-01	TCGA-MP-A5C7-01	No	Primary Tumor	0	2248	3.957	76
TCGA-49-AAR2-01	TCGA-49-AAR2-01	No	Primary Tumor	0	2224	4.29	64
TCGA-62-A46V-01	TCGA-62-A46V-01	No	Primary Tumor	0	2199	5.256	78
TCGA-NJ-A4YF-01	TCGA-NJ-A4YF-01	No	Primary Tumor	0	2161	4.017	50
TCGA-55-6987-01	TCGA-55-6987-01	No	Primary Tumor	0	2137	5.716	77
TCGA-55-6980-01	TCGA-55-6980-01	No	Primary Tumor	0	2109	6.813	56
TCGA-62-A46U-01	TCGA-62-A46U-01	No	Primary Tumor	0	2067	5.151	71
TCGA-55-1596-01	TCGA-55-1596-01	No	Primary Tumor	0	2065	3.87	55
TCGA-78-7159-01	TCGA-78-7159-01	No	Primary Tumor	0	1974	4.56	60
TCGA-97-7547-01	TCGA-97-7547-01	No	Primary Tumor	0	1965	6.565	67
TCGA-97-7552-01	TCGA-97-7552-01	No	Primary Tumor	0	1932	6.38	70
TCGA-49-AAR3-01	TCGA-49-AAR3-01	No	Primary Tumor	0	1893	3.722	69
TCGA-97-7553-01	TCGA-97-7553-01	No	Primary Tumor	0	1870	7.582	58
TCGA-44-6778-01	TCGA-44-6778-01	No	Primary Tumor	0	1864	6.578	59
TCGA-50-5942-01	TCGA-50-5942-01	No	Primary Tumor	0	1847	6.995	67
TCGA-50-5944-01	TCGA-50-5944-01	No	Primary Tumor	0	1750	7.72	69
TCGA-64-1676-01	TCGA-64-1676-01	No	Primary Tumor	0	1728	4.49	58
TCGA-49-4514-01	TCGA-49-4514-01	No	Primary Tumor	0	1700	3.113	79
TCGA-49-6744-01	TCGA-49-6744-01	No	Primary Tumor	0	1683	7.026	64
TCGA-49-6743-01	TCGA-49-6743-01	No	Primary Tumor	0	1621	5.223	81
TCGA-50-5946-01	TCGA-50-5946-01	No	Primary Tumor	0	1617	6.735	62
TCGA-64-5781-01	TCGA-64-5781-01	No	Primary Tumor	0	1559	6.786	55
TCGA-05-4249-01	TCGA-05-4249-01	No	Primary Tumor	0	1523	6.01	67
TCGA-55-1595-01	TCGA-55-1595-01	No	Primary Tumor	0	1479	6.038	74
TCGA-50-5941-01	TCGA-50-5941-01	No	Primary Tumor	0	1474	5.672	55
TCGA-50-5066-01	TCGA-50-5066-01	No	Primary Tumor	0	1442	5.637	72
TCGA-NJ-A4YQ-01	TCGA-NJ-A4YQ-01	No	Primary Tumor	0	1432	4.989	69
TCGA-05-4398-01	TCGA-05-4398-01	No	Primary Tumor	0	1431	5.222	47
TCGA-44-2656-01	TCGA-44-2656-01	No	Primary Tumor	0	1429	5.653	59
TCGA-55-6971-01	TCGA-55-6971-01	No	Primary Tumor	0	1400	5.627	59
TCGA-05-4389-01	TCGA-05-4389-01	No	Primary Tumor	0	1369	4.039	70
TCGA-44-2659-01	TCGA-44-2659-01	No	Primary Tumor	0	1367	7.324	65
TCGA-44-2657-01	TCGA-44-2657-01	No	Primary Tumor	0	1351	7.323	74
TCGA-44-2655-01	TCGA-44-2655-01	No	Primary Tumor	0	1324	6.359	65
TCGA-64-5778-01	TCGA-64-5778-01	No	Primary Tumor	0	1305	5.41	60
TCGA-44-2665-01	TCGA-44-2665-01	No	Primary Tumor	0	1301	7.941	55
TCGA-62-8397-01	TCGA-62-8397-01	No	Primary Tumor	0	1289	5.112	70
TCGA-97-7546-01	TCGA-97-7546-01	No	Primary Tumor	0	1285	7.286	76
TCGA-44-2662-01	TCGA-44-2662-01	No	Primary Tumor	0	1280	5.427	65
TCGA-95-7039-01	TCGA-95-7039-01	No	Primary Tumor	0	1272	4.921	54
TCGA-62-A471-01	TCGA-62-A471-01	No	Primary Tumor	0	1246	6.492	64
TCGA-55-6969-01	TCGA-55-6969-01	No	Primary Tumor	0	1239	6.1	52
TCGA-55-6985-01	TCGA-55-6985-01	No	Primary Tumor	0	1233	5.993	58
TCGA-62-8395-01	TCGA-62-8395-01	No	Primary Tumor	0	1216	6.256	80
TCGA-73-7498-01	TCGA-73-7498-01	No	Primary Tumor	0	1189	6.659	58
TCGA-64-1678-01	TCGA-64-1678-01	No	Primary Tumor	0	1189	3.499	70
TCGA-55-1594-01	TCGA-55-1594-01	No	Primary Tumor	0	1178	4.643	68
TCGA-MN-A4N4-01	TCGA-MN-A4N4-01	No	Primary Tumor	0	1175	6.435	57
TCGA-44-3398-01	TCGA-44-3398-01	No	Primary Tumor	0	1163	8.077	77
TCGA-44-2661-01	TCGA-44-2661-01	No	Primary Tumor	0	1159	7.26	69
TCGA-86-7713-01	TCGA-86-7713-01	No	Primary Tumor	0	1157	3.855	70
TCGA-86-8054-01	TCGA-86-8054-01	No	Primary Tumor	0	1148	4.458	61
TCGA-44-3396-01	TCGA-44-3396-01	No	Primary Tumor	0	1130	5.992	74
TCGA-64-1680-01	TCGA-64-1680-01	No	Primary Tumor	0	1126	5.317	63
TCGA-05-4390-01	TCGA-05-4390-01	No	Primary Tumor	0	1126	5.149	58
TCGA-50-8457-01	TCGA-50-8457-01	No	Primary Tumor	0	1125	8.053	63
TCGA-50-8459-01	TCGA-50-8459-01	No	Primary Tumor	0	1119	7.583	68
TCGA-99-8028-01	TCGA-99-8028-01	No	Primary Tumor	0	1118	7.524	50
TCGA-44-7667-01	TCGA-44-7667-01	No	Primary Tumor	0	1097	4.296	49
TCGA-J2-A4AE-01	TCGA-J2-A4AE-01	No	Primary Tumor	0	1079	6.192	77
TCGA-86-7955-01	TCGA-86-7955-01	No	Primary Tumor	0	1072	2.297	62
TCGA-53-A4EZ-01	TCGA-53-A4EZ-01	No	Primary Tumor	0	1071	3.489	63
TCGA-99-8025-01	TCGA-99-8025-01	No	Primary Tumor	0	1060	5.614	72
TCGA-55-7910-01	TCGA-55-7910-01	No	Primary Tumor	0	1040	3.983	50
TCGA-44-3918-01	TCGA-44-3918-01	No	Primary Tumor	0	1036	6.613	60
TCGA-44-5643-01	TCGA-44-5643-01	No	Primary Tumor	0	1013	3.403	53
TCGA-86-7953-01	TCGA-86-7953-01	No	Primary Tumor	0	997	4.477	69
TCGA-86-8076-01	TCGA-86-8076-01	No	Primary Tumor	0	993	5.321	42
TCGA-J2-A4AG-01	TCGA-J2-A4AG-01	No	Primary Tumor	0	988	6.957	66
TCGA-55-8207-01	TCGA-55-8207-01	No	Primary Tumor	0	977	7.246	73
TCGA-86-8279-01	TCGA-86-8279-01	No	Primary Tumor	0	949	5.326	46
TCGA-86-7701-01	TCGA-86-7701-01	No	Primary Tumor	0	947	6.162	66
TCGA-86-8278-01	TCGA-86-8278-01	No	Primary Tumor	0	944	6.387	63
TCGA-86-8669-01	TCGA-86-8669-01	No	Primary Tumor	0	938	4.221	64
TCGA-55-5899-01	TCGA-55-5899-01	No	Primary Tumor	0	930	6.234	58
TCGA-05-4424-01	TCGA-05-4424-01	No	Primary Tumor	0	913	6.272	70
TCGA-05-4420-01	TCGA-05-4420-01	No	Primary Tumor	0	912	5.21	41
TCGA-62-A472-01	TCGA-62-A472-01	No	Primary Tumor	0	910	4.651	70
TCGA-55-8085-01	TCGA-55-8085-01	No	Primary Tumor	0	904	4.117	64
TCGA-86-A456-01	TCGA-86-A456-01	No	Primary Tumor	0	896	5.745	78
TCGA-44-7671-01	TCGA-44-7671-01	No	Primary Tumor	0	889	5.972	64
TCGA-55-7995-01	TCGA-55-7995-01	No	Primary Tumor	0	889	4.872	73
TCGA-55-8206-01	TCGA-55-8206-01	No	Primary Tumor	0	888	7.172	56
TCGA-05-5425-01	TCGA-05-5425-01	No	Primary Tumor	0	882	4.979	68
TCGA-44-7670-01	TCGA-44-7670-01	No	Primary Tumor	0	882	4.195	47
TCGA-55-7281-01	TCGA-55-7281-01	No	Primary Tumor	0	872	6.093	70
TCGA-64-5815-01	TCGA-64-5815-01	No	Primary Tumor	0	866	6.083	74
TCGA-64-5779-01	TCGA-64-5779-01	No	Primary Tumor	0	864	5.272	61
TCGA-44-5644-01	TCGA-44-5644-01	No	Primary Tumor	0	863	4.294	51
TCGA-86-8673-01	TCGA-86-8673-01	No	Primary Tumor	0	862	4.388	61
TCGA-44-5645-01	TCGA-44-5645-01	No	Primary Tumor	0	852	7.392	61
TCGA-44-6147-01	TCGA-44-6147-01	No	Primary Tumor	0	845	5.826	67
TCGA-91-6847-01	TCGA-91-6847-01	No	Primary Tumor	0	842	3.358	62
TCGA-86-8671-01	TCGA-86-8671-01	No	Primary Tumor	0	839	7.383	72
TCGA-95-8039-01	TCGA-95-8039-01	No	Primary Tumor	0	830	5.248	72
TCGA-50-8460-01	TCGA-50-8460-01	No	Primary Tumor	0	829	6.112	74
TCGA-MN-A4N1-01	TCGA-MN-A4N1-01	No	Primary Tumor	0	827	4.891	60
TCGA-83-5908-01	TCGA-83-5908-01	No	Primary Tumor	0	824	5.057	59
TCGA-55-7570-01	TCGA-55-7570-01	No	Primary Tumor	0	824	4.425	60
TCGA-69-8453-01	TCGA-69-8453-01	No	Primary Tumor	0	813	7.024	77
TCGA-86-8674-01	TCGA-86-8674-01	No	Primary Tumor	0	806	3.475	50
TCGA-86-A4P8-01	TCGA-86-A4P8-01	No	Primary Tumor	0	805	8.213	59
TCGA-73-4666-01	TCGA-73-4666-01	No	Primary Tumor	0	800	4.218	52
TCGA-55-8513-01	TCGA-55-8513-01	No	Primary Tumor	0	791	6.05	77
TCGA-05-4426-01	TCGA-05-4426-01	No	Primary Tumor	0	791	4.727	71
TCGA-78-7539-01	TCGA-78-7539-01	No	Primary Tumor	0	791	4.548	75
TCGA-05-4427-01	TCGA-05-4427-01	No	Primary Tumor	0	791	4.405	65
TCGA-97-7554-01	TCGA-97-7554-01	No	Primary Tumor	0	775	6.749	83
TCGA-55-7815-01	TCGA-55-7815-01	No	Primary Tumor	0	773	4.173	76
TCGA-05-4430-01	TCGA-05-4430-01	No	Primary Tumor	0	761	6.61	59
TCGA-05-4432-01	TCGA-05-4432-01	No	Primary Tumor	0	761	5.351	66
TCGA-99-7458-01	TCGA-99-7458-01	No	Primary Tumor	0	747	6.653	74
TCGA-MP-A4TH-01	TCGA-MP-A4TH-01	No	Primary Tumor	0	741	7.099	70
TCGA-86-8073-01	TCGA-86-8073-01	No	Primary Tumor	0	740	6.74	58
TCGA-J2-8192-01	TCGA-J2-8192-01	No	Primary Tumor	0	739	7.093	65
TCGA-05-4433-01	TCGA-05-4433-01	No	Primary Tumor	0	730	6.522	82
TCGA-44-6146-01	TCGA-44-6146-01	No	Primary Tumor	0	728	5.141	64
TCGA-J2-8194-01	TCGA-J2-8194-01	No	Primary Tumor	0	724	4.853	69
TCGA-44-7672-01	TCGA-44-7672-01	No	Primary Tumor	0	719	6.674	52
TCGA-93-A4JN-01	TCGA-93-A4JN-01	No	Primary Tumor	0	718	5.183	71
TCGA-55-7724-01	TCGA-55-7724-01	No	Primary Tumor	0	705	7.804	76
TCGA-44-6775-01	TCGA-44-6775-01	No	Primary Tumor	0	705	6.025	72
TCGA-44-6148-01	TCGA-44-6148-01	No	Primary Tumor	0	704	10.28	60
TCGA-55-7728-01	TCGA-55-7728-01	No	Primary Tumor	0	704	4.902	64
TCGA-86-8280-01	TCGA-86-8280-01	No	Primary Tumor	0	701	7.428	54
TCGA-44-7659-01	TCGA-44-7659-01	No	Primary Tumor	0	691	5.632	70
TCGA-69-7763-01	TCGA-69-7763-01	No	Primary Tumor	0	690	7.014	69
TCGA-55-A48X-01	TCGA-55-A48X-01	No	Primary Tumor	0	689	5.863	63
TCGA-93-7347-01	TCGA-93-7347-01	No	Primary Tumor	0	683	6.705	76
TCGA-49-6767-01	TCGA-49-6767-01	No	Primary Tumor	0	677	2.909	46
TCGA-55-8208-01	TCGA-55-8208-01	No	Primary Tumor	0	674	6.214	73
TCGA-05-5428-01	TCGA-05-5428-01	No	Primary Tumor	0	670	4.978	57
TCGA-55-7576-01	TCGA-55-7576-01	No	Primary Tumor	0	670	4.477	54
TCGA-05-4425-01	TCGA-05-4425-01	No	Primary Tumor	0	669	6.408	70
TCGA-L9-A743-01	TCGA-L9-A743-01	No	Primary Tumor	0	664	5.647	56
TCGA-99-AA5R-01	TCGA-99-AA5R-01	No	Primary Tumor	0	658	8.694	70
TCGA-44-6774-01	TCGA-44-6774-01	No	Primary Tumor	0	658	5.803	56
TCGA-97-8547-01	TCGA-97-8547-01	No	Primary Tumor	0	657	5.431	78
TCGA-86-8358-01	TCGA-86-8358-01	No	Primary Tumor	0	653	4.747	44
TCGA-55-7726-01	TCGA-55-7726-01	No	Primary Tumor	0	652	6.222	72
TCGA-97-A4M0-01	TCGA-97-A4M0-01	No	Primary Tumor	0	652	4.938	60
TCGA-55-A48Z-01	TCGA-55-A48Z-01	No	Primary Tumor	0	651	5.977	60
TCGA-95-A4VK-01	TCGA-95-A4VK-01	No	Primary Tumor	0	651	5.489	74
TCGA-97-A4M5-01	TCGA-97-A4M5-01	No	Primary Tumor	0	634	7.138	83
TCGA-55-A48Y-01	TCGA-55-A48Y-01	No	Primary Tumor	0	630	6.428	69
TCGA-97-A4M7-01	TCGA-97-A4M7-01	No	Primary Tumor	0	629	6.194	74
TCGA-97-8552-01	TCGA-97-8552-01	No	Primary Tumor	0	626	6.693	55
TCGA-55-A491-01	TCGA-55-A491-01	No	Primary Tumor	0	626	5.328	81
TCGA-97-A4M2-01	TCGA-97-A4M2-01	No	Primary Tumor	0	624	6.754	66
TCGA-55-8508-01	TCGA-55-8508-01	No	Primary Tumor	0	617	4.915	60
TCGA-NJ-A7XG-01	TCGA-NJ-A7XG-01	No	Primary Tumor	0	617	3.408	49
TCGA-97-A4LX-01	TCGA-97-A4LX-01	No	Primary Tumor	0	614	6.085	81
TCGA-67-3770-01	TCGA-67-3770-01	No	Primary Tumor	0	610	6.451	70
TCGA-67-3771-01	TCGA-67-3771-01	No	Primary Tumor	0	610	5.562	77
TCGA-05-4405-01	TCGA-05-4405-01	No	Primary Tumor	0	610	5.395	74
TCGA-55-7283-01	TCGA-55-7283-01	No	Primary Tumor	0	609	6.745	76
TCGA-55-A4DG-01	TCGA-55-A4DG-01	No	Primary Tumor	0	608	7.048	71
TCGA-05-4382-01	TCGA-05-4382-01	No	Primary Tumor	0	607	6.181	68
TCGA-95-A4VP-01	TCGA-95-A4VP-01	No	Primary Tumor	0	605	7.456	66
TCGA-86-7954-01	TCGA-86-7954-01	No	Primary Tumor	0	605	3.873	68
TCGA-NJ-A55R-01	TCGA-NJ-A55R-01	No	Primary Tumor	0	603	5.898	67
TCGA-91-A4BD-01	TCGA-91-A4BD-01	No	Primary Tumor	0	603	4.343	78
TCGA-55-7994-01	TCGA-55-7994-01	No	Primary Tumor	0	603	2.994	81
TCGA-97-A4M1-01	TCGA-97-A4M1-01	No	Primary Tumor	0	601	7.724	52
TCGA-55-8091-01	TCGA-55-8091-01	No	Primary Tumor	0	600	6.034	74
TCGA-55-8205-01	TCGA-55-8205-01	No	Primary Tumor	0	599	5.07	76
TCGA-55-A492-01	TCGA-55-A492-01	No	Primary Tumor	0	596	6.653	70
TCGA-44-6145-01	TCGA-44-6145-01	No	Primary Tumor	0	595	6.178	62
TCGA-44-7660-01	TCGA-44-7660-01	No	Primary Tumor	0	592	3.974	72
TCGA-69-A59K-01	TCGA-69-A59K-01	No	Primary Tumor	0	591	4.678	60
TCGA-93-A4JP-01	TCGA-93-A4JP-01	No	Primary Tumor	0	578	7.405	64
TCGA-05-4403-01	TCGA-05-4403-01	No	Primary Tumor	0	578	6.28	76
TCGA-L4-A4E5-01	TCGA-L4-A4E5-01	No	Primary Tumor	0	578	3.828	48
TCGA-67-3772-01	TCGA-67-3772-01	No	Primary Tumor	0	573	7.009	82
TCGA-97-A4M6-01	TCGA-97-A4M6-01	No	Primary Tumor	0	568	6.888	45
TCGA-95-7567-01	TCGA-95-7567-01	No	Primary Tumor	0	568	4.778	61
TCGA-97-8171-01	TCGA-97-8171-01	No	Primary Tumor	0	568	2.53	81
TCGA-55-7903-01	TCGA-55-7903-01	No	Primary Tumor	0	567	4.243	64
TCGA-L9-A7SV-01	TCGA-L9-A7SV-01	No	Primary Tumor	0	565	4.041	69
TCGA-97-7937-01	TCGA-97-7937-01	No	Primary Tumor	0	564	4.824	65
TCGA-95-A4VN-01	TCGA-95-A4VN-01	No	Primary Tumor	0	553	4.509	62
TCGA-55-8511-01	TCGA-55-8511-01	No	Primary Tumor	0	552	5.306	73
TCGA-97-8175-01	TCGA-97-8175-01	No	Primary Tumor	0	551	4.722	55
TCGA-55-8203-01	TCGA-55-8203-01	No	Primary Tumor	0	547	5.042	69
TCGA-55-A57B-01	TCGA-55-A57B-01	No	Primary Tumor	0	546	6.67	80
TCGA-97-8172-01	TCGA-97-8172-01	No	Primary Tumor	0	545	8.303	75
TCGA-55-8094-01	TCGA-55-8094-01	No	Primary Tumor	0	541	3.313	51
TCGA-97-A4M3-01	TCGA-97-A4M3-01	No	Primary Tumor	0	540	5.264	69
TCGA-55-8510-01	TCGA-55-8510-01	No	Primary Tumor	0	539	6.637	55
TCGA-55-7911-01	TCGA-55-7911-01	No	Primary Tumor	0	537	4.936	70
TCGA-55-8614-01	TCGA-55-8614-01	No	Primary Tumor	0	536	5.608	76
TCGA-55-8301-01	TCGA-55-8301-01	No	Primary Tumor	0	534	5.657	58
TCGA-93-7348-01	TCGA-93-7348-01	No	Primary Tumor	0	531	5.786	75
TCGA-93-A4JQ-01	TCGA-93-A4JQ-01	No	Primary Tumor	0	526	6.231	49
TCGA-49-6745-01	TCGA-49-6745-01	No	Primary Tumor	0	522	5.796	82
TCGA-55-8514-01	TCGA-55-8514-01	No	Primary Tumor	0	520	5.38	70
TCGA-55-8621-01	TCGA-55-8621-01	No	Primary Tumor	0	515	7.972	75
TCGA-55-8204-01	TCGA-55-8204-01	No	Primary Tumor	0	515	5.308	87
TCGA-S2-AA1A-01	TCGA-S2-AA1A-01	No	Primary Tumor	0	513	7.548	68
TCGA-91-8496-01	TCGA-91-8496-01	No	Primary Tumor	0	505	7.51	63
TCGA-97-8177-01	TCGA-97-8177-01	No	Primary Tumor	0	499	6.815	59
TCGA-91-7771-01	TCGA-91-7771-01	No	Primary Tumor	0	492	6.682	62
TCGA-55-7573-01	TCGA-55-7573-01	No	Primary Tumor	0	487	7.495	72
TCGA-44-A479-01	TCGA-44-A479-01	No	Primary Tumor	0	486	6.832	73
TCGA-97-7941-01	TCGA-97-7941-01	No	Primary Tumor	0	484	7.03	72
TCGA-55-A494-01	TCGA-55-A494-01	No	Primary Tumor	0	481	1.472	61
TCGA-55-8302-01	TCGA-55-8302-01	No	Primary Tumor	0	478	5.143	54
TCGA-95-7947-01	TCGA-95-7947-01	No	Primary Tumor	0	477	4.154	67
TCGA-55-8097-01	TCGA-55-8097-01	No	Primary Tumor	0	476	6.775	60
TCGA-L9-A8F4-01	TCGA-L9-A8F4-01	No	Primary Tumor	0	476	5.946	64
TCGA-95-7948-01	TCGA-95-7948-01	No	Primary Tumor	0	476	3.952	42
TCGA-73-4668-01	TCGA-73-4668-01	No	Primary Tumor	0	467	4.107	66
TCGA-44-A47A-01	TCGA-44-A47A-01	No	Primary Tumor	0	466	5.12	78
TCGA-55-8087-01	TCGA-55-8087-01	No	Primary Tumor	0	462	6.294	59
TCGA-05-5420-01	TCGA-05-5420-01	No	Primary Tumor	0	457	5.773	67
TCGA-05-4417-01	TCGA-05-4417-01	No	Primary Tumor	0	455	6.717	51
TCGA-67-4679-01	TCGA-67-4679-01	No	Primary Tumor	0	448	7.342	69
TCGA-38-6178-01	TCGA-38-6178-01	No	Primary Tumor	0	448	5.456	70
TCGA-55-8615-01	TCGA-55-8615-01	No	Primary Tumor	0	446	4.045	67
TCGA-55-7725-01	TCGA-55-7725-01	No	Primary Tumor	0	442	6.024	68
TCGA-55-8505-01	TCGA-55-8505-01	No	Primary Tumor	0	440	5.339	62
TCGA-L4-A4E6-01	TCGA-L4-A4E6-01	No	Primary Tumor	0	435	6.927	67
TCGA-97-8179-01	TCGA-97-8179-01	No	Primary Tumor	0	435	6.178	72
TCGA-55-6543-01	TCGA-55-6543-01	No	Primary Tumor	0	435	4.933	60
TCGA-67-3773-01	TCGA-67-3773-01	No	Primary Tumor	0	427	6.414	84
TCGA-05-4384-01	TCGA-05-4384-01	No	Primary Tumor	0	426	6.329	66
TCGA-69-8253-01	TCGA-69-8253-01	No	Primary Tumor	0	426	5.804	59
TCGA-53-7813-01	TCGA-53-7813-01	No	Primary Tumor	0	424	4.738	51
TCGA-86-8668-01	TCGA-86-8668-01	No	Primary Tumor	0	423	6.496	61
TCGA-67-6217-01	TCGA-67-6217-01	No	Primary Tumor	0	422	6.514	73
TCGA-55-8507-01	TCGA-55-8507-01	No	Primary Tumor	0	418	6.742	53
TCGA-91-6836-01	TCGA-91-6836-01	No	Primary Tumor	0	417	3.16	52
TCGA-55-8619-01	TCGA-55-8619-01	No	Primary Tumor	0	416	7.62	72
TCGA-86-A4P7-01	TCGA-86-A4P7-01	No	Primary Tumor	0	415	6.813	63
TCGA-44-A4SS-01	TCGA-44-A4SS-01	No	Primary Tumor	0	415	5.001	73
TCGA-69-7764-01	TCGA-69-7764-01	No	Primary Tumor	0	414	6.073	75
TCGA-69-7980-01	TCGA-69-7980-01	No	Primary Tumor	0	411	5.872	70
TCGA-69-8254-01	TCGA-69-8254-01	No	Primary Tumor	0	409	5.235	85
TCGA-69-7979-01	TCGA-69-7979-01	No	Primary Tumor	0	408	5.027	71
TCGA-67-3774-01	TCGA-67-3774-01	No	Primary Tumor	0	385	6.267	73
TCGA-44-8117-01	TCGA-44-8117-01	No	Primary Tumor	0	385	5.023	54
TCGA-95-7944-01	TCGA-95-7944-01	No	Primary Tumor	0	377	5.354	71
TCGA-91-6840-01	TCGA-91-6840-01	No	Primary Tumor	0	372	4.754	59
TCGA-05-4422-01	TCGA-05-4422-01	No	Primary Tumor	0	365	3.425	68
TCGA-49-6761-01	TCGA-49-6761-01	No	Primary Tumor	0	354	5.419	68
TCGA-86-8585-01	TCGA-86-8585-01	No	Primary Tumor	0	353	5.782	57
TCGA-44-A47G-01	TCGA-44-A47G-01	No	Primary Tumor	0	351	5.69	73
TCGA-91-6828-01	TCGA-91-6828-01	No	Primary Tumor	0	323	5.006	70
TCGA-91-6831-01	TCGA-91-6831-01	No	Primary Tumor	0	310	5.029	66
TCGA-L9-A444-01	TCGA-L9-A444-01	No	Primary Tumor	0	307	5.739	60
TCGA-44-A47B-01	TCGA-44-A47B-01	No	Primary Tumor	0	287	4.207	79
TCGA-44-8119-01	TCGA-44-8119-01	No	Primary Tumor	0	285	2.971	73
TCGA-35-5375-01	TCGA-35-5375-01	No	Primary Tumor	0	264	6.031	61
TCGA-44-8120-01	TCGA-44-8120-01	No	Primary Tumor	0	260	5.835	58
TCGA-71-6725-01	TCGA-71-6725-01	No	Primary Tumor	0	256	2.856	48
TCGA-69-7973-01	TCGA-69-7973-01	No	Primary Tumor	0	230	5.496	42
TCGA-35-4122-01	TCGA-35-4122-01	No	Primary Tumor	0	225	5.984	69
TCGA-91-6848-01	TCGA-91-6848-01	No	Primary Tumor	0	224	4.455	59
TCGA-44-7662-01	TCGA-44-7662-01	No	Primary Tumor	0	218	5.793	61
TCGA-69-7760-01	TCGA-69-7760-01	No	Primary Tumor	0	202	5.092	73
TCGA-69-7761-01	TCGA-69-7761-01	No	Primary Tumor	0	186	5.336	84
TCGA-69-7974-01	TCGA-69-7974-01	No	Primary Tumor	0	184	5.457	54
TCGA-35-4123-01	TCGA-35-4123-01	No	Primary Tumor	0	182	6.005	38
TCGA-86-6851-01	TCGA-86-6851-01	No	Primary Tumor	0	179	5.373	73
TCGA-67-6215-01	TCGA-67-6215-01	No	Primary Tumor	0	174	5.99	52
TCGA-69-7765-01	TCGA-69-7765-01	No	Primary Tumor	0	165	6.947	56
TCGA-05-5423-01	TCGA-05-5423-01	No	Primary Tumor	0	151	5.806	65
TCGA-67-6216-01	TCGA-67-6216-01	No	Primary Tumor	0	141	4.511	57
TCGA-86-8056-01	TCGA-86-8056-01	No	Primary Tumor	0	139	4.895	63
TCGA-69-7978-01	TCGA-69-7978-01	No	Primary Tumor	0	134	5.811	59
TCGA-38-A44F-01	TCGA-38-A44F-01	No	Primary Tumor	0	133	7.552	80
TCGA-73-4670-01	TCGA-73-4670-01	No	Primary Tumor	0	131	5.997	69
TCGA-69-8255-01	TCGA-69-8255-01	No	Primary Tumor	0	129	3.629	71
TCGA-55-7727-01	TCGA-55-7727-01	No	Primary Tumor	0	119	4.738	70
TCGA-95-8494-01	TCGA-95-8494-01	No	Primary Tumor	0	84	3.846	67
TCGA-MN-A4N5-01	TCGA-MN-A4N5-01	No	Primary Tumor	0	84	2.613	63
TCGA-91-6835-01	TCGA-91-6835-01	No	Primary Tumor	0	79	6.112	81
TCGA-05-5715-01	TCGA-05-5715-01	No	Primary Tumor	0	62	5.045	69
TCGA-91-6830-01	TCGA-91-6830-01	No	Primary Tumor	0	60	7.298	65
TCGA-NJ-A4YP-01	TCGA-NJ-A4YP-01	No	Primary Tumor	0	50	4.977	52
TCGA-55-8616-01	TCGA-55-8616-01	No	Primary Tumor	0	48	6.308	58
TCGA-91-A4BC-01	TCGA-91-A4BC-01	No	Primary Tumor	0	44	6.509	59
TCGA-99-8032-01	TCGA-99-8032-01	No	Primary Tumor	0	44	6.418	61
TCGA-91-8499-01	TCGA-91-8499-01	No	Primary Tumor	0	36	3.68	76
TCGA-91-6849-01	TCGA-91-6849-01	No	Primary Tumor	0	35	5.674	75
TCGA-55-A493-01	TCGA-55-A493-01	No	Primary Tumor	0	28	3.958	54
TCGA-86-8074-01	TCGA-86-8074-01	No	Primary Tumor	0	24	5.171	62
TCGA-NJ-A55A-01	TCGA-NJ-A55A-01	No	Primary Tumor	0	15	7.065	76
TCGA-35-3615-01	TCGA-35-3615-01	No	Primary Tumor	0	14	5.023	57
TCGA-NJ-A55O-01	TCGA-NJ-A55O-01	No	Primary Tumor	0	13	5.974	56
TCGA-55-8506-01	TCGA-55-8506-01	No	Primary Tumor	0	11	3.743	62
TCGA-05-4410-01	TCGA-05-4410-01	No	Primary Tumor	0	0	5.707	62
TCGA-86-8281-01	TCGA-86-8281-01	No	Primary Tumor	0	0	5.271	75
TCGA-05-4244-01	TCGA-05-4244-01	No	Primary Tumor	0	0	4.708	70

## Sheet: OS-OS time-gender
Additional file 3: Analysis of patient gender as an independent prognostic factor for survival.
sample	samples	history_of_neoadjuvant_treatment	sample_type	OS	OS.time	gender	GSTM5
TCGA-78-7143-01	TCGA-78-7143-01	No	Primary Tumor	1	4961	FEMALE	5.527
TCGA-78-8662-01	TCGA-78-8662-01	No	Primary Tumor	1	3361	FEMALE	4.745
TCGA-78-7162-01	TCGA-78-7162-01	No	Primary Tumor	1	3169	MALE	6.906
TCGA-78-7167-01	TCGA-78-7167-01	No	Primary Tumor	1	2681	MALE	5.33
TCGA-MP-A4SV-01	TCGA-MP-A4SV-01	No	Primary Tumor	1	2620	MALE	4.108
TCGA-MP-A4T4-01	TCGA-MP-A4T4-01	No	Primary Tumor	1	2617	FEMALE	5.963
TCGA-50-5933-01	TCGA-50-5933-01	No	Primary Tumor	1	2393	MALE	5.438
TCGA-49-4486-01	TCGA-49-4486-01	No	Primary Tumor	1	2318	MALE	4.056
TCGA-50-5045-01	TCGA-50-5045-01	No	Primary Tumor	1	2174	FEMALE	6.8
TCGA-75-5125-01	TCGA-75-5125-01	No	Primary Tumor	1	2027	MALE	4.212
TCGA-50-5055-01	TCGA-50-5055-01	No	Primary Tumor	1	1830	FEMALE	7.837
TCGA-O1-A52J-01	TCGA-O1-A52J-01	No	Primary Tumor	1	1798	FEMALE	5.128
TCGA-MP-A4T6-01	TCGA-MP-A4T6-01	No	Primary Tumor	1	1790	FEMALE	4.45
TCGA-MP-A4SW-01	TCGA-MP-A4SW-01	No	Primary Tumor	1	1778	MALE	5.173
TCGA-62-A46R-01	TCGA-62-A46R-01	No	Primary Tumor	1	1725	FEMALE	4.978
TCGA-62-A46S-01	TCGA-62-A46S-01	No	Primary Tumor	1	1653	MALE	5.439
TCGA-55-6972-01	TCGA-55-6972-01	No	Primary Tumor	1	1632	MALE	3.878
TCGA-78-7537-01	TCGA-78-7537-01	No	Primary Tumor	1	1622	MALE	5.894
TCGA-73-4658-01	TCGA-73-4658-01	No	Primary Tumor	1	1600	FEMALE	5.885
TCGA-73-7499-01	TCGA-73-7499-01	No	Primary Tumor	1	1531	FEMALE	5.614
TCGA-78-7633-01	TCGA-78-7633-01	No	Primary Tumor	1	1528	MALE	4.442
TCGA-75-6212-01	TCGA-75-6212-01	No	Primary Tumor	1	1516	FEMALE	3.574
TCGA-MP-A4SY-01	TCGA-MP-A4SY-01	No	Primary Tumor	1	1501	MALE	6.014
TCGA-50-5068-01	TCGA-50-5068-01	No	Primary Tumor	1	1499	FEMALE	5.479
TCGA-62-8402-01	TCGA-62-8402-01	No	Primary Tumor	1	1498	FEMALE	3.303
TCGA-38-4628-01	TCGA-38-4628-01	No	Primary Tumor	1	1492	FEMALE	6.499
TCGA-62-A46O-01	TCGA-62-A46O-01	No	Primary Tumor	1	1454	FEMALE	4.004
TCGA-49-4501-01	TCGA-49-4501-01	No	Primary Tumor	1	1421	FEMALE	7.293
TCGA-55-6981-01	TCGA-55-6981-01	No	Primary Tumor	1	1379	FEMALE	5.37
TCGA-38-4632-01	TCGA-38-4632-01	No	Primary Tumor	1	1357	MALE	4.581
TCGA-55-6968-01	TCGA-55-6968-01	No	Primary Tumor	1	1293	MALE	3.824
TCGA-50-6590-01	TCGA-50-6590-01	No	Primary Tumor	1	1288	FEMALE	3.97
TCGA-50-6597-01	TCGA-50-6597-01	No	Primary Tumor	1	1268	FEMALE	7.144
TCGA-MP-A4T9-01	TCGA-MP-A4T9-01	No	Primary Tumor	1	1265	FEMALE	6.016
TCGA-91-6829-01	TCGA-91-6829-01	No	Primary Tumor	1	1258	MALE	6.235
TCGA-50-5932-01	TCGA-50-5932-01	No	Primary Tumor	1	1235	MALE	4.499
TCGA-49-AARE-01	TCGA-49-AARE-01	No	Primary Tumor	1	1229	FEMALE	5.943
TCGA-78-7152-01	TCGA-78-7152-01	No	Primary Tumor	1	1215	MALE	4.704
TCGA-78-8648-01	TCGA-78-8648-01	No	Primary Tumor	1	1209	FEMALE	8.238
TCGA-78-7540-01	TCGA-78-7540-01	No	Primary Tumor	1	1197	FEMALE	4.674
TCGA-62-A470-01	TCGA-62-A470-01	No	Primary Tumor	1	1194	MALE	4.283
TCGA-78-7155-01	TCGA-78-7155-01	No	Primary Tumor	1	1171	MALE	0
TCGA-64-1681-01	TCGA-64-1681-01	No	Primary Tumor	1	1167	FEMALE	5.758
TCGA-38-4627-01	TCGA-38-4627-01	No	Primary Tumor	1	1147	FEMALE	8.36
TCGA-49-AARN-01	TCGA-49-AARN-01	No	Primary Tumor	1	1135	FEMALE	6.364
TCGA-75-6214-01	TCGA-75-6214-01	No	Primary Tumor	1	1115	FEMALE	4.332
TCGA-49-4494-01	TCGA-49-4494-01	No	Primary Tumor	1	1081	MALE	4.55
TCGA-38-4630-01	TCGA-38-4630-01	No	Primary Tumor	1	1073	FEMALE	5.459
TCGA-86-7711-01	TCGA-86-7711-01	No	Primary Tumor	1	1046	MALE	5.194
TCGA-53-7624-01	TCGA-53-7624-01	No	Primary Tumor	1	1043	FEMALE	1.862
TCGA-44-3919-01	TCGA-44-3919-01	No	Primary Tumor	1	1026	FEMALE	6.706
TCGA-49-4506-01	TCGA-49-4506-01	No	Primary Tumor	1	999	FEMALE	3.975
TCGA-55-6982-01	TCGA-55-6982-01	No	Primary Tumor	1	995	FEMALE	7.334
TCGA-55-7574-01	TCGA-55-7574-01	No	Primary Tumor	1	995	FEMALE	7.128
TCGA-44-6777-01	TCGA-44-6777-01	No	Primary Tumor	1	987	FEMALE	7.516
TCGA-78-7156-01	TCGA-78-7156-01	No	Primary Tumor	1	976	MALE	4.694
TCGA-55-7227-01	TCGA-55-7227-01	No	Primary Tumor	1	952	MALE	6.461
TCGA-MP-A4TA-01	TCGA-MP-A4TA-01	No	Primary Tumor	1	950	FEMALE	4.634
TCGA-78-7535-01	TCGA-78-7535-01	No	Primary Tumor	1	949	MALE	5.044
TCGA-53-7626-01	TCGA-53-7626-01	No	Primary Tumor	1	929	FEMALE	7.4
TCGA-73-4675-01	TCGA-73-4675-01	No	Primary Tumor	1	922	MALE	5.451
TCGA-49-4512-01	TCGA-49-4512-01	No	Primary Tumor	1	905	FEMALE	7.474
TCGA-49-4510-01	TCGA-49-4510-01	No	Primary Tumor	1	896	FEMALE	5.878
TCGA-MP-A4TE-01	TCGA-MP-A4TE-01	No	Primary Tumor	1	896	MALE	3.737
TCGA-49-AAR4-01	TCGA-49-AAR4-01	No	Primary Tumor	1	879	MALE	6.248
TCGA-49-4488-01	TCGA-49-4488-01	No	Primary Tumor	1	869	FEMALE	4.656
TCGA-38-4629-01	TCGA-38-4629-01	No	Primary Tumor	1	864	MALE	6.908
TCGA-49-4487-01	TCGA-49-4487-01	No	Primary Tumor	1	855	FEMALE	6.263
TCGA-78-7145-01	TCGA-78-7145-01	No	Primary Tumor	1	826	FEMALE	4.063
TCGA-44-4112-01	TCGA-44-4112-01	No	Primary Tumor	1	808	FEMALE	6.388
TCGA-78-7220-01	TCGA-78-7220-01	No	Primary Tumor	1	807	FEMALE	4.397
TCGA-38-7271-01	TCGA-38-7271-01	No	Primary Tumor	1	800	FEMALE	7.903
TCGA-50-6592-01	TCGA-50-6592-01	No	Primary Tumor	1	777	FEMALE	5.381
TCGA-44-2668-01	TCGA-44-2668-01	No	Primary Tumor	1	761	MALE	4.751
TCGA-55-6984-01	TCGA-55-6984-01	No	Primary Tumor	1	760	FEMALE	3.581
TCGA-86-A4JF-01	TCGA-86-A4JF-01	No	Primary Tumor	1	737	MALE	4.192
TCGA-05-4397-01	TCGA-05-4397-01	No	Primary Tumor	1	731	MALE	2.656
TCGA-55-8096-01	TCGA-55-8096-01	No	Primary Tumor	1	719	FEMALE	5.993
TCGA-73-4659-01	TCGA-73-4659-01	No	Primary Tumor	1	711	MALE	6.502
TCGA-55-8089-01	TCGA-55-8089-01	No	Primary Tumor	1	702	MALE	5.216
TCGA-55-1592-01	TCGA-55-1592-01	No	Primary Tumor	1	701	MALE	6.268
TCGA-78-7160-01	TCGA-78-7160-01	No	Primary Tumor	1	697	MALE	5.929
TCGA-86-8075-01	TCGA-86-8075-01	No	Primary Tumor	1	694	FEMALE	6.404
TCGA-49-AAQV-01	TCGA-49-AAQV-01	No	Primary Tumor	1	677	FEMALE	4.697
TCGA-78-7150-01	TCGA-78-7150-01	No	Primary Tumor	1	666	MALE	5.637
TCGA-99-8033-01	TCGA-99-8033-01	No	Primary Tumor	1	656	FEMALE	4.387
TCGA-50-5935-01	TCGA-50-5935-01	No	Primary Tumor	1	653	FEMALE	6.189
TCGA-64-1677-01	TCGA-64-1677-01	No	Primary Tumor	1	628	FEMALE	4.371
TCGA-78-7148-01	TCGA-78-7148-01	No	Primary Tumor	1	626	MALE	5.409
TCGA-86-7714-01	TCGA-86-7714-01	No	Primary Tumor	1	625	FEMALE	5.912
TCGA-50-5044-01	TCGA-50-5044-01	No	Primary Tumor	1	624	FEMALE	5.84
TCGA-55-A4DF-01	TCGA-55-A4DF-01	No	Primary Tumor	1	614	MALE	3.651
TCGA-55-8512-01	TCGA-55-8512-01	No	Primary Tumor	1	607	MALE	7.05
TCGA-55-8090-01	TCGA-55-8090-01	No	Primary Tumor	1	598	MALE	5.615
TCGA-62-A46P-01	TCGA-62-A46P-01	No	Primary Tumor	1	594	MALE	5.153
TCGA-78-7154-01	TCGA-78-7154-01	No	Primary Tumor	1	593	MALE	5.245
TCGA-78-7147-01	TCGA-78-7147-01	No	Primary Tumor	1	586	FEMALE	5.048
TCGA-MP-A4TK-01	TCGA-MP-A4TK-01	No	Primary Tumor	1	582	FEMALE	7.34
TCGA-44-7669-01	TCGA-44-7669-01	No	Primary Tumor	1	574	MALE	4.548
TCGA-55-7913-01	TCGA-55-7913-01	No	Primary Tumor	1	561	FEMALE	1.721
TCGA-44-7661-01	TCGA-44-7661-01	No	Primary Tumor	1	557	FEMALE	4.909
TCGA-J2-A4AD-01	TCGA-J2-A4AD-01	No	Primary Tumor	1	550	FEMALE	5.98
TCGA-95-7043-01	TCGA-95-7043-01	No	Primary Tumor	1	503	FEMALE	5.463
TCGA-44-6779-01	TCGA-44-6779-01	No	Primary Tumor	1	500	FEMALE	3.165
TCGA-49-6742-01	TCGA-49-6742-01	No	Primary Tumor	1	488	MALE	5.314
TCGA-50-5051-01	TCGA-50-5051-01	No	Primary Tumor	1	478	FEMALE	4.454
TCGA-55-8299-01	TCGA-55-8299-01	No	Primary Tumor	1	469	FEMALE	6.798
TCGA-55-7816-01	TCGA-55-7816-01	No	Primary Tumor	1	468	FEMALE	6.861
TCGA-97-8176-01	TCGA-97-8176-01	No	Primary Tumor	1	468	MALE	4.855
TCGA-55-6970-01	TCGA-55-6970-01	No	Primary Tumor	1	464	FEMALE	4.806
TCGA-50-5939-01	TCGA-50-5939-01	No	Primary Tumor	1	460	MALE	6.117
TCGA-05-4434-01	TCGA-05-4434-01	No	Primary Tumor	1	457	FEMALE	6.324
TCGA-62-8398-01	TCGA-62-8398-01	No	Primary Tumor	1	444	MALE	5.415
TCGA-86-8359-01	TCGA-86-8359-01	No	Primary Tumor	1	444	MALE	4.885
TCGA-L9-A50W-01	TCGA-L9-A50W-01	No	Primary Tumor	1	442	MALE	4.248
TCGA-91-8497-01	TCGA-91-8497-01	No	Primary Tumor	1	434	FEMALE	7.665
TCGA-50-5931-01	TCGA-50-5931-01	No	Primary Tumor	1	434	FEMALE	5.304
TCGA-MP-A4TI-01	TCGA-MP-A4TI-01	No	Primary Tumor	1	429	MALE	5.32
TCGA-49-4505-01	TCGA-49-4505-01	No	Primary Tumor	1	428	FEMALE	6.236
TCGA-62-A46Y-01	TCGA-62-A46Y-01	No	Primary Tumor	1	414	FEMALE	4.731
TCGA-44-A4SU-01	TCGA-44-A4SU-01	No	Primary Tumor	1	409	FEMALE	5.692
TCGA-49-4490-01	TCGA-49-4490-01	No	Primary Tumor	1	385	FEMALE	6.592
TCGA-86-6562-01	TCGA-86-6562-01	No	Primary Tumor	1	376	MALE	6.299
TCGA-55-8620-01	TCGA-55-8620-01	No	Primary Tumor	1	375	MALE	3.755
TCGA-50-6594-01	TCGA-50-6594-01	No	Primary Tumor	1	370	FEMALE	2.875
TCGA-38-4631-01	TCGA-38-4631-01	No	Primary Tumor	1	354	FEMALE	5.017
TCGA-55-7907-01	TCGA-55-7907-01	No	Primary Tumor	1	343	MALE	5.582
TCGA-73-A9RS-01	TCGA-73-A9RS-01	No	Primary Tumor	1	340	MALE	3.157
TCGA-MP-A4TJ-01	TCGA-MP-A4TJ-01	No	Primary Tumor	1	339	FEMALE	6.2
TCGA-50-6593-01	TCGA-50-6593-01	No	Primary Tumor	1	336	FEMALE	6.212
TCGA-MP-A4TF-01	TCGA-MP-A4TF-01	No	Primary Tumor	1	336	FEMALE	3.536
TCGA-78-8660-01	TCGA-78-8660-01	No	Primary Tumor	1	321	MALE	5.503
TCGA-78-7542-01	TCGA-78-7542-01	No	Primary Tumor	1	321	MALE	2.718
TCGA-50-7109-01	TCGA-50-7109-01	No	Primary Tumor	1	308	MALE	4.95
TCGA-MP-A4TD-01	TCGA-MP-A4TD-01	No	Primary Tumor	1	307	MALE	7.796
TCGA-05-4396-01	TCGA-05-4396-01	No	Primary Tumor	1	303	MALE	3.872
TCGA-4B-A93V-01	TCGA-4B-A93V-01	No	Primary Tumor	1	300	FEMALE	2.859
TCGA-78-7161-01	TCGA-78-7161-01	No	Primary Tumor	1	291	FEMALE	5.552
TCGA-50-5930-01	TCGA-50-5930-01	No	Primary Tumor	1	282	MALE	6.554
TCGA-05-5429-01	TCGA-05-5429-01	No	Primary Tumor	1	275	MALE	5.392
TCGA-05-4418-01	TCGA-05-4418-01	No	Primary Tumor	1	274	MALE	4.678
TCGA-49-4507-01	TCGA-49-4507-01	No	Primary Tumor	1	268	FEMALE	5.167
TCGA-49-AAR9-01	TCGA-49-AAR9-01	No	Primary Tumor	1	260	MALE	3.971
TCGA-78-7166-01	TCGA-78-7166-01	No	Primary Tumor	1	258	MALE	4.794
TCGA-50-5936-01	TCGA-50-5936-01	No	Primary Tumor	1	257	MALE	6.046
TCGA-05-4402-01	TCGA-05-4402-01	No	Primary Tumor	1	244	FEMALE	5.542
TCGA-78-7536-01	TCGA-78-7536-01	No	Primary Tumor	1	244	MALE	3.074
TCGA-55-7284-01	TCGA-55-7284-01	No	Primary Tumor	1	243	MALE	6.791
TCGA-55-6979-01	TCGA-55-6979-01	No	Primary Tumor	1	237	FEMALE	5.339
TCGA-71-8520-01	TCGA-71-8520-01	No	Primary Tumor	1	210	FEMALE	5.411
TCGA-L9-A443-01	TCGA-L9-A443-01	No	Primary Tumor	1	193	FEMALE	5.353
TCGA-50-6595-01	TCGA-50-6595-01	No	Primary Tumor	1	189	FEMALE	6.057
TCGA-55-7914-01	TCGA-55-7914-01	No	Primary Tumor	1	187	FEMALE	6.033
TCGA-78-7158-01	TCGA-78-7158-01	No	Primary Tumor	1	179	FEMALE	4.137
TCGA-55-6978-01	TCGA-55-6978-01	No	Primary Tumor	1	176	MALE	6.233
TCGA-78-7146-01	TCGA-78-7146-01	No	Primary Tumor	1	173	FEMALE	3.241
TCGA-55-6712-01	TCGA-55-6712-01	No	Primary Tumor	1	171	MALE	5.573
TCGA-MP-A4T7-01	TCGA-MP-A4T7-01	No	Primary Tumor	1	167	FEMALE	5.617
TCGA-97-8174-01	TCGA-97-8174-01	No	Primary Tumor	1	164	MALE	6.988
TCGA-MP-A4T8-01	TCGA-MP-A4T8-01	No	Primary Tumor	1	161	MALE	4.154
TCGA-55-8092-01	TCGA-55-8092-01	No	Primary Tumor	1	154	MALE	5.211
TCGA-62-8394-01	TCGA-62-8394-01	No	Primary Tumor	1	139	FEMALE	5.481
TCGA-86-8055-01	TCGA-86-8055-01	No	Primary Tumor	1	124	MALE	5.088
TCGA-05-4250-01	TCGA-05-4250-01	No	Primary Tumor	1	121	FEMALE	4.617
TCGA-50-6591-01	TCGA-50-6591-01	No	Primary Tumor	1	119	FEMALE	2.197
TCGA-55-6975-01	TCGA-55-6975-01	No	Primary Tumor	1	118	MALE	6.966
TCGA-86-A4D0-01	TCGA-86-A4D0-01	No	Primary Tumor	1	116	MALE	3.549
TCGA-55-A490-01	TCGA-55-A490-01	No	Primary Tumor	1	99	MALE	4.532
TCGA-44-2666-01	TCGA-44-2666-01	No	Primary Tumor	1	97	MALE	6.009
TCGA-05-4415-01	TCGA-05-4415-01	No	Primary Tumor	1	91	MALE	1.875
TCGA-95-7562-01	TCGA-95-7562-01	No	Primary Tumor	1	87	MALE	4.523
TCGA-MP-A4TC-01	TCGA-MP-A4TC-01	No	Primary Tumor	1	74	MALE	6.3
TCGA-L9-A5IP-01	TCGA-L9-A5IP-01	No	Primary Tumor	1	58	FEMALE	2.306
TCGA-73-4677-01	TCGA-73-4677-01	No	Primary Tumor	1	38	MALE	5.443
TCGA-93-A4JO-01	TCGA-93-A4JO-01	No	Primary Tumor	1	33	MALE	6.041
TCGA-50-6673-01	TCGA-50-6673-01	No	Primary Tumor	1	22	FEMALE	5.821
TCGA-86-8672-01	TCGA-86-8672-01	No	Primary Tumor	1	19	MALE	6.177
TCGA-97-7938-01	TCGA-97-7938-01	No	Primary Tumor	1	18	FEMALE	6.794
TCGA-NJ-A4YI-01	TCGA-NJ-A4YI-01	No	Primary Tumor	1	4	FEMALE	5.972
TCGA-05-4395-01	TCGA-05-4395-01	No	Primary Tumor	1	0	MALE	3.52
TCGA-78-7163-01	TCGA-78-7163-01	No	Primary Tumor	0	7248	MALE	2.77
TCGA-78-8640-01	TCGA-78-8640-01	No	Primary Tumor	0	7062	MALE	4.915
TCGA-49-AARQ-01	TCGA-49-AARQ-01	No	Primary Tumor	0	6732	FEMALE	4.112
TCGA-49-AARR-01	TCGA-49-AARR-01	No	Primary Tumor	0	4992	MALE	7.533
TCGA-49-AAR0-01	TCGA-49-AAR0-01	No	Primary Tumor	0	4765	MALE	5.363
TCGA-78-7149-01	TCGA-78-7149-01	No	Primary Tumor	0	3940	MALE	4.627
TCGA-49-AARO-01	TCGA-49-AARO-01	No	Primary Tumor	0	3759	FEMALE	6.441
TCGA-38-4626-01	TCGA-38-4626-01	No	Primary Tumor	0	3674	FEMALE	6.561
TCGA-78-7153-01	TCGA-78-7153-01	No	Primary Tumor	0	3635	FEMALE	5.593
TCGA-75-7025-01	TCGA-75-7025-01	No	Primary Tumor	0	3305	MALE	7.338
TCGA-55-6986-01	TCGA-55-6986-01	No	Primary Tumor	0	3261	FEMALE	5.813
TCGA-50-5049-01	TCGA-50-5049-01	No	Primary Tumor	0	3094	MALE	6.46
TCGA-75-7027-01	TCGA-75-7027-01	No	Primary Tumor	0	3059	MALE	6.157
TCGA-38-4625-01	TCGA-38-4625-01	No	Primary Tumor	0	2973	FEMALE	5.783
TCGA-80-5608-01	TCGA-80-5608-01	No	Primary Tumor	0	2832	FEMALE	4.333
TCGA-55-6983-01	TCGA-55-6983-01	No	Primary Tumor	0	2823	MALE	6.355
TCGA-62-8399-01	TCGA-62-8399-01	No	Primary Tumor	0	2696	MALE	6.157
TCGA-64-5774-01	TCGA-64-5774-01	No	Primary Tumor	0	2676	MALE	3.003
TCGA-44-6776-01	TCGA-44-6776-01	No	Primary Tumor	0	2616	FEMALE	5.206
TCGA-80-5611-01	TCGA-80-5611-01	No	Primary Tumor	0	2595	MALE	3.789
TCGA-75-6206-01	TCGA-75-6206-01	No	Primary Tumor	0	2590	MALE	5.751
TCGA-73-4662-01	TCGA-73-4662-01	No	Primary Tumor	0	2515	FEMALE	6.078
TCGA-64-1679-01	TCGA-64-1679-01	No	Primary Tumor	0	2488	FEMALE	6.427
TCGA-55-6642-01	TCGA-55-6642-01	No	Primary Tumor	0	2449	MALE	6.902
TCGA-75-5146-01	TCGA-75-5146-01	No	Primary Tumor	0	2368	MALE	7.061
TCGA-78-8655-01	TCGA-78-8655-01	No	Primary Tumor	0	2360	FEMALE	5.726
TCGA-NJ-A4YG-01	TCGA-NJ-A4YG-01	No	Primary Tumor	0	2261	MALE	5.679
TCGA-MP-A5C7-01	TCGA-MP-A5C7-01	No	Primary Tumor	0	2248	FEMALE	3.957
TCGA-49-AAR2-01	TCGA-49-AAR2-01	No	Primary Tumor	0	2224	MALE	4.29
TCGA-62-A46V-01	TCGA-62-A46V-01	No	Primary Tumor	0	2199	FEMALE	5.256
TCGA-NJ-A4YF-01	TCGA-NJ-A4YF-01	No	Primary Tumor	0	2161	FEMALE	4.017
TCGA-55-6987-01	TCGA-55-6987-01	No	Primary Tumor	0	2137	MALE	5.716
TCGA-55-6980-01	TCGA-55-6980-01	No	Primary Tumor	0	2109	MALE	6.813
TCGA-62-A46U-01	TCGA-62-A46U-01	No	Primary Tumor	0	2067	FEMALE	5.151
TCGA-55-1596-01	TCGA-55-1596-01	No	Primary Tumor	0	2065	MALE	3.87
TCGA-78-7159-01	TCGA-78-7159-01	No	Primary Tumor	0	1974	FEMALE	4.56
TCGA-97-7547-01	TCGA-97-7547-01	No	Primary Tumor	0	1965	FEMALE	6.565
TCGA-97-7552-01	TCGA-97-7552-01	No	Primary Tumor	0	1932	MALE	6.38
TCGA-49-AAR3-01	TCGA-49-AAR3-01	No	Primary Tumor	0	1893	MALE	3.722
TCGA-97-7553-01	TCGA-97-7553-01	No	Primary Tumor	0	1870	FEMALE	7.582
TCGA-44-6778-01	TCGA-44-6778-01	No	Primary Tumor	0	1864	MALE	6.578
TCGA-50-5942-01	TCGA-50-5942-01	No	Primary Tumor	0	1847	FEMALE	6.995
TCGA-50-5944-01	TCGA-50-5944-01	No	Primary Tumor	0	1750	FEMALE	7.72
TCGA-64-1676-01	TCGA-64-1676-01	No	Primary Tumor	0	1728	MALE	4.49
TCGA-49-4514-01	TCGA-49-4514-01	No	Primary Tumor	0	1700	FEMALE	3.113
TCGA-49-6744-01	TCGA-49-6744-01	No	Primary Tumor	0	1683	FEMALE	7.026
TCGA-49-6743-01	TCGA-49-6743-01	No	Primary Tumor	0	1621	FEMALE	5.223
TCGA-50-5946-01	TCGA-50-5946-01	No	Primary Tumor	0	1617	MALE	6.735
TCGA-64-5781-01	TCGA-64-5781-01	No	Primary Tumor	0	1559	FEMALE	6.786
TCGA-05-4249-01	TCGA-05-4249-01	No	Primary Tumor	0	1523	MALE	6.01
TCGA-55-1595-01	TCGA-55-1595-01	No	Primary Tumor	0	1479	FEMALE	6.038
TCGA-50-5941-01	TCGA-50-5941-01	No	Primary Tumor	0	1474	FEMALE	5.672
TCGA-50-5066-01	TCGA-50-5066-01	No	Primary Tumor	0	1442	MALE	5.637
TCGA-NJ-A4YQ-01	TCGA-NJ-A4YQ-01	No	Primary Tumor	0	1432	FEMALE	4.989
TCGA-05-4398-01	TCGA-05-4398-01	No	Primary Tumor	0	1431	FEMALE	5.222
TCGA-44-2656-01	TCGA-44-2656-01	No	Primary Tumor	0	1429	MALE	5.653
TCGA-55-6971-01	TCGA-55-6971-01	No	Primary Tumor	0	1400	FEMALE	5.627
TCGA-05-4389-01	TCGA-05-4389-01	No	Primary Tumor	0	1369	MALE	4.039
TCGA-44-2659-01	TCGA-44-2659-01	No	Primary Tumor	0	1367	FEMALE	7.324
TCGA-44-2657-01	TCGA-44-2657-01	No	Primary Tumor	0	1351	FEMALE	7.323
TCGA-75-5147-01	TCGA-75-5147-01	No	Primary Tumor	0	1333	FEMALE	6.954
TCGA-44-2655-01	TCGA-44-2655-01	No	Primary Tumor	0	1324	FEMALE	6.359
TCGA-64-5778-01	TCGA-64-5778-01	No	Primary Tumor	0	1305	MALE	5.41
TCGA-44-2665-01	TCGA-44-2665-01	No	Primary Tumor	0	1301	FEMALE	7.941
TCGA-62-8397-01	TCGA-62-8397-01	No	Primary Tumor	0	1289	FEMALE	5.112
TCGA-97-7546-01	TCGA-97-7546-01	No	Primary Tumor	0	1285	FEMALE	7.286
TCGA-44-2662-01	TCGA-44-2662-01	No	Primary Tumor	0	1280	MALE	5.427
TCGA-95-7039-01	TCGA-95-7039-01	No	Primary Tumor	0	1272	FEMALE	4.921
TCGA-62-A471-01	TCGA-62-A471-01	No	Primary Tumor	0	1246	MALE	6.492
TCGA-55-6969-01	TCGA-55-6969-01	No	Primary Tumor	0	1239	MALE	6.1
TCGA-55-6985-01	TCGA-55-6985-01	No	Primary Tumor	0	1233	FEMALE	5.993
TCGA-62-8395-01	TCGA-62-8395-01	No	Primary Tumor	0	1216	FEMALE	6.256
TCGA-73-7498-01	TCGA-73-7498-01	No	Primary Tumor	0	1189	FEMALE	6.659
TCGA-64-1678-01	TCGA-64-1678-01	No	Primary Tumor	0	1189	FEMALE	3.499
TCGA-55-1594-01	TCGA-55-1594-01	No	Primary Tumor	0	1178	MALE	4.643
TCGA-MN-A4N4-01	TCGA-MN-A4N4-01	No	Primary Tumor	0	1175	MALE	6.435
TCGA-44-3398-01	TCGA-44-3398-01	No	Primary Tumor	0	1163	FEMALE	8.077
TCGA-44-2661-01	TCGA-44-2661-01	No	Primary Tumor	0	1159	FEMALE	7.26
TCGA-86-7713-01	TCGA-86-7713-01	No	Primary Tumor	0	1157	MALE	3.855
TCGA-86-8054-01	TCGA-86-8054-01	No	Primary Tumor	0	1148	MALE	4.458
TCGA-44-3396-01	TCGA-44-3396-01	No	Primary Tumor	0	1130	FEMALE	5.992
TCGA-05-4390-01	TCGA-05-4390-01	No	Primary Tumor	0	1126	FEMALE	5.149
TCGA-64-1680-01	TCGA-64-1680-01	No	Primary Tumor	0	1126	MALE	5.317
TCGA-50-8457-01	TCGA-50-8457-01	No	Primary Tumor	0	1125	FEMALE	8.053
TCGA-50-8459-01	TCGA-50-8459-01	No	Primary Tumor	0	1119	MALE	7.583
TCGA-99-8028-01	TCGA-99-8028-01	No	Primary Tumor	0	1118	FEMALE	7.524
TCGA-44-7667-01	TCGA-44-7667-01	No	Primary Tumor	0	1097	FEMALE	4.296
TCGA-J2-A4AE-01	TCGA-J2-A4AE-01	No	Primary Tumor	0	1079	FEMALE	6.192
TCGA-86-7955-01	TCGA-86-7955-01	No	Primary Tumor	0	1072	MALE	2.297
TCGA-53-A4EZ-01	TCGA-53-A4EZ-01	No	Primary Tumor	0	1071	MALE	3.489
TCGA-99-8025-01	TCGA-99-8025-01	No	Primary Tumor	0	1060	FEMALE	5.614
TCGA-55-7910-01	TCGA-55-7910-01	No	Primary Tumor	0	1040	FEMALE	3.983
TCGA-44-3918-01	TCGA-44-3918-01	No	Primary Tumor	0	1036	FEMALE	6.613
TCGA-44-5643-01	TCGA-44-5643-01	No	Primary Tumor	0	1013	MALE	3.403
TCGA-86-7953-01	TCGA-86-7953-01	No	Primary Tumor	0	997	FEMALE	4.477
TCGA-86-8076-01	TCGA-86-8076-01	No	Primary Tumor	0	993	MALE	5.321
TCGA-J2-A4AG-01	TCGA-J2-A4AG-01	No	Primary Tumor	0	988	FEMALE	6.957
TCGA-55-8207-01	TCGA-55-8207-01	No	Primary Tumor	0	977	MALE	7.246
TCGA-86-8279-01	TCGA-86-8279-01	No	Primary Tumor	0	949	MALE	5.326
TCGA-86-7701-01	TCGA-86-7701-01	No	Primary Tumor	0	947	MALE	6.162
TCGA-86-8278-01	TCGA-86-8278-01	No	Primary Tumor	0	944	FEMALE	6.387
TCGA-86-8669-01	TCGA-86-8669-01	No	Primary Tumor	0	938	MALE	4.221
TCGA-55-5899-01	TCGA-55-5899-01	No	Primary Tumor	0	930	MALE	6.234
TCGA-05-4424-01	TCGA-05-4424-01	No	Primary Tumor	0	913	MALE	6.272
TCGA-05-4420-01	TCGA-05-4420-01	No	Primary Tumor	0	912	MALE	5.21
TCGA-62-A472-01	TCGA-62-A472-01	No	Primary Tumor	0	910	MALE	4.651
TCGA-55-8085-01	TCGA-55-8085-01	No	Primary Tumor	0	904	MALE	4.117
TCGA-86-A456-01	TCGA-86-A456-01	No	Primary Tumor	0	896	FEMALE	5.745
TCGA-55-7995-01	TCGA-55-7995-01	No	Primary Tumor	0	889	FEMALE	4.872
TCGA-44-7671-01	TCGA-44-7671-01	No	Primary Tumor	0	889	MALE	5.972
TCGA-55-8206-01	TCGA-55-8206-01	No	Primary Tumor	0	888	MALE	7.172
TCGA-44-7670-01	TCGA-44-7670-01	No	Primary Tumor	0	882	FEMALE	4.195
TCGA-05-5425-01	TCGA-05-5425-01	No	Primary Tumor	0	882	MALE	4.979
TCGA-55-7281-01	TCGA-55-7281-01	No	Primary Tumor	0	872	FEMALE	6.093
TCGA-64-5815-01	TCGA-64-5815-01	No	Primary Tumor	0	866	MALE	6.083
TCGA-64-5779-01	TCGA-64-5779-01	No	Primary Tumor	0	864	MALE	5.272
TCGA-44-5644-01	TCGA-44-5644-01	No	Primary Tumor	0	863	FEMALE	4.294
TCGA-86-8673-01	TCGA-86-8673-01	No	Primary Tumor	0	862	MALE	4.388
TCGA-44-5645-01	TCGA-44-5645-01	No	Primary Tumor	0	852	FEMALE	7.392
TCGA-44-6147-01	TCGA-44-6147-01	No	Primary Tumor	0	845	FEMALE	5.826
TCGA-91-6847-01	TCGA-91-6847-01	No	Primary Tumor	0	842	FEMALE	3.358
TCGA-86-8671-01	TCGA-86-8671-01	No	Primary Tumor	0	839	FEMALE	7.383
TCGA-95-8039-01	TCGA-95-8039-01	No	Primary Tumor	0	830	MALE	5.248
TCGA-50-8460-01	TCGA-50-8460-01	No	Primary Tumor	0	829	MALE	6.112
TCGA-MN-A4N1-01	TCGA-MN-A4N1-01	No	Primary Tumor	0	827	MALE	4.891
TCGA-83-5908-01	TCGA-83-5908-01	No	Primary Tumor	0	824	FEMALE	5.057
TCGA-55-7570-01	TCGA-55-7570-01	No	Primary Tumor	0	824	MALE	4.425
TCGA-69-8453-01	TCGA-69-8453-01	No	Primary Tumor	0	813	MALE	7.024
TCGA-86-8674-01	TCGA-86-8674-01	No	Primary Tumor	0	806	MALE	3.475
TCGA-86-A4P8-01	TCGA-86-A4P8-01	No	Primary Tumor	0	805	FEMALE	8.213
TCGA-73-4666-01	TCGA-73-4666-01	No	Primary Tumor	0	800	FEMALE	4.218
TCGA-55-8513-01	TCGA-55-8513-01	No	Primary Tumor	0	791	FEMALE	6.05
TCGA-78-7539-01	TCGA-78-7539-01	No	Primary Tumor	0	791	FEMALE	4.548
TCGA-05-4427-01	TCGA-05-4427-01	No	Primary Tumor	0	791	FEMALE	4.405
TCGA-05-4426-01	TCGA-05-4426-01	No	Primary Tumor	0	791	MALE	4.727
TCGA-97-7554-01	TCGA-97-7554-01	No	Primary Tumor	0	775	FEMALE	6.749
TCGA-55-7815-01	TCGA-55-7815-01	No	Primary Tumor	0	773	MALE	4.173
TCGA-05-4430-01	TCGA-05-4430-01	No	Primary Tumor	0	761	FEMALE	6.61
TCGA-05-4432-01	TCGA-05-4432-01	No	Primary Tumor	0	761	MALE	5.351
TCGA-99-7458-01	TCGA-99-7458-01	No	Primary Tumor	0	747	FEMALE	6.653
TCGA-MP-A4TH-01	TCGA-MP-A4TH-01	No	Primary Tumor	0	741	FEMALE	7.099
TCGA-86-8073-01	TCGA-86-8073-01	No	Primary Tumor	0	740	MALE	6.74
TCGA-J2-8192-01	TCGA-J2-8192-01	No	Primary Tumor	0	739	FEMALE	7.093
TCGA-05-4433-01	TCGA-05-4433-01	No	Primary Tumor	0	730	MALE	6.522
TCGA-44-6146-01	TCGA-44-6146-01	No	Primary Tumor	0	728	MALE	5.141
TCGA-J2-8194-01	TCGA-J2-8194-01	No	Primary Tumor	0	724	FEMALE	4.853
TCGA-44-7672-01	TCGA-44-7672-01	No	Primary Tumor	0	719	FEMALE	6.674
TCGA-93-A4JN-01	TCGA-93-A4JN-01	No	Primary Tumor	0	718	MALE	5.183
TCGA-55-7724-01	TCGA-55-7724-01	No	Primary Tumor	0	705	FEMALE	7.804
TCGA-44-6775-01	TCGA-44-6775-01	No	Primary Tumor	0	705	FEMALE	6.025
TCGA-55-7728-01	TCGA-55-7728-01	No	Primary Tumor	0	704	FEMALE	4.902
TCGA-44-6148-01	TCGA-44-6148-01	No	Primary Tumor	0	704	MALE	10.28
TCGA-86-8280-01	TCGA-86-8280-01	No	Primary Tumor	0	701	FEMALE	7.428
TCGA-44-7659-01	TCGA-44-7659-01	No	Primary Tumor	0	691	MALE	5.632
TCGA-69-7763-01	TCGA-69-7763-01	No	Primary Tumor	0	690	MALE	7.014
TCGA-55-A48X-01	TCGA-55-A48X-01	No	Primary Tumor	0	689	FEMALE	5.863
TCGA-93-7347-01	TCGA-93-7347-01	No	Primary Tumor	0	683	FEMALE	6.705
TCGA-49-6767-01	TCGA-49-6767-01	No	Primary Tumor	0	677	FEMALE	2.909
TCGA-55-8208-01	TCGA-55-8208-01	No	Primary Tumor	0	674	FEMALE	6.214
TCGA-05-5428-01	TCGA-05-5428-01	No	Primary Tumor	0	670	MALE	4.978
TCGA-55-7576-01	TCGA-55-7576-01	No	Primary Tumor	0	670	MALE	4.477
TCGA-05-4425-01	TCGA-05-4425-01	No	Primary Tumor	0	669	FEMALE	6.408
TCGA-L9-A743-01	TCGA-L9-A743-01	No	Primary Tumor	0	664	MALE	5.647
TCGA-99-AA5R-01	TCGA-99-AA5R-01	No	Primary Tumor	0	658	FEMALE	8.694
TCGA-44-6774-01	TCGA-44-6774-01	No	Primary Tumor	0	658	FEMALE	5.803
TCGA-97-8547-01	TCGA-97-8547-01	No	Primary Tumor	0	657	FEMALE	5.431
TCGA-86-8358-01	TCGA-86-8358-01	No	Primary Tumor	0	653	MALE	4.747
TCGA-55-7726-01	TCGA-55-7726-01	No	Primary Tumor	0	652	FEMALE	6.222
TCGA-97-A4M0-01	TCGA-97-A4M0-01	No	Primary Tumor	0	652	FEMALE	4.938
TCGA-55-A48Z-01	TCGA-55-A48Z-01	No	Primary Tumor	0	651	FEMALE	5.977
TCGA-95-A4VK-01	TCGA-95-A4VK-01	No	Primary Tumor	0	651	FEMALE	5.489
TCGA-97-A4M5-01	TCGA-97-A4M5-01	No	Primary Tumor	0	634	MALE	7.138
TCGA-55-A48Y-01	TCGA-55-A48Y-01	No	Primary Tumor	0	630	MALE	6.428
TCGA-97-A4M7-01	TCGA-97-A4M7-01	No	Primary Tumor	0	629	MALE	6.194
TCGA-97-8552-01	TCGA-97-8552-01	No	Primary Tumor	0	626	FEMALE	6.693
TCGA-55-A491-01	TCGA-55-A491-01	No	Primary Tumor	0	626	FEMALE	5.328
TCGA-97-A4M2-01	TCGA-97-A4M2-01	No	Primary Tumor	0	624	MALE	6.754
TCGA-55-8508-01	TCGA-55-8508-01	No	Primary Tumor	0	617	FEMALE	4.915
TCGA-NJ-A7XG-01	TCGA-NJ-A7XG-01	No	Primary Tumor	0	617	MALE	3.408
TCGA-97-A4LX-01	TCGA-97-A4LX-01	No	Primary Tumor	0	614	MALE	6.085
TCGA-67-3770-01	TCGA-67-3770-01	No	Primary Tumor	0	610	FEMALE	6.451
TCGA-67-3771-01	TCGA-67-3771-01	No	Primary Tumor	0	610	FEMALE	5.562
TCGA-05-4405-01	TCGA-05-4405-01	No	Primary Tumor	0	610	FEMALE	5.395
TCGA-55-7283-01	TCGA-55-7283-01	No	Primary Tumor	0	609	FEMALE	6.745
TCGA-55-A4DG-01	TCGA-55-A4DG-01	No	Primary Tumor	0	608	MALE	7.048
TCGA-05-4382-01	TCGA-05-4382-01	No	Primary Tumor	0	607	MALE	6.181
TCGA-95-A4VP-01	TCGA-95-A4VP-01	No	Primary Tumor	0	605	FEMALE	7.456
TCGA-86-7954-01	TCGA-86-7954-01	No	Primary Tumor	0	605	FEMALE	3.873
TCGA-NJ-A55R-01	TCGA-NJ-A55R-01	No	Primary Tumor	0	603	MALE	5.898
TCGA-91-A4BD-01	TCGA-91-A4BD-01	No	Primary Tumor	0	603	MALE	4.343
TCGA-55-7994-01	TCGA-55-7994-01	No	Primary Tumor	0	603	MALE	2.994
TCGA-97-A4M1-01	TCGA-97-A4M1-01	No	Primary Tumor	0	601	FEMALE	7.724
TCGA-55-8091-01	TCGA-55-8091-01	No	Primary Tumor	0	600	MALE	6.034
TCGA-55-8205-01	TCGA-55-8205-01	No	Primary Tumor	0	599	FEMALE	5.07
TCGA-55-A492-01	TCGA-55-A492-01	No	Primary Tumor	0	596	FEMALE	6.653
TCGA-44-6145-01	TCGA-44-6145-01	No	Primary Tumor	0	595	FEMALE	6.178
TCGA-44-7660-01	TCGA-44-7660-01	No	Primary Tumor	0	592	MALE	3.974
TCGA-69-A59K-01	TCGA-69-A59K-01	No	Primary Tumor	0	591	FEMALE	4.678
TCGA-L4-A4E5-01	TCGA-L4-A4E5-01	No	Primary Tumor	0	578	FEMALE	3.828
TCGA-93-A4JP-01	TCGA-93-A4JP-01	No	Primary Tumor	0	578	MALE	7.405
TCGA-05-4403-01	TCGA-05-4403-01	No	Primary Tumor	0	578	MALE	6.28
TCGA-67-3772-01	TCGA-67-3772-01	No	Primary Tumor	0	573	FEMALE	7.009
TCGA-97-A4M6-01	TCGA-97-A4M6-01	No	Primary Tumor	0	568	FEMALE	6.888
TCGA-95-7567-01	TCGA-95-7567-01	No	Primary Tumor	0	568	MALE	4.778
TCGA-97-8171-01	TCGA-97-8171-01	No	Primary Tumor	0	568	MALE	2.53
TCGA-55-7903-01	TCGA-55-7903-01	No	Primary Tumor	0	567	MALE	4.243
TCGA-L9-A7SV-01	TCGA-L9-A7SV-01	No	Primary Tumor	0	565	MALE	4.041
TCGA-97-7937-01	TCGA-97-7937-01	No	Primary Tumor	0	564	MALE	4.824
TCGA-95-A4VN-01	TCGA-95-A4VN-01	No	Primary Tumor	0	553	FEMALE	4.509
TCGA-55-8511-01	TCGA-55-8511-01	No	Primary Tumor	0	552	FEMALE	5.306
TCGA-97-8175-01	TCGA-97-8175-01	No	Primary Tumor	0	551	FEMALE	4.722
TCGA-55-8203-01	TCGA-55-8203-01	No	Primary Tumor	0	547	FEMALE	5.042
TCGA-55-A57B-01	TCGA-55-A57B-01	No	Primary Tumor	0	546	FEMALE	6.67
TCGA-97-8172-01	TCGA-97-8172-01	No	Primary Tumor	0	545	FEMALE	8.303
TCGA-55-8094-01	TCGA-55-8094-01	No	Primary Tumor	0	541	MALE	3.313
TCGA-97-A4M3-01	TCGA-97-A4M3-01	No	Primary Tumor	0	540	FEMALE	5.264
TCGA-55-8510-01	TCGA-55-8510-01	No	Primary Tumor	0	539	FEMALE	6.637
TCGA-55-7911-01	TCGA-55-7911-01	No	Primary Tumor	0	537	FEMALE	4.936
TCGA-55-8614-01	TCGA-55-8614-01	No	Primary Tumor	0	536	MALE	5.608
TCGA-55-8301-01	TCGA-55-8301-01	No	Primary Tumor	0	534	MALE	5.657
TCGA-93-7348-01	TCGA-93-7348-01	No	Primary Tumor	0	531	FEMALE	5.786
TCGA-93-A4JQ-01	TCGA-93-A4JQ-01	No	Primary Tumor	0	526	MALE	6.231
TCGA-49-6745-01	TCGA-49-6745-01	No	Primary Tumor	0	522	MALE	5.796
TCGA-55-8514-01	TCGA-55-8514-01	No	Primary Tumor	0	520	FEMALE	5.38
TCGA-55-8621-01	TCGA-55-8621-01	No	Primary Tumor	0	515	FEMALE	7.972
TCGA-55-8204-01	TCGA-55-8204-01	No	Primary Tumor	0	515	FEMALE	5.308
TCGA-S2-AA1A-01	TCGA-S2-AA1A-01	No	Primary Tumor	0	513	FEMALE	7.548
TCGA-91-8496-01	TCGA-91-8496-01	No	Primary Tumor	0	505	FEMALE	7.51
TCGA-97-8177-01	TCGA-97-8177-01	No	Primary Tumor	0	499	FEMALE	6.815
TCGA-91-7771-01	TCGA-91-7771-01	No	Primary Tumor	0	492	MALE	6.682
TCGA-55-7573-01	TCGA-55-7573-01	No	Primary Tumor	0	487	FEMALE	7.495
TCGA-44-A479-01	TCGA-44-A479-01	No	Primary Tumor	0	486	FEMALE	6.832
TCGA-97-7941-01	TCGA-97-7941-01	No	Primary Tumor	0	484	FEMALE	7.03
TCGA-55-A494-01	TCGA-55-A494-01	No	Primary Tumor	0	481	FEMALE	1.472
TCGA-55-8302-01	TCGA-55-8302-01	No	Primary Tumor	0	478	MALE	5.143
TCGA-95-7947-01	TCGA-95-7947-01	No	Primary Tumor	0	477	MALE	4.154
TCGA-55-8097-01	TCGA-55-8097-01	No	Primary Tumor	0	476	FEMALE	6.775
TCGA-L9-A8F4-01	TCGA-L9-A8F4-01	No	Primary Tumor	0	476	FEMALE	5.946
TCGA-95-7948-01	TCGA-95-7948-01	No	Primary Tumor	0	476	FEMALE	3.952
TCGA-73-4668-01	TCGA-73-4668-01	No	Primary Tumor	0	467	FEMALE	4.107
TCGA-44-A47A-01	TCGA-44-A47A-01	No	Primary Tumor	0	466	FEMALE	5.12
TCGA-55-8087-01	TCGA-55-8087-01	No	Primary Tumor	0	462	FEMALE	6.294
TCGA-05-5420-01	TCGA-05-5420-01	No	Primary Tumor	0	457	MALE	5.773
TCGA-05-4417-01	TCGA-05-4417-01	No	Primary Tumor	0	455	FEMALE	6.717
TCGA-38-6178-01	TCGA-38-6178-01	No	Primary Tumor	0	448	FEMALE	5.456
TCGA-67-4679-01	TCGA-67-4679-01	No	Primary Tumor	0	448	MALE	7.342
TCGA-55-8615-01	TCGA-55-8615-01	No	Primary Tumor	0	446	MALE	4.045
TCGA-55-7725-01	TCGA-55-7725-01	No	Primary Tumor	0	442	FEMALE	6.024
TCGA-55-8505-01	TCGA-55-8505-01	No	Primary Tumor	0	440	MALE	5.339
TCGA-55-6543-01	TCGA-55-6543-01	No	Primary Tumor	0	435	FEMALE	4.933
TCGA-L4-A4E6-01	TCGA-L4-A4E6-01	No	Primary Tumor	0	435	MALE	6.927
TCGA-97-8179-01	TCGA-97-8179-01	No	Primary Tumor	0	435	MALE	6.178
TCGA-67-3773-01	TCGA-67-3773-01	No	Primary Tumor	0	427	FEMALE	6.414
TCGA-69-8253-01	TCGA-69-8253-01	No	Primary Tumor	0	426	FEMALE	5.804
TCGA-05-4384-01	TCGA-05-4384-01	No	Primary Tumor	0	426	MALE	6.329
TCGA-53-7813-01	TCGA-53-7813-01	No	Primary Tumor	0	424	FEMALE	4.738
TCGA-86-8668-01	TCGA-86-8668-01	No	Primary Tumor	0	423	FEMALE	6.496
TCGA-67-6217-01	TCGA-67-6217-01	No	Primary Tumor	0	422	FEMALE	6.514
TCGA-55-8507-01	TCGA-55-8507-01	No	Primary Tumor	0	418	MALE	6.742
TCGA-91-6836-01	TCGA-91-6836-01	No	Primary Tumor	0	417	FEMALE	3.16
TCGA-55-8619-01	TCGA-55-8619-01	No	Primary Tumor	0	416	FEMALE	7.62
TCGA-86-A4P7-01	TCGA-86-A4P7-01	No	Primary Tumor	0	415	FEMALE	6.813
TCGA-44-A4SS-01	TCGA-44-A4SS-01	No	Primary Tumor	0	415	MALE	5.001
TCGA-69-7764-01	TCGA-69-7764-01	No	Primary Tumor	0	414	MALE	6.073
TCGA-69-7980-01	TCGA-69-7980-01	No	Primary Tumor	0	411	FEMALE	5.872
TCGA-69-8254-01	TCGA-69-8254-01	No	Primary Tumor	0	409	MALE	5.235
TCGA-69-7979-01	TCGA-69-7979-01	No	Primary Tumor	0	408	FEMALE	5.027
TCGA-67-3774-01	TCGA-67-3774-01	No	Primary Tumor	0	385	FEMALE	6.267
TCGA-44-8117-01	TCGA-44-8117-01	No	Primary Tumor	0	385	FEMALE	5.023
TCGA-95-7944-01	TCGA-95-7944-01	No	Primary Tumor	0	377	MALE	5.354
TCGA-91-6840-01	TCGA-91-6840-01	No	Primary Tumor	0	372	FEMALE	4.754
TCGA-05-4422-01	TCGA-05-4422-01	No	Primary Tumor	0	365	MALE	3.425
TCGA-49-6761-01	TCGA-49-6761-01	No	Primary Tumor	0	354	FEMALE	5.419
TCGA-86-8585-01	TCGA-86-8585-01	No	Primary Tumor	0	353	MALE	5.782
TCGA-44-A47G-01	TCGA-44-A47G-01	No	Primary Tumor	0	351	FEMALE	5.69
TCGA-91-6828-01	TCGA-91-6828-01	No	Primary Tumor	0	323	MALE	5.006
TCGA-91-6831-01	TCGA-91-6831-01	No	Primary Tumor	0	310	MALE	5.029
TCGA-L9-A444-01	TCGA-L9-A444-01	No	Primary Tumor	0	307	FEMALE	5.739
TCGA-44-A47B-01	TCGA-44-A47B-01	No	Primary Tumor	0	287	MALE	4.207
TCGA-44-8119-01	TCGA-44-8119-01	No	Primary Tumor	0	285	MALE	2.971
TCGA-35-5375-01	TCGA-35-5375-01	No	Primary Tumor	0	264	MALE	6.031
TCGA-44-8120-01	TCGA-44-8120-01	No	Primary Tumor	0	260	MALE	5.835
TCGA-71-6725-01	TCGA-71-6725-01	No	Primary Tumor	0	256	FEMALE	2.856
TCGA-69-7973-01	TCGA-69-7973-01	No	Primary Tumor	0	230	FEMALE	5.496
TCGA-35-4122-01	TCGA-35-4122-01	No	Primary Tumor	0	225	MALE	5.984
TCGA-91-6848-01	TCGA-91-6848-01	No	Primary Tumor	0	224	MALE	4.455
TCGA-44-7662-01	TCGA-44-7662-01	No	Primary Tumor	0	218	MALE	5.793
TCGA-69-7760-01	TCGA-69-7760-01	No	Primary Tumor	0	202	MALE	5.092
TCGA-69-7761-01	TCGA-69-7761-01	No	Primary Tumor	0	186	MALE	5.336
TCGA-69-7974-01	TCGA-69-7974-01	No	Primary Tumor	0	184	FEMALE	5.457
TCGA-35-4123-01	TCGA-35-4123-01	No	Primary Tumor	0	182	MALE	6.005
TCGA-86-6851-01	TCGA-86-6851-01	No	Primary Tumor	0	179	FEMALE	5.373
TCGA-67-6215-01	TCGA-67-6215-01	No	Primary Tumor	0	174	FEMALE	5.99
TCGA-69-7765-01	TCGA-69-7765-01	No	Primary Tumor	0	165	MALE	6.947
TCGA-05-5423-01	TCGA-05-5423-01	No	Primary Tumor	0	151	MALE	5.806
TCGA-67-6216-01	TCGA-67-6216-01	No	Primary Tumor	0	141	FEMALE	4.511
TCGA-86-8056-01	TCGA-86-8056-01	No	Primary Tumor	0	139	FEMALE	4.895
TCGA-69-7978-01	TCGA-69-7978-01	No	Primary Tumor	0	134	MALE	5.811
TCGA-38-A44F-01	TCGA-38-A44F-01	No	Primary Tumor	0	133	MALE	7.552
TCGA-73-4670-01	TCGA-73-4670-01	No	Primary Tumor	0	131	FEMALE	5.997
TCGA-69-8255-01	TCGA-69-8255-01	No	Primary Tumor	0	129	MALE	3.629
TCGA-55-7727-01	TCGA-55-7727-01	No	Primary Tumor	0	119	MALE	4.738
TCGA-95-8494-01	TCGA-95-8494-01	No	Primary Tumor	0	84	MALE	3.846
TCGA-MN-A4N5-01	TCGA-MN-A4N5-01	No	Primary Tumor	0	84	MALE	2.613
TCGA-91-6835-01	TCGA-91-6835-01	No	Primary Tumor	0	79	FEMALE	6.112
TCGA-05-5715-01	TCGA-05-5715-01	No	Primary Tumor	0	62	FEMALE	5.045
TCGA-91-6830-01	TCGA-91-6830-01	No	Primary Tumor	0	60	FEMALE	7.298
TCGA-NJ-A4YP-01	TCGA-NJ-A4YP-01	No	Primary Tumor	0	50	MALE	4.977
TCGA-55-8616-01	TCGA-55-8616-01	No	Primary Tumor	0	48	FEMALE	6.308
TCGA-91-A4BC-01	TCGA-91-A4BC-01	No	Primary Tumor	0	44	MALE	6.509
TCGA-99-8032-01	TCGA-99-8032-01	No	Primary Tumor	0	44	MALE	6.418
TCGA-91-8499-01	TCGA-91-8499-01	No	Primary Tumor	0	36	FEMALE	3.68
TCGA-91-6849-01	TCGA-91-6849-01	No	Primary Tumor	0	35	FEMALE	5.674
TCGA-55-A493-01	TCGA-55-A493-01	No	Primary Tumor	0	28	FEMALE	3.958
TCGA-86-8074-01	TCGA-86-8074-01	No	Primary Tumor	0	24	FEMALE	5.171
TCGA-NJ-A55A-01	TCGA-NJ-A55A-01	No	Primary Tumor	0	15	FEMALE	7.065
TCGA-35-3615-01	TCGA-35-3615-01	No	Primary Tumor	0	14	MALE	5.023
TCGA-NJ-A55O-01	TCGA-NJ-A55O-01	No	Primary Tumor	0	13	FEMALE	5.974
TCGA-55-8506-01	TCGA-55-8506-01	No	Primary Tumor	0	11	FEMALE	3.743
TCGA-05-4410-01	TCGA-05-4410-01	No	Primary Tumor	0	0	MALE	5.707
TCGA-86-8281-01	TCGA-86-8281-01	No	Primary Tumor	0	0	MALE	5.271
TCGA-05-4244-01	TCGA-05-4244-01	No	Primary Tumor	0	0	MALE	4.708

## Sheet: OS-OS time-Pathologic stages
Additional file 3: Analysis of patient pathological stage as an independent prognostic factor for survival.
sample	samples	history_of_neoadjuvant_treatment	sample_type	OS	OS.time	pathologic_stage	GSTM5
TCGA-78-7143-01	TCGA-78-7143-01	No	Primary Tumor	1	4961	Ⅰ/Ⅱ	5.527
TCGA-78-8662-01	TCGA-78-8662-01	No	Primary Tumor	1	3361	Ⅰ/Ⅱ	4.745
TCGA-78-7162-01	TCGA-78-7162-01	No	Primary Tumor	1	3169	Ⅰ/Ⅱ	6.906
TCGA-78-7167-01	TCGA-78-7167-01	No	Primary Tumor	1	2681	Ⅲ/Ⅳ	5.33
TCGA-MP-A4SV-01	TCGA-MP-A4SV-01	No	Primary Tumor	1	2620	Ⅰ/Ⅱ	4.108
TCGA-MP-A4T4-01	TCGA-MP-A4T4-01	No	Primary Tumor	1	2617	Ⅰ/Ⅱ	5.963
TCGA-50-5933-01	TCGA-50-5933-01	No	Primary Tumor	1	2393	Ⅲ/Ⅳ	5.438
TCGA-49-4486-01	TCGA-49-4486-01	No	Primary Tumor	1	2318	Ⅰ/Ⅱ	4.056
TCGA-75-5125-01	TCGA-75-5125-01	No	Primary Tumor	1	2027	Ⅰ/Ⅱ	4.212
TCGA-50-5055-01	TCGA-50-5055-01	No	Primary Tumor	1	1830	Ⅰ/Ⅱ	7.837
TCGA-O1-A52J-01	TCGA-O1-A52J-01	No	Primary Tumor	1	1798	Ⅰ/Ⅱ	5.128
TCGA-MP-A4T6-01	TCGA-MP-A4T6-01	No	Primary Tumor	1	1790	Ⅲ/Ⅳ	4.45
TCGA-MP-A4SW-01	TCGA-MP-A4SW-01	No	Primary Tumor	1	1778	Ⅰ/Ⅱ	5.173
TCGA-62-A46R-01	TCGA-62-A46R-01	No	Primary Tumor	1	1725	Ⅰ/Ⅱ	4.978
TCGA-62-A46S-01	TCGA-62-A46S-01	No	Primary Tumor	1	1653	Ⅰ/Ⅱ	5.439
TCGA-55-6972-01	TCGA-55-6972-01	No	Primary Tumor	1	1632	Ⅰ/Ⅱ	3.878
TCGA-78-7537-01	TCGA-78-7537-01	No	Primary Tumor	1	1622	Ⅰ/Ⅱ	5.894
TCGA-73-4658-01	TCGA-73-4658-01	No	Primary Tumor	1	1600	Ⅰ/Ⅱ	5.885
TCGA-73-7499-01	TCGA-73-7499-01	No	Primary Tumor	1	1531	Ⅰ/Ⅱ	5.614
TCGA-78-7633-01	TCGA-78-7633-01	No	Primary Tumor	1	1528	Ⅰ/Ⅱ	4.442
TCGA-75-6212-01	TCGA-75-6212-01	No	Primary Tumor	1	1516	Ⅰ/Ⅱ	3.574
TCGA-MP-A4SY-01	TCGA-MP-A4SY-01	No	Primary Tumor	1	1501	Ⅰ/Ⅱ	6.014
TCGA-50-5068-01	TCGA-50-5068-01	No	Primary Tumor	1	1499	Ⅰ/Ⅱ	5.479
TCGA-62-8402-01	TCGA-62-8402-01	No	Primary Tumor	1	1498	Ⅲ/Ⅳ	3.303
TCGA-38-4628-01	TCGA-38-4628-01	No	Primary Tumor	1	1492	Ⅰ/Ⅱ	6.499
TCGA-62-A46O-01	TCGA-62-A46O-01	No	Primary Tumor	1	1454	Ⅰ/Ⅱ	4.004
TCGA-49-4501-01	TCGA-49-4501-01	No	Primary Tumor	1	1421	Ⅰ/Ⅱ	7.293
TCGA-55-6981-01	TCGA-55-6981-01	No	Primary Tumor	1	1379	Ⅲ/Ⅳ	5.37
TCGA-38-4632-01	TCGA-38-4632-01	No	Primary Tumor	1	1357	Ⅲ/Ⅳ	4.581
TCGA-55-6968-01	TCGA-55-6968-01	No	Primary Tumor	1	1293	Ⅲ/Ⅳ	3.824
TCGA-50-6590-01	TCGA-50-6590-01	No	Primary Tumor	1	1288	Ⅰ/Ⅱ	3.97
TCGA-50-6597-01	TCGA-50-6597-01	No	Primary Tumor	1	1268	Ⅰ/Ⅱ	7.144
TCGA-MP-A4T9-01	TCGA-MP-A4T9-01	No	Primary Tumor	1	1265	Ⅲ/Ⅳ	6.016
TCGA-91-6829-01	TCGA-91-6829-01	No	Primary Tumor	1	1258	Ⅰ/Ⅱ	6.235
TCGA-50-5932-01	TCGA-50-5932-01	No	Primary Tumor	1	1235	Ⅰ/Ⅱ	4.499
TCGA-49-AARE-01	TCGA-49-AARE-01	No	Primary Tumor	1	1229	Ⅰ/Ⅱ	5.943
TCGA-78-7152-01	TCGA-78-7152-01	No	Primary Tumor	1	1215	Ⅰ/Ⅱ	4.704
TCGA-78-8648-01	TCGA-78-8648-01	No	Primary Tumor	1	1209	Ⅰ/Ⅱ	8.238
TCGA-78-7540-01	TCGA-78-7540-01	No	Primary Tumor	1	1197	Ⅰ/Ⅱ	4.674
TCGA-62-A470-01	TCGA-62-A470-01	No	Primary Tumor	1	1194	Ⅰ/Ⅱ	4.283
TCGA-78-7155-01	TCGA-78-7155-01	No	Primary Tumor	1	1171	Ⅰ/Ⅱ	0
TCGA-64-1681-01	TCGA-64-1681-01	No	Primary Tumor	1	1167	Ⅰ/Ⅱ	5.758
TCGA-38-4627-01	TCGA-38-4627-01	No	Primary Tumor	1	1147	Ⅰ/Ⅱ	8.36
TCGA-49-AARN-01	TCGA-49-AARN-01	No	Primary Tumor	1	1135	Ⅰ/Ⅱ	6.364
TCGA-75-6214-01	TCGA-75-6214-01	No	Primary Tumor	1	1115	Ⅲ/Ⅳ	4.332
TCGA-49-4494-01	TCGA-49-4494-01	No	Primary Tumor	1	1081	Ⅲ/Ⅳ	4.55
TCGA-38-4630-01	TCGA-38-4630-01	No	Primary Tumor	1	1073	Ⅰ/Ⅱ	5.459
TCGA-86-7711-01	TCGA-86-7711-01	No	Primary Tumor	1	1046	Ⅰ/Ⅱ	5.194
TCGA-53-7624-01	TCGA-53-7624-01	No	Primary Tumor	1	1043	Ⅲ/Ⅳ	1.862
TCGA-44-3919-01	TCGA-44-3919-01	No	Primary Tumor	1	1026	Ⅰ/Ⅱ	6.706
TCGA-49-4506-01	TCGA-49-4506-01	No	Primary Tumor	1	999	Ⅰ/Ⅱ	3.975
TCGA-55-6982-01	TCGA-55-6982-01	No	Primary Tumor	1	995	Ⅰ/Ⅱ	7.334
TCGA-55-7574-01	TCGA-55-7574-01	No	Primary Tumor	1	995	Ⅰ/Ⅱ	7.128
TCGA-44-6777-01	TCGA-44-6777-01	No	Primary Tumor	1	987	Ⅰ/Ⅱ	7.516
TCGA-78-7156-01	TCGA-78-7156-01	No	Primary Tumor	1	976	Ⅲ/Ⅳ	4.694
TCGA-55-7227-01	TCGA-55-7227-01	No	Primary Tumor	1	952	Ⅲ/Ⅳ	6.461
TCGA-MP-A4TA-01	TCGA-MP-A4TA-01	No	Primary Tumor	1	950	Ⅰ/Ⅱ	4.634
TCGA-78-7535-01	TCGA-78-7535-01	No	Primary Tumor	1	949	Ⅰ/Ⅱ	5.044
TCGA-53-7626-01	TCGA-53-7626-01	No	Primary Tumor	1	929	Ⅰ/Ⅱ	7.4
TCGA-73-4675-01	TCGA-73-4675-01	No	Primary Tumor	1	922	Ⅲ/Ⅳ	5.451
TCGA-49-4512-01	TCGA-49-4512-01	No	Primary Tumor	1	905	Ⅲ/Ⅳ	7.474
TCGA-MP-A4TE-01	TCGA-MP-A4TE-01	No	Primary Tumor	1	896	Ⅰ/Ⅱ	3.737
TCGA-49-4510-01	TCGA-49-4510-01	No	Primary Tumor	1	896	Ⅰ/Ⅱ	5.878
TCGA-49-AAR4-01	TCGA-49-AAR4-01	No	Primary Tumor	1	879	Ⅲ/Ⅳ	6.248
TCGA-49-4488-01	TCGA-49-4488-01	No	Primary Tumor	1	869	Ⅰ/Ⅱ	4.656
TCGA-38-4629-01	TCGA-38-4629-01	No	Primary Tumor	1	864	Ⅰ/Ⅱ	6.908
TCGA-49-4487-01	TCGA-49-4487-01	No	Primary Tumor	1	855	Ⅰ/Ⅱ	6.263
TCGA-78-7145-01	TCGA-78-7145-01	No	Primary Tumor	1	826	Ⅲ/Ⅳ	4.063
TCGA-44-4112-01	TCGA-44-4112-01	No	Primary Tumor	1	808	Ⅰ/Ⅱ	6.388
TCGA-78-7220-01	TCGA-78-7220-01	No	Primary Tumor	1	807	Ⅲ/Ⅳ	4.397
TCGA-38-7271-01	TCGA-38-7271-01	No	Primary Tumor	1	800	Ⅰ/Ⅱ	7.903
TCGA-50-6592-01	TCGA-50-6592-01	No	Primary Tumor	1	777	Ⅰ/Ⅱ	5.381
TCGA-44-2668-01	TCGA-44-2668-01	No	Primary Tumor	1	761	Ⅰ/Ⅱ	4.751
TCGA-55-6984-01	TCGA-55-6984-01	No	Primary Tumor	1	760	Ⅰ/Ⅱ	3.581
TCGA-86-A4JF-01	TCGA-86-A4JF-01	No	Primary Tumor	1	737	Ⅰ/Ⅱ	4.192
TCGA-05-4397-01	TCGA-05-4397-01	No	Primary Tumor	1	731	Ⅰ/Ⅱ	2.656
TCGA-55-8096-01	TCGA-55-8096-01	No	Primary Tumor	1	719	Ⅰ/Ⅱ	5.993
TCGA-73-4659-01	TCGA-73-4659-01	No	Primary Tumor	1	711	Ⅲ/Ⅳ	6.502
TCGA-55-8089-01	TCGA-55-8089-01	No	Primary Tumor	1	702	Ⅰ/Ⅱ	5.216
TCGA-55-1592-01	TCGA-55-1592-01	No	Primary Tumor	1	701	Ⅰ/Ⅱ	6.268
TCGA-78-7160-01	TCGA-78-7160-01	No	Primary Tumor	1	697	Ⅲ/Ⅳ	5.929
TCGA-86-8075-01	TCGA-86-8075-01	No	Primary Tumor	1	694	Ⅰ/Ⅱ	6.404
TCGA-49-AAQV-01	TCGA-49-AAQV-01	No	Primary Tumor	1	677	Ⅰ/Ⅱ	4.697
TCGA-78-7150-01	TCGA-78-7150-01	No	Primary Tumor	1	666	Ⅰ/Ⅱ	5.637
TCGA-99-8033-01	TCGA-99-8033-01	No	Primary Tumor	1	656	Ⅲ/Ⅳ	4.387
TCGA-50-5935-01	TCGA-50-5935-01	No	Primary Tumor	1	653	Ⅰ/Ⅱ	6.189
TCGA-64-1677-01	TCGA-64-1677-01	No	Primary Tumor	1	628	Ⅲ/Ⅳ	4.371
TCGA-78-7148-01	TCGA-78-7148-01	No	Primary Tumor	1	626	Ⅰ/Ⅱ	5.409
TCGA-86-7714-01	TCGA-86-7714-01	No	Primary Tumor	1	625	Ⅲ/Ⅳ	5.912
TCGA-50-5044-01	TCGA-50-5044-01	No	Primary Tumor	1	624	Ⅲ/Ⅳ	5.84
TCGA-55-A4DF-01	TCGA-55-A4DF-01	No	Primary Tumor	1	614	Ⅰ/Ⅱ	3.651
TCGA-55-8512-01	TCGA-55-8512-01	No	Primary Tumor	1	607	Ⅲ/Ⅳ	7.05
TCGA-55-8090-01	TCGA-55-8090-01	No	Primary Tumor	1	598	Ⅰ/Ⅱ	5.615
TCGA-62-A46P-01	TCGA-62-A46P-01	No	Primary Tumor	1	594	Ⅰ/Ⅱ	5.153
TCGA-78-7154-01	TCGA-78-7154-01	No	Primary Tumor	1	593	Ⅲ/Ⅳ	5.245
TCGA-78-7147-01	TCGA-78-7147-01	No	Primary Tumor	1	586	Ⅰ/Ⅱ	5.048
TCGA-MP-A4TK-01	TCGA-MP-A4TK-01	No	Primary Tumor	1	582	Ⅰ/Ⅱ	7.34
TCGA-44-7669-01	TCGA-44-7669-01	No	Primary Tumor	1	574	Ⅰ/Ⅱ	4.548
TCGA-55-7913-01	TCGA-55-7913-01	No	Primary Tumor	1	561	Ⅰ/Ⅱ	1.721
TCGA-44-7661-01	TCGA-44-7661-01	No	Primary Tumor	1	557	Ⅰ/Ⅱ	4.909
TCGA-J2-A4AD-01	TCGA-J2-A4AD-01	No	Primary Tumor	1	550	Ⅰ/Ⅱ	5.98
TCGA-95-7043-01	TCGA-95-7043-01	No	Primary Tumor	1	503	Ⅰ/Ⅱ	5.463
TCGA-44-6779-01	TCGA-44-6779-01	No	Primary Tumor	1	500	Ⅰ/Ⅱ	3.165
TCGA-49-6742-01	TCGA-49-6742-01	No	Primary Tumor	1	488	Ⅰ/Ⅱ	5.314
TCGA-50-5051-01	TCGA-50-5051-01	No	Primary Tumor	1	478	Ⅲ/Ⅳ	4.454
TCGA-55-8299-01	TCGA-55-8299-01	No	Primary Tumor	1	469	Ⅰ/Ⅱ	6.798
TCGA-97-8176-01	TCGA-97-8176-01	No	Primary Tumor	1	468	Ⅲ/Ⅳ	4.855
TCGA-55-7816-01	TCGA-55-7816-01	No	Primary Tumor	1	468	Ⅲ/Ⅳ	6.861
TCGA-55-6970-01	TCGA-55-6970-01	No	Primary Tumor	1	464	Ⅲ/Ⅳ	4.806
TCGA-50-5939-01	TCGA-50-5939-01	No	Primary Tumor	1	460	Ⅰ/Ⅱ	6.117
TCGA-05-4434-01	TCGA-05-4434-01	No	Primary Tumor	1	457	Ⅲ/Ⅳ	6.324
TCGA-62-8398-01	TCGA-62-8398-01	No	Primary Tumor	1	444	Ⅲ/Ⅳ	5.415
TCGA-86-8359-01	TCGA-86-8359-01	No	Primary Tumor	1	444	Ⅲ/Ⅳ	4.885
TCGA-L9-A50W-01	TCGA-L9-A50W-01	No	Primary Tumor	1	442	Ⅰ/Ⅱ	4.248
TCGA-91-8497-01	TCGA-91-8497-01	No	Primary Tumor	1	434	Ⅰ/Ⅱ	7.665
TCGA-50-5931-01	TCGA-50-5931-01	No	Primary Tumor	1	434	Ⅰ/Ⅱ	5.304
TCGA-MP-A4TI-01	TCGA-MP-A4TI-01	No	Primary Tumor	1	429	Ⅰ/Ⅱ	5.32
TCGA-49-4505-01	TCGA-49-4505-01	No	Primary Tumor	1	428	Ⅰ/Ⅱ	6.236
TCGA-62-A46Y-01	TCGA-62-A46Y-01	No	Primary Tumor	1	414	Ⅲ/Ⅳ	4.731
TCGA-44-A4SU-01	TCGA-44-A4SU-01	No	Primary Tumor	1	409	Ⅰ/Ⅱ	5.692
TCGA-49-4490-01	TCGA-49-4490-01	No	Primary Tumor	1	385	Ⅲ/Ⅳ	6.592
TCGA-86-6562-01	TCGA-86-6562-01	No	Primary Tumor	1	376	Ⅰ/Ⅱ	6.299
TCGA-55-8620-01	TCGA-55-8620-01	No	Primary Tumor	1	375	Ⅲ/Ⅳ	3.755
TCGA-50-6594-01	TCGA-50-6594-01	No	Primary Tumor	1	370	Ⅲ/Ⅳ	2.875
TCGA-38-4631-01	TCGA-38-4631-01	No	Primary Tumor	1	354	Ⅰ/Ⅱ	5.017
TCGA-55-7907-01	TCGA-55-7907-01	No	Primary Tumor	1	343	Ⅰ/Ⅱ	5.582
TCGA-73-A9RS-01	TCGA-73-A9RS-01	No	Primary Tumor	1	340	Ⅰ/Ⅱ	3.157
TCGA-MP-A4TJ-01	TCGA-MP-A4TJ-01	No	Primary Tumor	1	339	Ⅰ/Ⅱ	6.2
TCGA-MP-A4TF-01	TCGA-MP-A4TF-01	No	Primary Tumor	1	336	Ⅰ/Ⅱ	3.536
TCGA-50-6593-01	TCGA-50-6593-01	No	Primary Tumor	1	336	Ⅲ/Ⅳ	6.212
TCGA-78-8660-01	TCGA-78-8660-01	No	Primary Tumor	1	321	Ⅰ/Ⅱ	5.503
TCGA-78-7542-01	TCGA-78-7542-01	No	Primary Tumor	1	321	Ⅰ/Ⅱ	2.718
TCGA-50-7109-01	TCGA-50-7109-01	No	Primary Tumor	1	308	Ⅰ/Ⅱ	4.95
TCGA-MP-A4TD-01	TCGA-MP-A4TD-01	No	Primary Tumor	1	307	Ⅲ/Ⅳ	7.796
TCGA-05-4396-01	TCGA-05-4396-01	No	Primary Tumor	1	303	Ⅲ/Ⅳ	3.872
TCGA-4B-A93V-01	TCGA-4B-A93V-01	No	Primary Tumor	1	300	Ⅰ/Ⅱ	2.859
TCGA-78-7161-01	TCGA-78-7161-01	No	Primary Tumor	1	291	Ⅰ/Ⅱ	5.552
TCGA-50-5930-01	TCGA-50-5930-01	No	Primary Tumor	1	282	Ⅲ/Ⅳ	6.554
TCGA-05-5429-01	TCGA-05-5429-01	No	Primary Tumor	1	275	Ⅲ/Ⅳ	5.392
TCGA-05-4418-01	TCGA-05-4418-01	No	Primary Tumor	1	274	Ⅲ/Ⅳ	4.678
TCGA-49-4507-01	TCGA-49-4507-01	No	Primary Tumor	1	268	Ⅲ/Ⅳ	5.167
TCGA-49-AAR9-01	TCGA-49-AAR9-01	No	Primary Tumor	1	260	Ⅰ/Ⅱ	3.971
TCGA-78-7166-01	TCGA-78-7166-01	No	Primary Tumor	1	258	Ⅰ/Ⅱ	4.794
TCGA-50-5936-01	TCGA-50-5936-01	No	Primary Tumor	1	257	Ⅲ/Ⅳ	6.046
TCGA-78-7536-01	TCGA-78-7536-01	No	Primary Tumor	1	244	Ⅲ/Ⅳ	3.074
TCGA-05-4402-01	TCGA-05-4402-01	No	Primary Tumor	1	244	Ⅲ/Ⅳ	5.542
TCGA-55-7284-01	TCGA-55-7284-01	No	Primary Tumor	1	243	Ⅰ/Ⅱ	6.791
TCGA-55-6979-01	TCGA-55-6979-01	No	Primary Tumor	1	237	Ⅰ/Ⅱ	5.339
TCGA-71-8520-01	TCGA-71-8520-01	No	Primary Tumor	1	210	Ⅰ/Ⅱ	5.411
TCGA-L9-A443-01	TCGA-L9-A443-01	No	Primary Tumor	1	193	Ⅰ/Ⅱ	5.353
TCGA-50-6595-01	TCGA-50-6595-01	No	Primary Tumor	1	189	Ⅲ/Ⅳ	6.057
TCGA-55-7914-01	TCGA-55-7914-01	No	Primary Tumor	1	187	Ⅰ/Ⅱ	6.033
TCGA-78-7158-01	TCGA-78-7158-01	No	Primary Tumor	1	179	Ⅲ/Ⅳ	4.137
TCGA-55-6978-01	TCGA-55-6978-01	No	Primary Tumor	1	176	Ⅰ/Ⅱ	6.233
TCGA-78-7146-01	TCGA-78-7146-01	No	Primary Tumor	1	173	Ⅲ/Ⅳ	3.241
TCGA-55-6712-01	TCGA-55-6712-01	No	Primary Tumor	1	171	Ⅰ/Ⅱ	5.573
TCGA-MP-A4T7-01	TCGA-MP-A4T7-01	No	Primary Tumor	1	167	Ⅲ/Ⅳ	5.617
TCGA-97-8174-01	TCGA-97-8174-01	No	Primary Tumor	1	164	Ⅰ/Ⅱ	6.988
TCGA-MP-A4T8-01	TCGA-MP-A4T8-01	No	Primary Tumor	1	161	Ⅲ/Ⅳ	4.154
TCGA-55-8092-01	TCGA-55-8092-01	No	Primary Tumor	1	154	Ⅰ/Ⅱ	5.211
TCGA-62-8394-01	TCGA-62-8394-01	No	Primary Tumor	1	139	Ⅲ/Ⅳ	5.481
TCGA-86-8055-01	TCGA-86-8055-01	No	Primary Tumor	1	124	Ⅰ/Ⅱ	5.088
TCGA-05-4250-01	TCGA-05-4250-01	No	Primary Tumor	1	121	Ⅲ/Ⅳ	4.617
TCGA-50-6591-01	TCGA-50-6591-01	No	Primary Tumor	1	119	Ⅲ/Ⅳ	2.197
TCGA-55-6975-01	TCGA-55-6975-01	No	Primary Tumor	1	118	Ⅰ/Ⅱ	6.966
TCGA-86-A4D0-01	TCGA-86-A4D0-01	No	Primary Tumor	1	116	Ⅰ/Ⅱ	3.549
TCGA-55-A490-01	TCGA-55-A490-01	No	Primary Tumor	1	99	Ⅰ/Ⅱ	4.532
TCGA-44-2666-01	TCGA-44-2666-01	No	Primary Tumor	1	97	Ⅰ/Ⅱ	6.009
TCGA-05-4415-01	TCGA-05-4415-01	No	Primary Tumor	1	91	Ⅲ/Ⅳ	1.875
TCGA-95-7562-01	TCGA-95-7562-01	No	Primary Tumor	1	87	Ⅰ/Ⅱ	4.523
TCGA-MP-A4TC-01	TCGA-MP-A4TC-01	No	Primary Tumor	1	74	Ⅲ/Ⅳ	6.3
TCGA-L9-A5IP-01	TCGA-L9-A5IP-01	No	Primary Tumor	1	58	Ⅲ/Ⅳ	2.306
TCGA-93-A4JO-01	TCGA-93-A4JO-01	No	Primary Tumor	1	33	Ⅰ/Ⅱ	6.041
TCGA-50-6673-01	TCGA-50-6673-01	No	Primary Tumor	1	22	Ⅰ/Ⅱ	5.821
TCGA-86-8672-01	TCGA-86-8672-01	No	Primary Tumor	1	19	Ⅰ/Ⅱ	6.177
TCGA-97-7938-01	TCGA-97-7938-01	No	Primary Tumor	1	18	Ⅰ/Ⅱ	6.794
TCGA-NJ-A4YI-01	TCGA-NJ-A4YI-01	No	Primary Tumor	1	4	Ⅲ/Ⅳ	5.972
TCGA-05-4395-01	TCGA-05-4395-01	No	Primary Tumor	1	0	Ⅲ/Ⅳ	3.52
TCGA-78-7163-01	TCGA-78-7163-01	No	Primary Tumor	0	7248	Ⅰ/Ⅱ	2.77
TCGA-78-8640-01	TCGA-78-8640-01	No	Primary Tumor	0	7062	Ⅰ/Ⅱ	4.915
TCGA-49-AARQ-01	TCGA-49-AARQ-01	No	Primary Tumor	0	6732	Ⅰ/Ⅱ	4.112
TCGA-49-AARR-01	TCGA-49-AARR-01	No	Primary Tumor	0	4992	Ⅰ/Ⅱ	7.533
TCGA-49-AAR0-01	TCGA-49-AAR0-01	No	Primary Tumor	0	4765	Ⅰ/Ⅱ	5.363
TCGA-78-7149-01	TCGA-78-7149-01	No	Primary Tumor	0	3940	Ⅲ/Ⅳ	4.627
TCGA-49-AARO-01	TCGA-49-AARO-01	No	Primary Tumor	0	3759	Ⅰ/Ⅱ	6.441
TCGA-78-7153-01	TCGA-78-7153-01	No	Primary Tumor	0	3635	Ⅰ/Ⅱ	5.593
TCGA-75-7025-01	TCGA-75-7025-01	No	Primary Tumor	0	3305	Ⅰ/Ⅱ	7.338
TCGA-55-6986-01	TCGA-55-6986-01	No	Primary Tumor	0	3261	Ⅰ/Ⅱ	5.813
TCGA-50-5049-01	TCGA-50-5049-01	No	Primary Tumor	0	3094	Ⅰ/Ⅱ	6.46
TCGA-75-7027-01	TCGA-75-7027-01	No	Primary Tumor	0	3059	Ⅰ/Ⅱ	6.157
TCGA-38-4625-01	TCGA-38-4625-01	No	Primary Tumor	0	2973	Ⅰ/Ⅱ	5.783
TCGA-80-5608-01	TCGA-80-5608-01	No	Primary Tumor	0	2832	Ⅰ/Ⅱ	4.333
TCGA-55-6983-01	TCGA-55-6983-01	No	Primary Tumor	0	2823	Ⅰ/Ⅱ	6.355
TCGA-62-8399-01	TCGA-62-8399-01	No	Primary Tumor	0	2696	Ⅲ/Ⅳ	6.157
TCGA-64-5774-01	TCGA-64-5774-01	No	Primary Tumor	0	2676	Ⅰ/Ⅱ	3.003
TCGA-44-6776-01	TCGA-44-6776-01	No	Primary Tumor	0	2616	Ⅰ/Ⅱ	5.206
TCGA-80-5611-01	TCGA-80-5611-01	No	Primary Tumor	0	2595	Ⅰ/Ⅱ	3.789
TCGA-75-6206-01	TCGA-75-6206-01	No	Primary Tumor	0	2590	Ⅰ/Ⅱ	5.751
TCGA-73-4662-01	TCGA-73-4662-01	No	Primary Tumor	0	2515	Ⅰ/Ⅱ	6.078
TCGA-64-1679-01	TCGA-64-1679-01	No	Primary Tumor	0	2488	Ⅲ/Ⅳ	6.427
TCGA-55-6642-01	TCGA-55-6642-01	No	Primary Tumor	0	2449	Ⅰ/Ⅱ	6.902
TCGA-75-5146-01	TCGA-75-5146-01	No	Primary Tumor	0	2368	Ⅰ/Ⅱ	7.061
TCGA-78-8655-01	TCGA-78-8655-01	No	Primary Tumor	0	2360	Ⅰ/Ⅱ	5.726
TCGA-NJ-A4YG-01	TCGA-NJ-A4YG-01	No	Primary Tumor	0	2261	Ⅰ/Ⅱ	5.679
TCGA-MP-A5C7-01	TCGA-MP-A5C7-01	No	Primary Tumor	0	2248	Ⅰ/Ⅱ	3.957
TCGA-49-AAR2-01	TCGA-49-AAR2-01	No	Primary Tumor	0	2224	Ⅰ/Ⅱ	4.29
TCGA-62-A46V-01	TCGA-62-A46V-01	No	Primary Tumor	0	2199	Ⅰ/Ⅱ	5.256
TCGA-NJ-A4YF-01	TCGA-NJ-A4YF-01	No	Primary Tumor	0	2161	Ⅰ/Ⅱ	4.017
TCGA-55-6987-01	TCGA-55-6987-01	No	Primary Tumor	0	2137	Ⅰ/Ⅱ	5.716
TCGA-55-6980-01	TCGA-55-6980-01	No	Primary Tumor	0	2109	Ⅰ/Ⅱ	6.813
TCGA-62-A46U-01	TCGA-62-A46U-01	No	Primary Tumor	0	2067	Ⅰ/Ⅱ	5.151
TCGA-55-1596-01	TCGA-55-1596-01	No	Primary Tumor	0	2065	Ⅰ/Ⅱ	3.87
TCGA-78-7159-01	TCGA-78-7159-01	No	Primary Tumor	0	1974	Ⅰ/Ⅱ	4.56
TCGA-97-7547-01	TCGA-97-7547-01	No	Primary Tumor	0	1965	Ⅰ/Ⅱ	6.565
TCGA-97-7552-01	TCGA-97-7552-01	No	Primary Tumor	0	1932	Ⅰ/Ⅱ	6.38
TCGA-49-AAR3-01	TCGA-49-AAR3-01	No	Primary Tumor	0	1893	Ⅰ/Ⅱ	3.722
TCGA-97-7553-01	TCGA-97-7553-01	No	Primary Tumor	0	1870	Ⅰ/Ⅱ	7.582
TCGA-44-6778-01	TCGA-44-6778-01	No	Primary Tumor	0	1864	Ⅰ/Ⅱ	6.578
TCGA-50-5942-01	TCGA-50-5942-01	No	Primary Tumor	0	1847	Ⅰ/Ⅱ	6.995
TCGA-50-5944-01	TCGA-50-5944-01	No	Primary Tumor	0	1750	Ⅰ/Ⅱ	7.72
TCGA-64-1676-01	TCGA-64-1676-01	No	Primary Tumor	0	1728	Ⅰ/Ⅱ	4.49
TCGA-49-4514-01	TCGA-49-4514-01	No	Primary Tumor	0	1700	Ⅰ/Ⅱ	3.113
TCGA-49-6744-01	TCGA-49-6744-01	No	Primary Tumor	0	1683	Ⅰ/Ⅱ	7.026
TCGA-49-6743-01	TCGA-49-6743-01	No	Primary Tumor	0	1621	Ⅲ/Ⅳ	5.223
TCGA-50-5946-01	TCGA-50-5946-01	No	Primary Tumor	0	1617	Ⅰ/Ⅱ	6.735
TCGA-64-5781-01	TCGA-64-5781-01	No	Primary Tumor	0	1559	Ⅰ/Ⅱ	6.786
TCGA-05-4249-01	TCGA-05-4249-01	No	Primary Tumor	0	1523	Ⅰ/Ⅱ	6.01
TCGA-55-1595-01	TCGA-55-1595-01	No	Primary Tumor	0	1479	Ⅰ/Ⅱ	6.038
TCGA-50-5941-01	TCGA-50-5941-01	No	Primary Tumor	0	1474	Ⅲ/Ⅳ	5.672
TCGA-50-5066-01	TCGA-50-5066-01	No	Primary Tumor	0	1442	Ⅰ/Ⅱ	5.637
TCGA-NJ-A4YQ-01	TCGA-NJ-A4YQ-01	No	Primary Tumor	0	1432	Ⅰ/Ⅱ	4.989
TCGA-05-4398-01	TCGA-05-4398-01	No	Primary Tumor	0	1431	Ⅲ/Ⅳ	5.222
TCGA-44-2656-01	TCGA-44-2656-01	No	Primary Tumor	0	1429	Ⅰ/Ⅱ	5.653
TCGA-55-6971-01	TCGA-55-6971-01	No	Primary Tumor	0	1400	Ⅰ/Ⅱ	5.627
TCGA-05-4389-01	TCGA-05-4389-01	No	Primary Tumor	0	1369	Ⅰ/Ⅱ	4.039
TCGA-44-2659-01	TCGA-44-2659-01	No	Primary Tumor	0	1367	Ⅰ/Ⅱ	7.324
TCGA-44-2657-01	TCGA-44-2657-01	No	Primary Tumor	0	1351	Ⅰ/Ⅱ	7.323
TCGA-75-5147-01	TCGA-75-5147-01	No	Primary Tumor	0	1333	Ⅰ/Ⅱ	6.954
TCGA-44-2655-01	TCGA-44-2655-01	No	Primary Tumor	0	1324	Ⅰ/Ⅱ	6.359
TCGA-64-5778-01	TCGA-64-5778-01	No	Primary Tumor	0	1305	Ⅰ/Ⅱ	5.41
TCGA-44-2665-01	TCGA-44-2665-01	No	Primary Tumor	0	1301	Ⅰ/Ⅱ	7.941
TCGA-62-8397-01	TCGA-62-8397-01	No	Primary Tumor	0	1289	Ⅰ/Ⅱ	5.112
TCGA-97-7546-01	TCGA-97-7546-01	No	Primary Tumor	0	1285	Ⅰ/Ⅱ	7.286
TCGA-44-2662-01	TCGA-44-2662-01	No	Primary Tumor	0	1280	Ⅰ/Ⅱ	5.427
TCGA-95-7039-01	TCGA-95-7039-01	No	Primary Tumor	0	1272	Ⅰ/Ⅱ	4.921
TCGA-62-A471-01	TCGA-62-A471-01	No	Primary Tumor	0	1246	Ⅰ/Ⅱ	6.492
TCGA-55-6969-01	TCGA-55-6969-01	No	Primary Tumor	0	1239	Ⅰ/Ⅱ	6.1
TCGA-55-6985-01	TCGA-55-6985-01	No	Primary Tumor	0	1233	Ⅰ/Ⅱ	5.993
TCGA-62-8395-01	TCGA-62-8395-01	No	Primary Tumor	0	1216	Ⅰ/Ⅱ	6.256
TCGA-73-7498-01	TCGA-73-7498-01	No	Primary Tumor	0	1189	Ⅰ/Ⅱ	6.659
TCGA-55-1594-01	TCGA-55-1594-01	No	Primary Tumor	0	1178	Ⅲ/Ⅳ	4.643
TCGA-MN-A4N4-01	TCGA-MN-A4N4-01	No	Primary Tumor	0	1175	Ⅰ/Ⅱ	6.435
TCGA-44-3398-01	TCGA-44-3398-01	No	Primary Tumor	0	1163	Ⅰ/Ⅱ	8.077
TCGA-44-2661-01	TCGA-44-2661-01	No	Primary Tumor	0	1159	Ⅰ/Ⅱ	7.26
TCGA-86-7713-01	TCGA-86-7713-01	No	Primary Tumor	0	1157	Ⅰ/Ⅱ	3.855
TCGA-86-8054-01	TCGA-86-8054-01	No	Primary Tumor	0	1148	Ⅰ/Ⅱ	4.458
TCGA-44-3396-01	TCGA-44-3396-01	No	Primary Tumor	0	1130	Ⅲ/Ⅳ	5.992
TCGA-05-4390-01	TCGA-05-4390-01	No	Primary Tumor	0	1126	Ⅰ/Ⅱ	5.149
TCGA-64-1680-01	TCGA-64-1680-01	No	Primary Tumor	0	1126	Ⅲ/Ⅳ	5.317
TCGA-50-8457-01	TCGA-50-8457-01	No	Primary Tumor	0	1125	Ⅰ/Ⅱ	8.053
TCGA-50-8459-01	TCGA-50-8459-01	No	Primary Tumor	0	1119	Ⅰ/Ⅱ	7.583
TCGA-99-8028-01	TCGA-99-8028-01	No	Primary Tumor	0	1118	Ⅰ/Ⅱ	7.524
TCGA-44-7667-01	TCGA-44-7667-01	No	Primary Tumor	0	1097	Ⅰ/Ⅱ	4.296
TCGA-J2-A4AE-01	TCGA-J2-A4AE-01	No	Primary Tumor	0	1079	Ⅰ/Ⅱ	6.192
TCGA-86-7955-01	TCGA-86-7955-01	No	Primary Tumor	0	1072	Ⅰ/Ⅱ	2.297
TCGA-53-A4EZ-01	TCGA-53-A4EZ-01	No	Primary Tumor	0	1071	Ⅰ/Ⅱ	3.489
TCGA-99-8025-01	TCGA-99-8025-01	No	Primary Tumor	0	1060	Ⅲ/Ⅳ	5.614
TCGA-55-7910-01	TCGA-55-7910-01	No	Primary Tumor	0	1040	Ⅰ/Ⅱ	3.983
TCGA-44-3918-01	TCGA-44-3918-01	No	Primary Tumor	0	1036	Ⅰ/Ⅱ	6.613
TCGA-44-5643-01	TCGA-44-5643-01	No	Primary Tumor	0	1013	Ⅲ/Ⅳ	3.403
TCGA-86-7953-01	TCGA-86-7953-01	No	Primary Tumor	0	997	Ⅰ/Ⅱ	4.477
TCGA-86-8076-01	TCGA-86-8076-01	No	Primary Tumor	0	993	Ⅰ/Ⅱ	5.321
TCGA-J2-A4AG-01	TCGA-J2-A4AG-01	No	Primary Tumor	0	988	Ⅰ/Ⅱ	6.957
TCGA-55-8207-01	TCGA-55-8207-01	No	Primary Tumor	0	977	Ⅰ/Ⅱ	7.246
TCGA-86-8279-01	TCGA-86-8279-01	No	Primary Tumor	0	949	Ⅰ/Ⅱ	5.326
TCGA-86-7701-01	TCGA-86-7701-01	No	Primary Tumor	0	947	Ⅲ/Ⅳ	6.162
TCGA-86-8278-01	TCGA-86-8278-01	No	Primary Tumor	0	944	Ⅰ/Ⅱ	6.387
TCGA-86-8669-01	TCGA-86-8669-01	No	Primary Tumor	0	938	Ⅰ/Ⅱ	4.221
TCGA-05-4424-01	TCGA-05-4424-01	No	Primary Tumor	0	913	Ⅰ/Ⅱ	6.272
TCGA-05-4420-01	TCGA-05-4420-01	No	Primary Tumor	0	912	Ⅰ/Ⅱ	5.21
TCGA-62-A472-01	TCGA-62-A472-01	No	Primary Tumor	0	910	Ⅰ/Ⅱ	4.651
TCGA-55-8085-01	TCGA-55-8085-01	No	Primary Tumor	0	904	Ⅰ/Ⅱ	4.117
TCGA-86-A456-01	TCGA-86-A456-01	No	Primary Tumor	0	896	Ⅰ/Ⅱ	5.745
TCGA-55-7995-01	TCGA-55-7995-01	No	Primary Tumor	0	889	Ⅰ/Ⅱ	4.872
TCGA-44-7671-01	TCGA-44-7671-01	No	Primary Tumor	0	889	Ⅰ/Ⅱ	5.972
TCGA-55-8206-01	TCGA-55-8206-01	No	Primary Tumor	0	888	Ⅰ/Ⅱ	7.172
TCGA-44-7670-01	TCGA-44-7670-01	No	Primary Tumor	0	882	Ⅰ/Ⅱ	4.195
TCGA-05-5425-01	TCGA-05-5425-01	No	Primary Tumor	0	882	Ⅰ/Ⅱ	4.979
TCGA-55-7281-01	TCGA-55-7281-01	No	Primary Tumor	0	872	Ⅰ/Ⅱ	6.093
TCGA-64-5815-01	TCGA-64-5815-01	No	Primary Tumor	0	866	Ⅰ/Ⅱ	6.083
TCGA-64-5779-01	TCGA-64-5779-01	No	Primary Tumor	0	864	Ⅲ/Ⅳ	5.272
TCGA-44-5644-01	TCGA-44-5644-01	No	Primary Tumor	0	863	Ⅰ/Ⅱ	4.294
TCGA-86-8673-01	TCGA-86-8673-01	No	Primary Tumor	0	862	Ⅰ/Ⅱ	4.388
TCGA-44-5645-01	TCGA-44-5645-01	No	Primary Tumor	0	852	Ⅰ/Ⅱ	7.392
TCGA-44-6147-01	TCGA-44-6147-01	No	Primary Tumor	0	845	Ⅰ/Ⅱ	5.826
TCGA-91-6847-01	TCGA-91-6847-01	No	Primary Tumor	0	842	Ⅰ/Ⅱ	3.358
TCGA-86-8671-01	TCGA-86-8671-01	No	Primary Tumor	0	839	Ⅰ/Ⅱ	7.383
TCGA-95-8039-01	TCGA-95-8039-01	No	Primary Tumor	0	830	Ⅰ/Ⅱ	5.248
TCGA-50-8460-01	TCGA-50-8460-01	No	Primary Tumor	0	829	Ⅰ/Ⅱ	6.112
TCGA-MN-A4N1-01	TCGA-MN-A4N1-01	No	Primary Tumor	0	827	Ⅰ/Ⅱ	4.891
TCGA-83-5908-01	TCGA-83-5908-01	No	Primary Tumor	0	824	Ⅰ/Ⅱ	5.057
TCGA-55-7570-01	TCGA-55-7570-01	No	Primary Tumor	0	824	Ⅰ/Ⅱ	4.425
TCGA-69-8453-01	TCGA-69-8453-01	No	Primary Tumor	0	813	Ⅰ/Ⅱ	7.024
TCGA-86-8674-01	TCGA-86-8674-01	No	Primary Tumor	0	806	Ⅰ/Ⅱ	3.475
TCGA-86-A4P8-01	TCGA-86-A4P8-01	No	Primary Tumor	0	805	Ⅲ/Ⅳ	8.213
TCGA-73-4666-01	TCGA-73-4666-01	No	Primary Tumor	0	800	Ⅲ/Ⅳ	4.218
TCGA-78-7539-01	TCGA-78-7539-01	No	Primary Tumor	0	791	Ⅰ/Ⅱ	4.548
TCGA-55-8513-01	TCGA-55-8513-01	No	Primary Tumor	0	791	Ⅰ/Ⅱ	6.05
TCGA-05-4427-01	TCGA-05-4427-01	No	Primary Tumor	0	791	Ⅰ/Ⅱ	4.405
TCGA-05-4426-01	TCGA-05-4426-01	No	Primary Tumor	0	791	Ⅰ/Ⅱ	4.727
TCGA-97-7554-01	TCGA-97-7554-01	No	Primary Tumor	0	775	Ⅲ/Ⅳ	6.749
TCGA-55-7815-01	TCGA-55-7815-01	No	Primary Tumor	0	773	Ⅰ/Ⅱ	4.173
TCGA-05-4432-01	TCGA-05-4432-01	No	Primary Tumor	0	761	Ⅰ/Ⅱ	5.351
TCGA-05-4430-01	TCGA-05-4430-01	No	Primary Tumor	0	761	Ⅰ/Ⅱ	6.61
TCGA-99-7458-01	TCGA-99-7458-01	No	Primary Tumor	0	747	Ⅲ/Ⅳ	6.653
TCGA-MP-A4TH-01	TCGA-MP-A4TH-01	No	Primary Tumor	0	741	Ⅰ/Ⅱ	7.099
TCGA-86-8073-01	TCGA-86-8073-01	No	Primary Tumor	0	740	Ⅰ/Ⅱ	6.74
TCGA-J2-8192-01	TCGA-J2-8192-01	No	Primary Tumor	0	739	Ⅰ/Ⅱ	7.093
TCGA-05-4433-01	TCGA-05-4433-01	No	Primary Tumor	0	730	Ⅰ/Ⅱ	6.522
TCGA-44-6146-01	TCGA-44-6146-01	No	Primary Tumor	0	728	Ⅰ/Ⅱ	5.141
TCGA-J2-8194-01	TCGA-J2-8194-01	No	Primary Tumor	0	724	Ⅰ/Ⅱ	4.853
TCGA-44-7672-01	TCGA-44-7672-01	No	Primary Tumor	0	719	Ⅰ/Ⅱ	6.674
TCGA-93-A4JN-01	TCGA-93-A4JN-01	No	Primary Tumor	0	718	Ⅲ/Ⅳ	5.183
TCGA-55-7724-01	TCGA-55-7724-01	No	Primary Tumor	0	705	Ⅰ/Ⅱ	7.804
TCGA-44-6775-01	TCGA-44-6775-01	No	Primary Tumor	0	705	Ⅰ/Ⅱ	6.025
TCGA-44-6148-01	TCGA-44-6148-01	No	Primary Tumor	0	704	Ⅰ/Ⅱ	10.28
TCGA-55-7728-01	TCGA-55-7728-01	No	Primary Tumor	0	704	Ⅰ/Ⅱ	4.902
TCGA-86-8280-01	TCGA-86-8280-01	No	Primary Tumor	0	701	Ⅰ/Ⅱ	7.428
TCGA-44-7659-01	TCGA-44-7659-01	No	Primary Tumor	0	691	Ⅰ/Ⅱ	5.632
TCGA-69-7763-01	TCGA-69-7763-01	No	Primary Tumor	0	690	Ⅰ/Ⅱ	7.014
TCGA-55-A48X-01	TCGA-55-A48X-01	No	Primary Tumor	0	689	Ⅰ/Ⅱ	5.863
TCGA-93-7347-01	TCGA-93-7347-01	No	Primary Tumor	0	683	Ⅰ/Ⅱ	6.705
TCGA-49-6767-01	TCGA-49-6767-01	No	Primary Tumor	0	677	Ⅰ/Ⅱ	2.909
TCGA-55-8208-01	TCGA-55-8208-01	No	Primary Tumor	0	674	Ⅰ/Ⅱ	6.214
TCGA-05-5428-01	TCGA-05-5428-01	No	Primary Tumor	0	670	Ⅰ/Ⅱ	4.978
TCGA-55-7576-01	TCGA-55-7576-01	No	Primary Tumor	0	670	Ⅰ/Ⅱ	4.477
TCGA-05-4425-01	TCGA-05-4425-01	No	Primary Tumor	0	669	Ⅲ/Ⅳ	6.408
TCGA-L9-A743-01	TCGA-L9-A743-01	No	Primary Tumor	0	664	Ⅰ/Ⅱ	5.647
TCGA-99-AA5R-01	TCGA-99-AA5R-01	No	Primary Tumor	0	658	Ⅰ/Ⅱ	8.694
TCGA-44-6774-01	TCGA-44-6774-01	No	Primary Tumor	0	658	Ⅲ/Ⅳ	5.803
TCGA-97-8547-01	TCGA-97-8547-01	No	Primary Tumor	0	657	Ⅲ/Ⅳ	5.431
TCGA-86-8358-01	TCGA-86-8358-01	No	Primary Tumor	0	653	Ⅰ/Ⅱ	4.747
TCGA-55-7726-01	TCGA-55-7726-01	No	Primary Tumor	0	652	Ⅰ/Ⅱ	6.222
TCGA-97-A4M0-01	TCGA-97-A4M0-01	No	Primary Tumor	0	652	Ⅰ/Ⅱ	4.938
TCGA-55-A48Z-01	TCGA-55-A48Z-01	No	Primary Tumor	0	651	Ⅲ/Ⅳ	5.977
TCGA-95-A4VK-01	TCGA-95-A4VK-01	No	Primary Tumor	0	651	Ⅲ/Ⅳ	5.489
TCGA-97-A4M5-01	TCGA-97-A4M5-01	No	Primary Tumor	0	634	Ⅰ/Ⅱ	7.138
TCGA-55-A48Y-01	TCGA-55-A48Y-01	No	Primary Tumor	0	630	Ⅰ/Ⅱ	6.428
TCGA-97-A4M7-01	TCGA-97-A4M7-01	No	Primary Tumor	0	629	Ⅰ/Ⅱ	6.194
TCGA-97-8552-01	TCGA-97-8552-01	No	Primary Tumor	0	626	Ⅰ/Ⅱ	6.693
TCGA-55-A491-01	TCGA-55-A491-01	No	Primary Tumor	0	626	Ⅰ/Ⅱ	5.328
TCGA-97-A4M2-01	TCGA-97-A4M2-01	No	Primary Tumor	0	624	Ⅰ/Ⅱ	6.754
TCGA-55-8508-01	TCGA-55-8508-01	No	Primary Tumor	0	617	Ⅰ/Ⅱ	4.915
TCGA-NJ-A7XG-01	TCGA-NJ-A7XG-01	No	Primary Tumor	0	617	Ⅲ/Ⅳ	3.408
TCGA-97-A4LX-01	TCGA-97-A4LX-01	No	Primary Tumor	0	614	Ⅰ/Ⅱ	6.085
TCGA-67-3770-01	TCGA-67-3770-01	No	Primary Tumor	0	610	Ⅰ/Ⅱ	6.451
TCGA-67-3771-01	TCGA-67-3771-01	No	Primary Tumor	0	610	Ⅰ/Ⅱ	5.562
TCGA-05-4405-01	TCGA-05-4405-01	No	Primary Tumor	0	610	Ⅰ/Ⅱ	5.395
TCGA-55-7283-01	TCGA-55-7283-01	No	Primary Tumor	0	609	Ⅲ/Ⅳ	6.745
TCGA-55-A4DG-01	TCGA-55-A4DG-01	No	Primary Tumor	0	608	Ⅰ/Ⅱ	7.048
TCGA-05-4382-01	TCGA-05-4382-01	No	Primary Tumor	0	607	Ⅰ/Ⅱ	6.181
TCGA-95-A4VP-01	TCGA-95-A4VP-01	No	Primary Tumor	0	605	Ⅲ/Ⅳ	7.456
TCGA-86-7954-01	TCGA-86-7954-01	No	Primary Tumor	0	605	Ⅰ/Ⅱ	3.873
TCGA-91-A4BD-01	TCGA-91-A4BD-01	No	Primary Tumor	0	603	Ⅰ/Ⅱ	4.343
TCGA-55-7994-01	TCGA-55-7994-01	No	Primary Tumor	0	603	Ⅰ/Ⅱ	2.994
TCGA-NJ-A55R-01	TCGA-NJ-A55R-01	No	Primary Tumor	0	603	Ⅰ/Ⅱ	5.898
TCGA-97-A4M1-01	TCGA-97-A4M1-01	No	Primary Tumor	0	601	Ⅰ/Ⅱ	7.724
TCGA-55-8091-01	TCGA-55-8091-01	No	Primary Tumor	0	600	Ⅰ/Ⅱ	6.034
TCGA-55-8205-01	TCGA-55-8205-01	No	Primary Tumor	0	599	Ⅰ/Ⅱ	5.07
TCGA-55-A492-01	TCGA-55-A492-01	No	Primary Tumor	0	596	Ⅰ/Ⅱ	6.653
TCGA-44-6145-01	TCGA-44-6145-01	No	Primary Tumor	0	595	Ⅰ/Ⅱ	6.178
TCGA-44-7660-01	TCGA-44-7660-01	No	Primary Tumor	0	592	Ⅰ/Ⅱ	3.974
TCGA-69-A59K-01	TCGA-69-A59K-01	No	Primary Tumor	0	591	Ⅰ/Ⅱ	4.678
TCGA-L4-A4E5-01	TCGA-L4-A4E5-01	No	Primary Tumor	0	578	Ⅰ/Ⅱ	3.828
TCGA-05-4403-01	TCGA-05-4403-01	No	Primary Tumor	0	578	Ⅰ/Ⅱ	6.28
TCGA-93-A4JP-01	TCGA-93-A4JP-01	No	Primary Tumor	0	578	Ⅲ/Ⅳ	7.405
TCGA-67-3772-01	TCGA-67-3772-01	No	Primary Tumor	0	573	Ⅰ/Ⅱ	7.009
TCGA-95-7567-01	TCGA-95-7567-01	No	Primary Tumor	0	568	Ⅰ/Ⅱ	4.778
TCGA-97-A4M6-01	TCGA-97-A4M6-01	No	Primary Tumor	0	568	Ⅰ/Ⅱ	6.888
TCGA-97-8171-01	TCGA-97-8171-01	No	Primary Tumor	0	568	Ⅲ/Ⅳ	2.53
TCGA-55-7903-01	TCGA-55-7903-01	No	Primary Tumor	0	567	Ⅰ/Ⅱ	4.243
TCGA-L9-A7SV-01	TCGA-L9-A7SV-01	No	Primary Tumor	0	565	Ⅰ/Ⅱ	4.041
TCGA-97-7937-01	TCGA-97-7937-01	No	Primary Tumor	0	564	Ⅰ/Ⅱ	4.824
TCGA-95-A4VN-01	TCGA-95-A4VN-01	No	Primary Tumor	0	553	Ⅰ/Ⅱ	4.509
TCGA-55-8511-01	TCGA-55-8511-01	No	Primary Tumor	0	552	Ⅰ/Ⅱ	5.306
TCGA-97-8175-01	TCGA-97-8175-01	No	Primary Tumor	0	551	Ⅰ/Ⅱ	4.722
TCGA-55-8203-01	TCGA-55-8203-01	No	Primary Tumor	0	547	Ⅰ/Ⅱ	5.042
TCGA-55-A57B-01	TCGA-55-A57B-01	No	Primary Tumor	0	546	Ⅰ/Ⅱ	6.67
TCGA-97-8172-01	TCGA-97-8172-01	No	Primary Tumor	0	545	Ⅰ/Ⅱ	8.303
TCGA-55-8094-01	TCGA-55-8094-01	No	Primary Tumor	0	541	Ⅲ/Ⅳ	3.313
TCGA-97-A4M3-01	TCGA-97-A4M3-01	No	Primary Tumor	0	540	Ⅰ/Ⅱ	5.264
TCGA-55-8510-01	TCGA-55-8510-01	No	Primary Tumor	0	539	Ⅰ/Ⅱ	6.637
TCGA-55-7911-01	TCGA-55-7911-01	No	Primary Tumor	0	537	Ⅰ/Ⅱ	4.936
TCGA-55-8614-01	TCGA-55-8614-01	No	Primary Tumor	0	536	Ⅰ/Ⅱ	5.608
TCGA-55-8301-01	TCGA-55-8301-01	No	Primary Tumor	0	534	Ⅰ/Ⅱ	5.657
TCGA-93-7348-01	TCGA-93-7348-01	No	Primary Tumor	0	531	Ⅰ/Ⅱ	5.786
TCGA-93-A4JQ-01	TCGA-93-A4JQ-01	No	Primary Tumor	0	526	Ⅰ/Ⅱ	6.231
TCGA-49-6745-01	TCGA-49-6745-01	No	Primary Tumor	0	522	Ⅲ/Ⅳ	5.796
TCGA-55-8514-01	TCGA-55-8514-01	No	Primary Tumor	0	520	Ⅰ/Ⅱ	5.38
TCGA-55-8621-01	TCGA-55-8621-01	No	Primary Tumor	0	515	Ⅰ/Ⅱ	7.972
TCGA-55-8204-01	TCGA-55-8204-01	No	Primary Tumor	0	515	Ⅰ/Ⅱ	5.308
TCGA-S2-AA1A-01	TCGA-S2-AA1A-01	No	Primary Tumor	0	513	Ⅰ/Ⅱ	7.548
TCGA-91-8496-01	TCGA-91-8496-01	No	Primary Tumor	0	505	Ⅰ/Ⅱ	7.51
TCGA-97-8177-01	TCGA-97-8177-01	No	Primary Tumor	0	499	Ⅰ/Ⅱ	6.815
TCGA-91-7771-01	TCGA-91-7771-01	No	Primary Tumor	0	492	Ⅰ/Ⅱ	6.682
TCGA-55-7573-01	TCGA-55-7573-01	No	Primary Tumor	0	487	Ⅰ/Ⅱ	7.495
TCGA-44-A479-01	TCGA-44-A479-01	No	Primary Tumor	0	486	Ⅰ/Ⅱ	6.832
TCGA-97-7941-01	TCGA-97-7941-01	No	Primary Tumor	0	484	Ⅰ/Ⅱ	7.03
TCGA-55-A494-01	TCGA-55-A494-01	No	Primary Tumor	0	481	Ⅰ/Ⅱ	1.472
TCGA-55-8302-01	TCGA-55-8302-01	No	Primary Tumor	0	478	Ⅰ/Ⅱ	5.143
TCGA-95-7947-01	TCGA-95-7947-01	No	Primary Tumor	0	477	Ⅰ/Ⅱ	4.154
TCGA-55-8097-01	TCGA-55-8097-01	No	Primary Tumor	0	476	Ⅰ/Ⅱ	6.775
TCGA-L9-A8F4-01	TCGA-L9-A8F4-01	No	Primary Tumor	0	476	Ⅰ/Ⅱ	5.946
TCGA-95-7948-01	TCGA-95-7948-01	No	Primary Tumor	0	476	Ⅰ/Ⅱ	3.952
TCGA-73-4668-01	TCGA-73-4668-01	No	Primary Tumor	0	467	Ⅰ/Ⅱ	4.107
TCGA-44-A47A-01	TCGA-44-A47A-01	No	Primary Tumor	0	466	Ⅰ/Ⅱ	5.12
TCGA-55-8087-01	TCGA-55-8087-01	No	Primary Tumor	0	462	Ⅰ/Ⅱ	6.294
TCGA-05-5420-01	TCGA-05-5420-01	No	Primary Tumor	0	457	Ⅲ/Ⅳ	5.773
TCGA-05-4417-01	TCGA-05-4417-01	No	Primary Tumor	0	455	Ⅰ/Ⅱ	6.717
TCGA-38-6178-01	TCGA-38-6178-01	No	Primary Tumor	0	448	Ⅲ/Ⅳ	5.456
TCGA-55-8615-01	TCGA-55-8615-01	No	Primary Tumor	0	446	Ⅲ/Ⅳ	4.045
TCGA-55-7725-01	TCGA-55-7725-01	No	Primary Tumor	0	442	Ⅰ/Ⅱ	6.024
TCGA-55-8505-01	TCGA-55-8505-01	No	Primary Tumor	0	440	Ⅲ/Ⅳ	5.339
TCGA-L4-A4E6-01	TCGA-L4-A4E6-01	No	Primary Tumor	0	435	Ⅰ/Ⅱ	6.927
TCGA-97-8179-01	TCGA-97-8179-01	No	Primary Tumor	0	435	Ⅰ/Ⅱ	6.178
TCGA-55-6543-01	TCGA-55-6543-01	No	Primary Tumor	0	435	Ⅰ/Ⅱ	4.933
TCGA-67-3773-01	TCGA-67-3773-01	No	Primary Tumor	0	427	Ⅰ/Ⅱ	6.414
TCGA-69-8253-01	TCGA-69-8253-01	No	Primary Tumor	0	426	Ⅰ/Ⅱ	5.804
TCGA-05-4384-01	TCGA-05-4384-01	No	Primary Tumor	0	426	Ⅲ/Ⅳ	6.329
TCGA-53-7813-01	TCGA-53-7813-01	No	Primary Tumor	0	424	Ⅲ/Ⅳ	4.738
TCGA-86-8668-01	TCGA-86-8668-01	No	Primary Tumor	0	423	Ⅰ/Ⅱ	6.496
TCGA-67-6217-01	TCGA-67-6217-01	No	Primary Tumor	0	422	Ⅰ/Ⅱ	6.514
TCGA-55-8507-01	TCGA-55-8507-01	No	Primary Tumor	0	418	Ⅰ/Ⅱ	6.742
TCGA-91-6836-01	TCGA-91-6836-01	No	Primary Tumor	0	417	Ⅰ/Ⅱ	3.16
TCGA-55-8619-01	TCGA-55-8619-01	No	Primary Tumor	0	416	Ⅰ/Ⅱ	7.62
TCGA-44-A4SS-01	TCGA-44-A4SS-01	No	Primary Tumor	0	415	Ⅰ/Ⅱ	5.001
TCGA-86-A4P7-01	TCGA-86-A4P7-01	No	Primary Tumor	0	415	Ⅰ/Ⅱ	6.813
TCGA-69-7764-01	TCGA-69-7764-01	No	Primary Tumor	0	414	Ⅰ/Ⅱ	6.073
TCGA-69-7980-01	TCGA-69-7980-01	No	Primary Tumor	0	411	Ⅰ/Ⅱ	5.872
TCGA-69-7979-01	TCGA-69-7979-01	No	Primary Tumor	0	408	Ⅰ/Ⅱ	5.027
TCGA-67-3774-01	TCGA-67-3774-01	No	Primary Tumor	0	385	Ⅰ/Ⅱ	6.267
TCGA-44-8117-01	TCGA-44-8117-01	No	Primary Tumor	0	385	Ⅰ/Ⅱ	5.023
TCGA-95-7944-01	TCGA-95-7944-01	No	Primary Tumor	0	377	Ⅰ/Ⅱ	5.354
TCGA-91-6840-01	TCGA-91-6840-01	No	Primary Tumor	0	372	Ⅰ/Ⅱ	4.754
TCGA-05-4422-01	TCGA-05-4422-01	No	Primary Tumor	0	365	Ⅰ/Ⅱ	3.425
TCGA-49-6761-01	TCGA-49-6761-01	No	Primary Tumor	0	354	Ⅲ/Ⅳ	5.419
TCGA-86-8585-01	TCGA-86-8585-01	No	Primary Tumor	0	353	Ⅰ/Ⅱ	5.782
TCGA-44-A47G-01	TCGA-44-A47G-01	No	Primary Tumor	0	351	Ⅰ/Ⅱ	5.69
TCGA-91-6828-01	TCGA-91-6828-01	No	Primary Tumor	0	323	Ⅰ/Ⅱ	5.006
TCGA-91-6831-01	TCGA-91-6831-01	No	Primary Tumor	0	310	Ⅰ/Ⅱ	5.029
TCGA-L9-A444-01	TCGA-L9-A444-01	No	Primary Tumor	0	307	Ⅰ/Ⅱ	5.739
TCGA-44-A47B-01	TCGA-44-A47B-01	No	Primary Tumor	0	287	Ⅰ/Ⅱ	4.207
TCGA-44-8119-01	TCGA-44-8119-01	No	Primary Tumor	0	285	Ⅰ/Ⅱ	2.971
TCGA-35-5375-01	TCGA-35-5375-01	No	Primary Tumor	0	264	Ⅲ/Ⅳ	6.031
TCGA-44-8120-01	TCGA-44-8120-01	No	Primary Tumor	0	260	Ⅰ/Ⅱ	5.835
TCGA-71-6725-01	TCGA-71-6725-01	No	Primary Tumor	0	256	Ⅰ/Ⅱ	2.856
TCGA-69-7973-01	TCGA-69-7973-01	No	Primary Tumor	0	230	Ⅰ/Ⅱ	5.496
TCGA-35-4122-01	TCGA-35-4122-01	No	Primary Tumor	0	225	Ⅰ/Ⅱ	5.984
TCGA-91-6848-01	TCGA-91-6848-01	No	Primary Tumor	0	224	Ⅲ/Ⅳ	4.455
TCGA-44-7662-01	TCGA-44-7662-01	No	Primary Tumor	0	218	Ⅰ/Ⅱ	5.793
TCGA-69-7760-01	TCGA-69-7760-01	No	Primary Tumor	0	202	Ⅰ/Ⅱ	5.092
TCGA-69-7761-01	TCGA-69-7761-01	No	Primary Tumor	0	186	Ⅰ/Ⅱ	5.336
TCGA-69-7974-01	TCGA-69-7974-01	No	Primary Tumor	0	184	Ⅲ/Ⅳ	5.457
TCGA-35-4123-01	TCGA-35-4123-01	No	Primary Tumor	0	182	Ⅰ/Ⅱ	6.005
TCGA-86-6851-01	TCGA-86-6851-01	No	Primary Tumor	0	179	Ⅰ/Ⅱ	5.373
TCGA-67-6215-01	TCGA-67-6215-01	No	Primary Tumor	0	174	Ⅰ/Ⅱ	5.99
TCGA-05-5423-01	TCGA-05-5423-01	No	Primary Tumor	0	151	Ⅰ/Ⅱ	5.806
TCGA-67-6216-01	TCGA-67-6216-01	No	Primary Tumor	0	141	Ⅰ/Ⅱ	4.511
TCGA-86-8056-01	TCGA-86-8056-01	No	Primary Tumor	0	139	Ⅲ/Ⅳ	4.895
TCGA-69-7978-01	TCGA-69-7978-01	No	Primary Tumor	0	134	Ⅰ/Ⅱ	5.811
TCGA-38-A44F-01	TCGA-38-A44F-01	No	Primary Tumor	0	133	Ⅰ/Ⅱ	7.552
TCGA-73-4670-01	TCGA-73-4670-01	No	Primary Tumor	0	131	Ⅲ/Ⅳ	5.997
TCGA-69-8255-01	TCGA-69-8255-01	No	Primary Tumor	0	129	Ⅰ/Ⅱ	3.629
TCGA-55-7727-01	TCGA-55-7727-01	No	Primary Tumor	0	119	Ⅲ/Ⅳ	4.738
TCGA-95-8494-01	TCGA-95-8494-01	No	Primary Tumor	0	84	Ⅰ/Ⅱ	3.846
TCGA-MN-A4N5-01	TCGA-MN-A4N5-01	No	Primary Tumor	0	84	Ⅰ/Ⅱ	2.613
TCGA-91-6835-01	TCGA-91-6835-01	No	Primary Tumor	0	79	Ⅰ/Ⅱ	6.112
TCGA-05-5715-01	TCGA-05-5715-01	No	Primary Tumor	0	62	Ⅰ/Ⅱ	5.045
TCGA-91-6830-01	TCGA-91-6830-01	No	Primary Tumor	0	60	Ⅰ/Ⅱ	7.298
TCGA-NJ-A4YP-01	TCGA-NJ-A4YP-01	No	Primary Tumor	0	50	Ⅰ/Ⅱ	4.977
TCGA-55-8616-01	TCGA-55-8616-01	No	Primary Tumor	0	48	Ⅰ/Ⅱ	6.308
TCGA-91-A4BC-01	TCGA-91-A4BC-01	No	Primary Tumor	0	44	Ⅰ/Ⅱ	6.509
TCGA-99-8032-01	TCGA-99-8032-01	No	Primary Tumor	0	44	Ⅰ/Ⅱ	6.418
TCGA-91-8499-01	TCGA-91-8499-01	No	Primary Tumor	0	36	Ⅰ/Ⅱ	3.68
TCGA-91-6849-01	TCGA-91-6849-01	No	Primary Tumor	0	35	Ⅲ/Ⅳ	5.674
TCGA-55-A493-01	TCGA-55-A493-01	No	Primary Tumor	0	28	Ⅰ/Ⅱ	3.958
TCGA-86-8074-01	TCGA-86-8074-01	No	Primary Tumor	0	24	Ⅰ/Ⅱ	5.171
TCGA-NJ-A55A-01	TCGA-NJ-A55A-01	No	Primary Tumor	0	15	Ⅰ/Ⅱ	7.065
TCGA-35-3615-01	TCGA-35-3615-01	No	Primary Tumor	0	14	Ⅰ/Ⅱ	5.023
TCGA-NJ-A55O-01	TCGA-NJ-A55O-01	No	Primary Tumor	0	13	Ⅰ/Ⅱ	5.974
TCGA-55-8506-01	TCGA-55-8506-01	No	Primary Tumor	0	11	Ⅰ/Ⅱ	3.743
TCGA-86-8281-01	TCGA-86-8281-01	No	Primary Tumor	0	0	Ⅰ/Ⅱ	5.271
TCGA-05-4410-01	TCGA-05-4410-01	No	Primary Tumor	0	0	Ⅰ/Ⅱ	5.707
TCGA-05-4244-01	TCGA-05-4244-01	No	Primary Tumor	0	0	Ⅲ/Ⅳ	4.708

## Sheet: OS-OS time-targeted_molecular
Additional file 3: Analysis of patient targeted molecular therapy as an independent prognostic factor for survival.
sample	samples	history_of_neoadjuvant_treatment	sample_type	OS	OS.time	targeted_molecular_therapy	GSTM5
TCGA-78-8662-01	TCGA-78-8662-01	No	Primary Tumor	1	3361	NO	4.745
TCGA-78-7162-01	TCGA-78-7162-01	No	Primary Tumor	1	3169	NO	6.906
TCGA-78-7167-01	TCGA-78-7167-01	No	Primary Tumor	1	2681	NO	5.33
TCGA-MP-A4SV-01	TCGA-MP-A4SV-01	No	Primary Tumor	1	2620	NO	4.108
TCGA-MP-A4T4-01	TCGA-MP-A4T4-01	No	Primary Tumor	1	2617	NO	5.963
TCGA-50-5933-01	TCGA-50-5933-01	No	Primary Tumor	1	2393	YES	5.438
TCGA-49-4486-01	TCGA-49-4486-01	No	Primary Tumor	1	2318	NO	4.056
TCGA-75-5125-01	TCGA-75-5125-01	No	Primary Tumor	1	2027	NO	4.212
TCGA-50-5055-01	TCGA-50-5055-01	No	Primary Tumor	1	1830	NO	7.837
TCGA-O1-A52J-01	TCGA-O1-A52J-01	No	Primary Tumor	1	1798	NO	5.128
TCGA-MP-A4T6-01	TCGA-MP-A4T6-01	No	Primary Tumor	1	1790	NO	4.45
TCGA-MP-A4SW-01	TCGA-MP-A4SW-01	No	Primary Tumor	1	1778	NO	5.173
TCGA-62-A46R-01	TCGA-62-A46R-01	No	Primary Tumor	1	1725	NO	4.978
TCGA-62-A46S-01	TCGA-62-A46S-01	No	Primary Tumor	1	1653	YES	5.439
TCGA-55-6972-01	TCGA-55-6972-01	No	Primary Tumor	1	1632	NO	3.878
TCGA-78-7537-01	TCGA-78-7537-01	No	Primary Tumor	1	1622	NO	5.894
TCGA-73-4658-01	TCGA-73-4658-01	No	Primary Tumor	1	1600	NO	5.885
TCGA-73-7499-01	TCGA-73-7499-01	No	Primary Tumor	1	1531	NO	5.614
TCGA-75-6212-01	TCGA-75-6212-01	No	Primary Tumor	1	1516	YES	3.574
TCGA-MP-A4SY-01	TCGA-MP-A4SY-01	No	Primary Tumor	1	1501	NO	6.014
TCGA-50-5068-01	TCGA-50-5068-01	No	Primary Tumor	1	1499	YES	5.479
TCGA-62-8402-01	TCGA-62-8402-01	No	Primary Tumor	1	1498	NO	3.303
TCGA-38-4628-01	TCGA-38-4628-01	No	Primary Tumor	1	1492	NO	6.499
TCGA-62-A46O-01	TCGA-62-A46O-01	No	Primary Tumor	1	1454	NO	4.004
TCGA-49-4501-01	TCGA-49-4501-01	No	Primary Tumor	1	1421	NO	7.293
TCGA-55-6981-01	TCGA-55-6981-01	No	Primary Tumor	1	1379	YES	5.37
TCGA-38-4632-01	TCGA-38-4632-01	No	Primary Tumor	1	1357	NO	4.581
TCGA-55-6968-01	TCGA-55-6968-01	No	Primary Tumor	1	1293	YES	3.824
TCGA-50-6590-01	TCGA-50-6590-01	No	Primary Tumor	1	1288	YES	3.97
TCGA-50-6597-01	TCGA-50-6597-01	No	Primary Tumor	1	1268	NO	7.144
TCGA-MP-A4T9-01	TCGA-MP-A4T9-01	No	Primary Tumor	1	1265	YES	6.016
TCGA-91-6829-01	TCGA-91-6829-01	No	Primary Tumor	1	1258	NO	6.235
TCGA-50-5932-01	TCGA-50-5932-01	No	Primary Tumor	1	1235	NO	4.499
TCGA-49-AARE-01	TCGA-49-AARE-01	No	Primary Tumor	1	1229	NO	5.943
TCGA-78-7152-01	TCGA-78-7152-01	No	Primary Tumor	1	1215	NO	4.704
TCGA-78-8648-01	TCGA-78-8648-01	No	Primary Tumor	1	1209	NO	8.238
TCGA-62-A470-01	TCGA-62-A470-01	No	Primary Tumor	1	1194	NO	4.283
TCGA-64-1681-01	TCGA-64-1681-01	No	Primary Tumor	1	1167	NO	5.758
TCGA-38-4627-01	TCGA-38-4627-01	No	Primary Tumor	1	1147	NO	8.36
TCGA-49-AARN-01	TCGA-49-AARN-01	No	Primary Tumor	1	1135	NO	6.364
TCGA-75-6214-01	TCGA-75-6214-01	No	Primary Tumor	1	1115	NO	4.332
TCGA-38-4630-01	TCGA-38-4630-01	No	Primary Tumor	1	1073	NO	5.459
TCGA-86-7711-01	TCGA-86-7711-01	No	Primary Tumor	1	1046	YES	5.194
TCGA-53-7624-01	TCGA-53-7624-01	No	Primary Tumor	1	1043	YES	1.862
TCGA-44-3919-01	TCGA-44-3919-01	No	Primary Tumor	1	1026	NO	6.706
TCGA-49-4506-01	TCGA-49-4506-01	No	Primary Tumor	1	999	YES	3.975
TCGA-55-7574-01	TCGA-55-7574-01	No	Primary Tumor	1	995	YES	7.128
TCGA-55-6982-01	TCGA-55-6982-01	No	Primary Tumor	1	995	NO	7.334
TCGA-44-6777-01	TCGA-44-6777-01	No	Primary Tumor	1	987	NO	7.516
TCGA-78-7156-01	TCGA-78-7156-01	No	Primary Tumor	1	976	NO	4.694
TCGA-55-7227-01	TCGA-55-7227-01	No	Primary Tumor	1	952	NO	6.461
TCGA-MP-A4TA-01	TCGA-MP-A4TA-01	No	Primary Tumor	1	950	NO	4.634
TCGA-78-7535-01	TCGA-78-7535-01	No	Primary Tumor	1	949	YES	5.044
TCGA-53-7626-01	TCGA-53-7626-01	No	Primary Tumor	1	929	YES	7.4
TCGA-73-4675-01	TCGA-73-4675-01	No	Primary Tumor	1	922	YES	5.451
TCGA-49-4512-01	TCGA-49-4512-01	No	Primary Tumor	1	905	YES	7.474
TCGA-49-4510-01	TCGA-49-4510-01	No	Primary Tumor	1	896	YES	5.878
TCGA-MP-A4TE-01	TCGA-MP-A4TE-01	No	Primary Tumor	1	896	NO	3.737
TCGA-49-AAR4-01	TCGA-49-AAR4-01	No	Primary Tumor	1	879	YES	6.248
TCGA-49-4488-01	TCGA-49-4488-01	No	Primary Tumor	1	869	NO	4.656
TCGA-38-4629-01	TCGA-38-4629-01	No	Primary Tumor	1	864	NO	6.908
TCGA-49-4487-01	TCGA-49-4487-01	No	Primary Tumor	1	855	NO	6.263
TCGA-78-7145-01	TCGA-78-7145-01	No	Primary Tumor	1	826	YES	4.063
TCGA-78-7220-01	TCGA-78-7220-01	No	Primary Tumor	1	807	NO	4.397
TCGA-50-6592-01	TCGA-50-6592-01	No	Primary Tumor	1	777	NO	5.381
TCGA-55-6984-01	TCGA-55-6984-01	No	Primary Tumor	1	760	YES	3.581
TCGA-86-A4JF-01	TCGA-86-A4JF-01	No	Primary Tumor	1	737	YES	4.192
TCGA-55-8096-01	TCGA-55-8096-01	No	Primary Tumor	1	719	NO	5.993
TCGA-73-4659-01	TCGA-73-4659-01	No	Primary Tumor	1	711	NO	6.502
TCGA-55-8089-01	TCGA-55-8089-01	No	Primary Tumor	1	702	NO	5.216
TCGA-55-1592-01	TCGA-55-1592-01	No	Primary Tumor	1	701	NO	6.268
TCGA-78-7160-01	TCGA-78-7160-01	No	Primary Tumor	1	697	YES	5.929
TCGA-86-8075-01	TCGA-86-8075-01	No	Primary Tumor	1	694	NO	6.404
TCGA-49-AAQV-01	TCGA-49-AAQV-01	No	Primary Tumor	1	677	NO	4.697
TCGA-78-7150-01	TCGA-78-7150-01	No	Primary Tumor	1	666	NO	5.637
TCGA-99-8033-01	TCGA-99-8033-01	No	Primary Tumor	1	656	YES	4.387
TCGA-50-5935-01	TCGA-50-5935-01	No	Primary Tumor	1	653	NO	6.189
TCGA-64-1677-01	TCGA-64-1677-01	No	Primary Tumor	1	628	YES	4.371
TCGA-78-7148-01	TCGA-78-7148-01	No	Primary Tumor	1	626	NO	5.409
TCGA-86-7714-01	TCGA-86-7714-01	No	Primary Tumor	1	625	NO	5.912
TCGA-50-5044-01	TCGA-50-5044-01	No	Primary Tumor	1	624	NO	5.84
TCGA-55-A4DF-01	TCGA-55-A4DF-01	No	Primary Tumor	1	614	NO	3.651
TCGA-55-8512-01	TCGA-55-8512-01	No	Primary Tumor	1	607	NO	7.05
TCGA-55-8090-01	TCGA-55-8090-01	No	Primary Tumor	1	598	NO	5.615
TCGA-62-A46P-01	TCGA-62-A46P-01	No	Primary Tumor	1	594	NO	5.153
TCGA-78-7147-01	TCGA-78-7147-01	No	Primary Tumor	1	586	NO	5.048
TCGA-MP-A4TK-01	TCGA-MP-A4TK-01	No	Primary Tumor	1	582	NO	7.34
TCGA-55-7913-01	TCGA-55-7913-01	No	Primary Tumor	1	561	NO	1.721
TCGA-44-7661-01	TCGA-44-7661-01	No	Primary Tumor	1	557	NO	4.909
TCGA-J2-A4AD-01	TCGA-J2-A4AD-01	No	Primary Tumor	1	550	NO	5.98
TCGA-95-7043-01	TCGA-95-7043-01	No	Primary Tumor	1	503	YES	5.463
TCGA-44-6779-01	TCGA-44-6779-01	No	Primary Tumor	1	500	YES	3.165
TCGA-49-6742-01	TCGA-49-6742-01	No	Primary Tumor	1	488	YES	5.314
TCGA-50-5051-01	TCGA-50-5051-01	No	Primary Tumor	1	478	YES	4.454
TCGA-55-8299-01	TCGA-55-8299-01	No	Primary Tumor	1	469	NO	6.798
TCGA-97-8176-01	TCGA-97-8176-01	No	Primary Tumor	1	468	YES	4.855
TCGA-55-7816-01	TCGA-55-7816-01	No	Primary Tumor	1	468	NO	6.861
TCGA-55-6970-01	TCGA-55-6970-01	No	Primary Tumor	1	464	YES	4.806
TCGA-50-5939-01	TCGA-50-5939-01	No	Primary Tumor	1	460	NO	6.117
TCGA-62-8398-01	TCGA-62-8398-01	No	Primary Tumor	1	444	YES	5.415
TCGA-L9-A50W-01	TCGA-L9-A50W-01	No	Primary Tumor	1	442	NO	4.248
TCGA-91-8497-01	TCGA-91-8497-01	No	Primary Tumor	1	434	NO	7.665
TCGA-50-5931-01	TCGA-50-5931-01	No	Primary Tumor	1	434	NO	5.304
TCGA-49-4505-01	TCGA-49-4505-01	No	Primary Tumor	1	428	NO	6.236
TCGA-62-A46Y-01	TCGA-62-A46Y-01	No	Primary Tumor	1	414	YES	4.731
TCGA-44-A4SU-01	TCGA-44-A4SU-01	No	Primary Tumor	1	409	NO	5.692
TCGA-49-4490-01	TCGA-49-4490-01	No	Primary Tumor	1	385	YES	6.592
TCGA-86-6562-01	TCGA-86-6562-01	No	Primary Tumor	1	376	YES	6.299
TCGA-55-8620-01	TCGA-55-8620-01	No	Primary Tumor	1	375	NO	3.755
TCGA-50-6594-01	TCGA-50-6594-01	No	Primary Tumor	1	370	NO	2.875
TCGA-38-4631-01	TCGA-38-4631-01	No	Primary Tumor	1	354	NO	5.017
TCGA-55-7907-01	TCGA-55-7907-01	No	Primary Tumor	1	343	NO	5.582
TCGA-73-A9RS-01	TCGA-73-A9RS-01	No	Primary Tumor	1	340	NO	3.157
TCGA-MP-A4TJ-01	TCGA-MP-A4TJ-01	No	Primary Tumor	1	339	NO	6.2
TCGA-MP-A4TF-01	TCGA-MP-A4TF-01	No	Primary Tumor	1	336	YES	3.536
TCGA-50-6593-01	TCGA-50-6593-01	No	Primary Tumor	1	336	NO	6.212
TCGA-78-8660-01	TCGA-78-8660-01	No	Primary Tumor	1	321	NO	5.503
TCGA-50-7109-01	TCGA-50-7109-01	No	Primary Tumor	1	308	NO	4.95
TCGA-MP-A4TD-01	TCGA-MP-A4TD-01	No	Primary Tumor	1	307	YES	7.796
TCGA-4B-A93V-01	TCGA-4B-A93V-01	No	Primary Tumor	1	300	NO	2.859
TCGA-78-7161-01	TCGA-78-7161-01	No	Primary Tumor	1	291	YES	5.552
TCGA-50-5930-01	TCGA-50-5930-01	No	Primary Tumor	1	282	YES	6.554
TCGA-49-4507-01	TCGA-49-4507-01	No	Primary Tumor	1	268	YES	5.167
TCGA-49-AAR9-01	TCGA-49-AAR9-01	No	Primary Tumor	1	260	NO	3.971
TCGA-78-7166-01	TCGA-78-7166-01	No	Primary Tumor	1	258	NO	4.794
TCGA-50-5936-01	TCGA-50-5936-01	No	Primary Tumor	1	257	NO	6.046
TCGA-05-4402-01	TCGA-05-4402-01	No	Primary Tumor	1	244	YES	5.542
TCGA-78-7536-01	TCGA-78-7536-01	No	Primary Tumor	1	244	NO	3.074
TCGA-55-7284-01	TCGA-55-7284-01	No	Primary Tumor	1	243	NO	6.791
TCGA-55-6979-01	TCGA-55-6979-01	No	Primary Tumor	1	237	YES	5.339
TCGA-71-8520-01	TCGA-71-8520-01	No	Primary Tumor	1	210	NO	5.411
TCGA-L9-A443-01	TCGA-L9-A443-01	No	Primary Tumor	1	193	NO	5.353
TCGA-50-6595-01	TCGA-50-6595-01	No	Primary Tumor	1	189	YES	6.057
TCGA-55-7914-01	TCGA-55-7914-01	No	Primary Tumor	1	187	YES	6.033
TCGA-78-7158-01	TCGA-78-7158-01	No	Primary Tumor	1	179	YES	4.137
TCGA-55-6978-01	TCGA-55-6978-01	No	Primary Tumor	1	176	NO	6.233
TCGA-78-7146-01	TCGA-78-7146-01	No	Primary Tumor	1	173	NO	3.241
TCGA-55-6712-01	TCGA-55-6712-01	No	Primary Tumor	1	171	YES	5.573
TCGA-MP-A4T7-01	TCGA-MP-A4T7-01	No	Primary Tumor	1	167	NO	5.617
TCGA-97-8174-01	TCGA-97-8174-01	No	Primary Tumor	1	164	YES	6.988
TCGA-MP-A4T8-01	TCGA-MP-A4T8-01	No	Primary Tumor	1	161	YES	4.154
TCGA-55-8092-01	TCGA-55-8092-01	No	Primary Tumor	1	154	NO	5.211
TCGA-62-8394-01	TCGA-62-8394-01	No	Primary Tumor	1	139	YES	5.481
TCGA-86-8055-01	TCGA-86-8055-01	No	Primary Tumor	1	124	NO	5.088
TCGA-50-6591-01	TCGA-50-6591-01	No	Primary Tumor	1	119	NO	2.197
TCGA-55-6975-01	TCGA-55-6975-01	No	Primary Tumor	1	118	NO	6.966
TCGA-86-A4D0-01	TCGA-86-A4D0-01	No	Primary Tumor	1	116	YES	3.549
TCGA-55-A490-01	TCGA-55-A490-01	No	Primary Tumor	1	99	YES	4.532
TCGA-44-2666-01	TCGA-44-2666-01	No	Primary Tumor	1	97	NO	6.009
TCGA-05-4415-01	TCGA-05-4415-01	No	Primary Tumor	1	91	NO	1.875
TCGA-95-7562-01	TCGA-95-7562-01	No	Primary Tumor	1	87	YES	4.523
TCGA-MP-A4TC-01	TCGA-MP-A4TC-01	No	Primary Tumor	1	74	YES	6.3
TCGA-L9-A5IP-01	TCGA-L9-A5IP-01	No	Primary Tumor	1	58	NO	2.306
TCGA-73-4677-01	TCGA-73-4677-01	No	Primary Tumor	1	38	NO	5.443
TCGA-93-A4JO-01	TCGA-93-A4JO-01	No	Primary Tumor	1	33	NO	6.041
TCGA-50-6673-01	TCGA-50-6673-01	No	Primary Tumor	1	22	NO	5.821
TCGA-86-8672-01	TCGA-86-8672-01	No	Primary Tumor	1	19	NO	6.177
TCGA-97-7938-01	TCGA-97-7938-01	No	Primary Tumor	1	18	NO	6.794
TCGA-NJ-A4YI-01	TCGA-NJ-A4YI-01	No	Primary Tumor	1	4	NO	5.972
TCGA-78-7163-01	TCGA-78-7163-01	No	Primary Tumor	0	7248	NO	2.77
TCGA-78-8640-01	TCGA-78-8640-01	No	Primary Tumor	0	7062	NO	4.915
TCGA-49-AARQ-01	TCGA-49-AARQ-01	No	Primary Tumor	0	6732	NO	4.112
TCGA-49-AARR-01	TCGA-49-AARR-01	No	Primary Tumor	0	4992	NO	7.533
TCGA-49-AAR0-01	TCGA-49-AAR0-01	No	Primary Tumor	0	4765	NO	5.363
TCGA-78-7149-01	TCGA-78-7149-01	No	Primary Tumor	0	3940	NO	4.627
TCGA-49-AARO-01	TCGA-49-AARO-01	No	Primary Tumor	0	3759	YES	6.441
TCGA-38-4626-01	TCGA-38-4626-01	No	Primary Tumor	0	3674	NO	6.561
TCGA-78-7153-01	TCGA-78-7153-01	No	Primary Tumor	0	3635	NO	5.593
TCGA-75-7025-01	TCGA-75-7025-01	No	Primary Tumor	0	3305	NO	7.338
TCGA-55-6986-01	TCGA-55-6986-01	No	Primary Tumor	0	3261	NO	5.813
TCGA-50-5049-01	TCGA-50-5049-01	No	Primary Tumor	0	3094	NO	6.46
TCGA-75-7027-01	TCGA-75-7027-01	No	Primary Tumor	0	3059	NO	6.157
TCGA-80-5608-01	TCGA-80-5608-01	No	Primary Tumor	0	2832	NO	4.333
TCGA-55-6983-01	TCGA-55-6983-01	No	Primary Tumor	0	2823	YES	6.355
TCGA-62-8399-01	TCGA-62-8399-01	No	Primary Tumor	0	2696	NO	6.157
TCGA-64-5774-01	TCGA-64-5774-01	No	Primary Tumor	0	2676	NO	3.003
TCGA-44-6776-01	TCGA-44-6776-01	No	Primary Tumor	0	2616	NO	5.206
TCGA-80-5611-01	TCGA-80-5611-01	No	Primary Tumor	0	2595	NO	3.789
TCGA-75-6206-01	TCGA-75-6206-01	No	Primary Tumor	0	2590	NO	5.751
TCGA-73-4662-01	TCGA-73-4662-01	No	Primary Tumor	0	2515	NO	6.078
TCGA-64-1679-01	TCGA-64-1679-01	No	Primary Tumor	0	2488	YES	6.427
TCGA-55-6642-01	TCGA-55-6642-01	No	Primary Tumor	0	2449	NO	6.902
TCGA-75-5146-01	TCGA-75-5146-01	No	Primary Tumor	0	2368	NO	7.061
TCGA-78-8655-01	TCGA-78-8655-01	No	Primary Tumor	0	2360	NO	5.726
TCGA-NJ-A4YG-01	TCGA-NJ-A4YG-01	No	Primary Tumor	0	2261	NO	5.679
TCGA-MP-A5C7-01	TCGA-MP-A5C7-01	No	Primary Tumor	0	2248	NO	3.957
TCGA-49-AAR2-01	TCGA-49-AAR2-01	No	Primary Tumor	0	2224	YES	4.29
TCGA-62-A46V-01	TCGA-62-A46V-01	No	Primary Tumor	0	2199	NO	5.256
TCGA-NJ-A4YF-01	TCGA-NJ-A4YF-01	No	Primary Tumor	0	2161	NO	4.017
TCGA-55-6987-01	TCGA-55-6987-01	No	Primary Tumor	0	2137	NO	5.716
TCGA-55-6980-01	TCGA-55-6980-01	No	Primary Tumor	0	2109	NO	6.813
TCGA-62-A46U-01	TCGA-62-A46U-01	No	Primary Tumor	0	2067	YES	5.151
TCGA-55-1596-01	TCGA-55-1596-01	No	Primary Tumor	0	2065	YES	3.87
TCGA-78-7159-01	TCGA-78-7159-01	No	Primary Tumor	0	1974	NO	4.56
TCGA-97-7547-01	TCGA-97-7547-01	No	Primary Tumor	0	1965	YES	6.565
TCGA-97-7552-01	TCGA-97-7552-01	No	Primary Tumor	0	1932	NO	6.38
TCGA-49-AAR3-01	TCGA-49-AAR3-01	No	Primary Tumor	0	1893	YES	3.722
TCGA-97-7553-01	TCGA-97-7553-01	No	Primary Tumor	0	1870	NO	7.582
TCGA-44-6778-01	TCGA-44-6778-01	No	Primary Tumor	0	1864	NO	6.578
TCGA-50-5942-01	TCGA-50-5942-01	No	Primary Tumor	0	1847	NO	6.995
TCGA-50-5944-01	TCGA-50-5944-01	No	Primary Tumor	0	1750	NO	7.72
TCGA-64-1676-01	TCGA-64-1676-01	No	Primary Tumor	0	1728	NO	4.49
TCGA-49-4514-01	TCGA-49-4514-01	No	Primary Tumor	0	1700	NO	3.113
TCGA-49-6744-01	TCGA-49-6744-01	No	Primary Tumor	0	1683	YES	7.026
TCGA-49-6743-01	TCGA-49-6743-01	No	Primary Tumor	0	1621	YES	5.223
TCGA-50-5946-01	TCGA-50-5946-01	No	Primary Tumor	0	1617	NO	6.735
TCGA-64-5781-01	TCGA-64-5781-01	No	Primary Tumor	0	1559	NO	6.786
TCGA-05-4249-01	TCGA-05-4249-01	No	Primary Tumor	0	1523	NO	6.01
TCGA-55-1595-01	TCGA-55-1595-01	No	Primary Tumor	0	1479	NO	6.038
TCGA-50-5941-01	TCGA-50-5941-01	No	Primary Tumor	0	1474	YES	5.672
TCGA-50-5066-01	TCGA-50-5066-01	No	Primary Tumor	0	1442	YES	5.637
TCGA-NJ-A4YQ-01	TCGA-NJ-A4YQ-01	No	Primary Tumor	0	1432	NO	4.989
TCGA-05-4398-01	TCGA-05-4398-01	No	Primary Tumor	0	1431	YES	5.222
TCGA-44-2656-01	TCGA-44-2656-01	No	Primary Tumor	0	1429	NO	5.653
TCGA-55-6971-01	TCGA-55-6971-01	No	Primary Tumor	0	1400	NO	5.627
TCGA-05-4389-01	TCGA-05-4389-01	No	Primary Tumor	0	1369	NO	4.039
TCGA-44-2659-01	TCGA-44-2659-01	No	Primary Tumor	0	1367	YES	7.324
TCGA-44-2657-01	TCGA-44-2657-01	No	Primary Tumor	0	1351	NO	7.323
TCGA-75-5147-01	TCGA-75-5147-01	No	Primary Tumor	0	1333	NO	6.954
TCGA-44-2655-01	TCGA-44-2655-01	No	Primary Tumor	0	1324	NO	6.359
TCGA-64-5778-01	TCGA-64-5778-01	No	Primary Tumor	0	1305	NO	5.41
TCGA-44-2665-01	TCGA-44-2665-01	No	Primary Tumor	0	1301	YES	7.941
TCGA-62-8397-01	TCGA-62-8397-01	No	Primary Tumor	0	1289	NO	5.112
TCGA-97-7546-01	TCGA-97-7546-01	No	Primary Tumor	0	1285	YES	7.286
TCGA-44-2662-01	TCGA-44-2662-01	No	Primary Tumor	0	1280	YES	5.427
TCGA-95-7039-01	TCGA-95-7039-01	No	Primary Tumor	0	1272	NO	4.921
TCGA-62-A471-01	TCGA-62-A471-01	No	Primary Tumor	0	1246	YES	6.492
TCGA-55-6985-01	TCGA-55-6985-01	No	Primary Tumor	0	1233	NO	5.993
TCGA-62-8395-01	TCGA-62-8395-01	No	Primary Tumor	0	1216	NO	6.256
TCGA-73-7498-01	TCGA-73-7498-01	No	Primary Tumor	0	1189	YES	6.659
TCGA-64-1678-01	TCGA-64-1678-01	No	Primary Tumor	0	1189	YES	3.499
TCGA-MN-A4N4-01	TCGA-MN-A4N4-01	No	Primary Tumor	0	1175	NO	6.435
TCGA-44-3398-01	TCGA-44-3398-01	No	Primary Tumor	0	1163	NO	8.077
TCGA-44-2661-01	TCGA-44-2661-01	No	Primary Tumor	0	1159	NO	7.26
TCGA-86-7713-01	TCGA-86-7713-01	No	Primary Tumor	0	1157	YES	3.855
TCGA-86-8054-01	TCGA-86-8054-01	No	Primary Tumor	0	1148	YES	4.458
TCGA-44-3396-01	TCGA-44-3396-01	No	Primary Tumor	0	1130	YES	5.992
TCGA-64-1680-01	TCGA-64-1680-01	No	Primary Tumor	0	1126	YES	5.317
TCGA-05-4390-01	TCGA-05-4390-01	No	Primary Tumor	0	1126	YES	5.149
TCGA-50-8457-01	TCGA-50-8457-01	No	Primary Tumor	0	1125	NO	8.053
TCGA-50-8459-01	TCGA-50-8459-01	No	Primary Tumor	0	1119	YES	7.583
TCGA-99-8028-01	TCGA-99-8028-01	No	Primary Tumor	0	1118	NO	7.524
TCGA-44-7667-01	TCGA-44-7667-01	No	Primary Tumor	0	1097	NO	4.296
TCGA-J2-A4AE-01	TCGA-J2-A4AE-01	No	Primary Tumor	0	1079	NO	6.192
TCGA-86-7955-01	TCGA-86-7955-01	No	Primary Tumor	0	1072	YES	2.297
TCGA-53-A4EZ-01	TCGA-53-A4EZ-01	No	Primary Tumor	0	1071	YES	3.489
TCGA-99-8025-01	TCGA-99-8025-01	No	Primary Tumor	0	1060	YES	5.614
TCGA-55-7910-01	TCGA-55-7910-01	No	Primary Tumor	0	1040	YES	3.983
TCGA-44-3918-01	TCGA-44-3918-01	No	Primary Tumor	0	1036	NO	6.613
TCGA-86-7953-01	TCGA-86-7953-01	No	Primary Tumor	0	997	NO	4.477
TCGA-86-8076-01	TCGA-86-8076-01	No	Primary Tumor	0	993	YES	5.321
TCGA-J2-A4AG-01	TCGA-J2-A4AG-01	No	Primary Tumor	0	988	NO	6.957
TCGA-55-8207-01	TCGA-55-8207-01	No	Primary Tumor	0	977	NO	7.246
TCGA-86-8279-01	TCGA-86-8279-01	No	Primary Tumor	0	949	YES	5.326
TCGA-86-7701-01	TCGA-86-7701-01	No	Primary Tumor	0	947	YES	6.162
TCGA-86-8278-01	TCGA-86-8278-01	No	Primary Tumor	0	944	NO	6.387
TCGA-86-8669-01	TCGA-86-8669-01	No	Primary Tumor	0	938	NO	4.221
TCGA-55-5899-01	TCGA-55-5899-01	No	Primary Tumor	0	930	YES	6.234
TCGA-05-4424-01	TCGA-05-4424-01	No	Primary Tumor	0	913	YES	6.272
TCGA-05-4420-01	TCGA-05-4420-01	No	Primary Tumor	0	912	NO	5.21
TCGA-62-A472-01	TCGA-62-A472-01	No	Primary Tumor	0	910	NO	4.651
TCGA-55-8085-01	TCGA-55-8085-01	No	Primary Tumor	0	904	NO	4.117
TCGA-44-7671-01	TCGA-44-7671-01	No	Primary Tumor	0	889	NO	5.972
TCGA-55-7995-01	TCGA-55-7995-01	No	Primary Tumor	0	889	NO	4.872
TCGA-55-8206-01	TCGA-55-8206-01	No	Primary Tumor	0	888	NO	7.172
TCGA-05-5425-01	TCGA-05-5425-01	No	Primary Tumor	0	882	YES	4.979
TCGA-44-7670-01	TCGA-44-7670-01	No	Primary Tumor	0	882	YES	4.195
TCGA-55-7281-01	TCGA-55-7281-01	No	Primary Tumor	0	872	NO	6.093
TCGA-64-5815-01	TCGA-64-5815-01	No	Primary Tumor	0	866	YES	6.083
TCGA-64-5779-01	TCGA-64-5779-01	No	Primary Tumor	0	864	YES	5.272
TCGA-44-5644-01	TCGA-44-5644-01	No	Primary Tumor	0	863	NO	4.294
TCGA-86-8673-01	TCGA-86-8673-01	No	Primary Tumor	0	862	NO	4.388
TCGA-44-5645-01	TCGA-44-5645-01	No	Primary Tumor	0	852	NO	7.392
TCGA-44-6147-01	TCGA-44-6147-01	No	Primary Tumor	0	845	NO	5.826
TCGA-91-6847-01	TCGA-91-6847-01	No	Primary Tumor	0	842	NO	3.358
TCGA-86-8671-01	TCGA-86-8671-01	No	Primary Tumor	0	839	YES	7.383
TCGA-95-8039-01	TCGA-95-8039-01	No	Primary Tumor	0	830	NO	5.248
TCGA-50-8460-01	TCGA-50-8460-01	No	Primary Tumor	0	829	NO	6.112
TCGA-MN-A4N1-01	TCGA-MN-A4N1-01	No	Primary Tumor	0	827	NO	4.891
TCGA-83-5908-01	TCGA-83-5908-01	No	Primary Tumor	0	824	NO	5.057
TCGA-55-7570-01	TCGA-55-7570-01	No	Primary Tumor	0	824	NO	4.425
TCGA-69-8453-01	TCGA-69-8453-01	No	Primary Tumor	0	813	YES	7.024
TCGA-86-8674-01	TCGA-86-8674-01	No	Primary Tumor	0	806	YES	3.475
TCGA-86-A4P8-01	TCGA-86-A4P8-01	No	Primary Tumor	0	805	YES	8.213
TCGA-73-4666-01	TCGA-73-4666-01	No	Primary Tumor	0	800	YES	4.218
TCGA-78-7539-01	TCGA-78-7539-01	No	Primary Tumor	0	791	YES	4.548
TCGA-05-4427-01	TCGA-05-4427-01	No	Primary Tumor	0	791	YES	4.405
TCGA-55-8513-01	TCGA-55-8513-01	No	Primary Tumor	0	791	NO	6.05
TCGA-97-7554-01	TCGA-97-7554-01	No	Primary Tumor	0	775	YES	6.749
TCGA-55-7815-01	TCGA-55-7815-01	No	Primary Tumor	0	773	NO	4.173
TCGA-05-4432-01	TCGA-05-4432-01	No	Primary Tumor	0	761	YES	5.351
TCGA-99-7458-01	TCGA-99-7458-01	No	Primary Tumor	0	747	YES	6.653
TCGA-MP-A4TH-01	TCGA-MP-A4TH-01	No	Primary Tumor	0	741	NO	7.099
TCGA-86-8073-01	TCGA-86-8073-01	No	Primary Tumor	0	740	NO	6.74
TCGA-J2-8192-01	TCGA-J2-8192-01	No	Primary Tumor	0	739	YES	7.093
TCGA-J2-8194-01	TCGA-J2-8194-01	No	Primary Tumor	0	724	YES	4.853
TCGA-44-7672-01	TCGA-44-7672-01	No	Primary Tumor	0	719	NO	6.674
TCGA-93-A4JN-01	TCGA-93-A4JN-01	No	Primary Tumor	0	718	YES	5.183
TCGA-55-7724-01	TCGA-55-7724-01	No	Primary Tumor	0	705	NO	7.804
TCGA-44-6775-01	TCGA-44-6775-01	No	Primary Tumor	0	705	NO	6.025
TCGA-44-6148-01	TCGA-44-6148-01	No	Primary Tumor	0	704	NO	10.28
TCGA-55-7728-01	TCGA-55-7728-01	No	Primary Tumor	0	704	NO	4.902
TCGA-86-8280-01	TCGA-86-8280-01	No	Primary Tumor	0	701	YES	7.428
TCGA-44-7659-01	TCGA-44-7659-01	No	Primary Tumor	0	691	NO	5.632
TCGA-69-7763-01	TCGA-69-7763-01	No	Primary Tumor	0	690	NO	7.014
TCGA-55-A48X-01	TCGA-55-A48X-01	No	Primary Tumor	0	689	YES	5.863
TCGA-93-7347-01	TCGA-93-7347-01	No	Primary Tumor	0	683	NO	6.705
TCGA-55-8208-01	TCGA-55-8208-01	No	Primary Tumor	0	674	NO	6.214
TCGA-05-5428-01	TCGA-05-5428-01	No	Primary Tumor	0	670	YES	4.978
TCGA-55-7576-01	TCGA-55-7576-01	No	Primary Tumor	0	670	YES	4.477
TCGA-L9-A743-01	TCGA-L9-A743-01	No	Primary Tumor	0	664	YES	5.647
TCGA-44-6774-01	TCGA-44-6774-01	No	Primary Tumor	0	658	YES	5.803
TCGA-99-AA5R-01	TCGA-99-AA5R-01	No	Primary Tumor	0	658	NO	8.694
TCGA-97-8547-01	TCGA-97-8547-01	No	Primary Tumor	0	657	YES	5.431
TCGA-86-8358-01	TCGA-86-8358-01	No	Primary Tumor	0	653	NO	4.747
TCGA-55-7726-01	TCGA-55-7726-01	No	Primary Tumor	0	652	NO	6.222
TCGA-97-A4M0-01	TCGA-97-A4M0-01	No	Primary Tumor	0	652	NO	4.938
TCGA-55-A48Z-01	TCGA-55-A48Z-01	No	Primary Tumor	0	651	YES	5.977
TCGA-95-A4VK-01	TCGA-95-A4VK-01	No	Primary Tumor	0	651	YES	5.489
TCGA-97-A4M5-01	TCGA-97-A4M5-01	No	Primary Tumor	0	634	NO	7.138
TCGA-55-A48Y-01	TCGA-55-A48Y-01	No	Primary Tumor	0	630	YES	6.428
TCGA-97-A4M7-01	TCGA-97-A4M7-01	No	Primary Tumor	0	629	NO	6.194
TCGA-97-8552-01	TCGA-97-8552-01	No	Primary Tumor	0	626	NO	6.693
TCGA-55-A491-01	TCGA-55-A491-01	No	Primary Tumor	0	626	NO	5.328
TCGA-97-A4M2-01	TCGA-97-A4M2-01	No	Primary Tumor	0	624	NO	6.754
TCGA-55-8508-01	TCGA-55-8508-01	No	Primary Tumor	0	617	YES	4.915
TCGA-NJ-A7XG-01	TCGA-NJ-A7XG-01	No	Primary Tumor	0	617	YES	3.408
TCGA-97-A4LX-01	TCGA-97-A4LX-01	No	Primary Tumor	0	614	NO	6.085
TCGA-05-4405-01	TCGA-05-4405-01	No	Primary Tumor	0	610	NO	5.395
TCGA-55-7283-01	TCGA-55-7283-01	No	Primary Tumor	0	609	YES	6.745
TCGA-55-A4DG-01	TCGA-55-A4DG-01	No	Primary Tumor	0	608	NO	7.048
TCGA-05-4382-01	TCGA-05-4382-01	No	Primary Tumor	0	607	NO	6.181
TCGA-95-A4VP-01	TCGA-95-A4VP-01	No	Primary Tumor	0	605	YES	7.456
TCGA-86-7954-01	TCGA-86-7954-01	No	Primary Tumor	0	605	YES	3.873
TCGA-55-7994-01	TCGA-55-7994-01	No	Primary Tumor	0	603	YES	2.994
TCGA-NJ-A55R-01	TCGA-NJ-A55R-01	No	Primary Tumor	0	603	NO	5.898
TCGA-91-A4BD-01	TCGA-91-A4BD-01	No	Primary Tumor	0	603	NO	4.343
TCGA-97-A4M1-01	TCGA-97-A4M1-01	No	Primary Tumor	0	601	NO	7.724
TCGA-55-8091-01	TCGA-55-8091-01	No	Primary Tumor	0	600	NO	6.034
TCGA-55-8205-01	TCGA-55-8205-01	No	Primary Tumor	0	599	YES	5.07
TCGA-55-A492-01	TCGA-55-A492-01	No	Primary Tumor	0	596	NO	6.653
TCGA-44-6145-01	TCGA-44-6145-01	No	Primary Tumor	0	595	NO	6.178
TCGA-44-7660-01	TCGA-44-7660-01	No	Primary Tumor	0	592	YES	3.974
TCGA-69-A59K-01	TCGA-69-A59K-01	No	Primary Tumor	0	591	YES	4.678
TCGA-93-A4JP-01	TCGA-93-A4JP-01	No	Primary Tumor	0	578	YES	7.405
TCGA-L4-A4E5-01	TCGA-L4-A4E5-01	No	Primary Tumor	0	578	NO	3.828
TCGA-95-7567-01	TCGA-95-7567-01	No	Primary Tumor	0	568	YES	4.778
TCGA-97-8171-01	TCGA-97-8171-01	No	Primary Tumor	0	568	YES	2.53
TCGA-97-A4M6-01	TCGA-97-A4M6-01	No	Primary Tumor	0	568	NO	6.888
TCGA-55-7903-01	TCGA-55-7903-01	No	Primary Tumor	0	567	NO	4.243
TCGA-L9-A7SV-01	TCGA-L9-A7SV-01	No	Primary Tumor	0	565	YES	4.041
TCGA-97-7937-01	TCGA-97-7937-01	No	Primary Tumor	0	564	NO	4.824
TCGA-95-A4VN-01	TCGA-95-A4VN-01	No	Primary Tumor	0	553	NO	4.509
TCGA-55-8511-01	TCGA-55-8511-01	No	Primary Tumor	0	552	NO	5.306
TCGA-97-8175-01	TCGA-97-8175-01	No	Primary Tumor	0	551	NO	4.722
TCGA-55-8203-01	TCGA-55-8203-01	No	Primary Tumor	0	547	NO	5.042
TCGA-55-A57B-01	TCGA-55-A57B-01	No	Primary Tumor	0	546	NO	6.67
TCGA-97-8172-01	TCGA-97-8172-01	No	Primary Tumor	0	545	NO	8.303
TCGA-55-8094-01	TCGA-55-8094-01	No	Primary Tumor	0	541	YES	3.313
TCGA-97-A4M3-01	TCGA-97-A4M3-01	No	Primary Tumor	0	540	NO	5.264
TCGA-55-8510-01	TCGA-55-8510-01	No	Primary Tumor	0	539	NO	6.637
TCGA-55-7911-01	TCGA-55-7911-01	No	Primary Tumor	0	537	NO	4.936
TCGA-55-8614-01	TCGA-55-8614-01	No	Primary Tumor	0	536	NO	5.608
TCGA-55-8301-01	TCGA-55-8301-01	No	Primary Tumor	0	534	NO	5.657
TCGA-93-7348-01	TCGA-93-7348-01	No	Primary Tumor	0	531	NO	5.786
TCGA-93-A4JQ-01	TCGA-93-A4JQ-01	No	Primary Tumor	0	526	NO	6.231
TCGA-49-6745-01	TCGA-49-6745-01	No	Primary Tumor	0	522	YES	5.796
TCGA-55-8514-01	TCGA-55-8514-01	No	Primary Tumor	0	520	NO	5.38
TCGA-55-8621-01	TCGA-55-8621-01	No	Primary Tumor	0	515	NO	7.972
TCGA-55-8204-01	TCGA-55-8204-01	No	Primary Tumor	0	515	NO	5.308
TCGA-S2-AA1A-01	TCGA-S2-AA1A-01	No	Primary Tumor	0	513	NO	7.548
TCGA-91-8496-01	TCGA-91-8496-01	No	Primary Tumor	0	505	NO	7.51
TCGA-97-8177-01	TCGA-97-8177-01	No	Primary Tumor	0	499	YES	6.815
TCGA-91-7771-01	TCGA-91-7771-01	No	Primary Tumor	0	492	YES	6.682
TCGA-55-7573-01	TCGA-55-7573-01	No	Primary Tumor	0	487	NO	7.495
TCGA-44-A479-01	TCGA-44-A479-01	No	Primary Tumor	0	486	NO	6.832
TCGA-97-7941-01	TCGA-97-7941-01	No	Primary Tumor	0	484	NO	7.03
TCGA-55-A494-01	TCGA-55-A494-01	No	Primary Tumor	0	481	NO	1.472
TCGA-55-8302-01	TCGA-55-8302-01	No	Primary Tumor	0	478	NO	5.143
TCGA-95-7947-01	TCGA-95-7947-01	No	Primary Tumor	0	477	NO	4.154
TCGA-55-8097-01	TCGA-55-8097-01	No	Primary Tumor	0	476	NO	6.775
TCGA-L9-A8F4-01	TCGA-L9-A8F4-01	No	Primary Tumor	0	476	NO	5.946
TCGA-95-7948-01	TCGA-95-7948-01	No	Primary Tumor	0	476	NO	3.952
TCGA-44-A47A-01	TCGA-44-A47A-01	No	Primary Tumor	0	466	NO	5.12
TCGA-55-8087-01	TCGA-55-8087-01	No	Primary Tumor	0	462	NO	6.294
TCGA-05-4417-01	TCGA-05-4417-01	No	Primary Tumor	0	455	NO	6.717
TCGA-38-6178-01	TCGA-38-6178-01	No	Primary Tumor	0	448	YES	5.456
TCGA-55-8615-01	TCGA-55-8615-01	No	Primary Tumor	0	446	YES	4.045
TCGA-55-7725-01	TCGA-55-7725-01	No	Primary Tumor	0	442	NO	6.024
TCGA-55-8505-01	TCGA-55-8505-01	No	Primary Tumor	0	440	YES	5.339
TCGA-L4-A4E6-01	TCGA-L4-A4E6-01	No	Primary Tumor	0	435	NO	6.927
TCGA-97-8179-01	TCGA-97-8179-01	No	Primary Tumor	0	435	NO	6.178
TCGA-55-6543-01	TCGA-55-6543-01	No	Primary Tumor	0	435	NO	4.933
TCGA-05-4384-01	TCGA-05-4384-01	No	Primary Tumor	0	426	YES	6.329
TCGA-69-8253-01	TCGA-69-8253-01	No	Primary Tumor	0	426	YES	5.804
TCGA-53-7813-01	TCGA-53-7813-01	No	Primary Tumor	0	424	YES	4.738
TCGA-86-8668-01	TCGA-86-8668-01	No	Primary Tumor	0	423	NO	6.496
TCGA-67-6217-01	TCGA-67-6217-01	No	Primary Tumor	0	422	NO	6.514
TCGA-55-8507-01	TCGA-55-8507-01	No	Primary Tumor	0	418	NO	6.742
TCGA-91-6836-01	TCGA-91-6836-01	No	Primary Tumor	0	417	NO	3.16
TCGA-55-8619-01	TCGA-55-8619-01	No	Primary Tumor	0	416	NO	7.62
TCGA-86-A4P7-01	TCGA-86-A4P7-01	No	Primary Tumor	0	415	NO	6.813
TCGA-44-A4SS-01	TCGA-44-A4SS-01	No	Primary Tumor	0	415	NO	5.001
TCGA-69-7764-01	TCGA-69-7764-01	No	Primary Tumor	0	414	NO	6.073
TCGA-69-7980-01	TCGA-69-7980-01	No	Primary Tumor	0	411	NO	5.872
TCGA-69-8254-01	TCGA-69-8254-01	No	Primary Tumor	0	409	NO	5.235
TCGA-44-8117-01	TCGA-44-8117-01	No	Primary Tumor	0	385	YES	5.023
TCGA-95-7944-01	TCGA-95-7944-01	No	Primary Tumor	0	377	NO	5.354
TCGA-91-6840-01	TCGA-91-6840-01	No	Primary Tumor	0	372	NO	4.754
TCGA-49-6761-01	TCGA-49-6761-01	No	Primary Tumor	0	354	NO	5.419
TCGA-86-8585-01	TCGA-86-8585-01	No	Primary Tumor	0	353	NO	5.782
TCGA-44-A47G-01	TCGA-44-A47G-01	No	Primary Tumor	0	351	NO	5.69
TCGA-91-6828-01	TCGA-91-6828-01	No	Primary Tumor	0	323	NO	5.006
TCGA-91-6831-01	TCGA-91-6831-01	No	Primary Tumor	0	310	NO	5.029
TCGA-L9-A444-01	TCGA-L9-A444-01	No	Primary Tumor	0	307	NO	5.739
TCGA-44-A47B-01	TCGA-44-A47B-01	No	Primary Tumor	0	287	NO	4.207
TCGA-44-8119-01	TCGA-44-8119-01	No	Primary Tumor	0	285	NO	2.971
TCGA-44-8120-01	TCGA-44-8120-01	No	Primary Tumor	0	260	NO	5.835
TCGA-71-6725-01	TCGA-71-6725-01	No	Primary Tumor	0	256	YES	2.856
TCGA-69-7973-01	TCGA-69-7973-01	No	Primary Tumor	0	230	YES	5.496
TCGA-91-6848-01	TCGA-91-6848-01	No	Primary Tumor	0	224	YES	4.455
TCGA-44-7662-01	TCGA-44-7662-01	No	Primary Tumor	0	218	NO	5.793
TCGA-69-7760-01	TCGA-69-7760-01	No	Primary Tumor	0	202	YES	5.092
TCGA-69-7761-01	TCGA-69-7761-01	No	Primary Tumor	0	186	YES	5.336
TCGA-69-7974-01	TCGA-69-7974-01	No	Primary Tumor	0	184	YES	5.457
TCGA-86-6851-01	TCGA-86-6851-01	No	Primary Tumor	0	179	NO	5.373
TCGA-67-6215-01	TCGA-67-6215-01	No	Primary Tumor	0	174	YES	5.99
TCGA-69-7765-01	TCGA-69-7765-01	No	Primary Tumor	0	165	YES	6.947
TCGA-67-6216-01	TCGA-67-6216-01	No	Primary Tumor	0	141	NO	4.511
TCGA-69-7978-01	TCGA-69-7978-01	No	Primary Tumor	0	134	NO	5.811
TCGA-38-A44F-01	TCGA-38-A44F-01	No	Primary Tumor	0	133	NO	7.552
TCGA-73-4670-01	TCGA-73-4670-01	No	Primary Tumor	0	131	YES	5.997
TCGA-69-8255-01	TCGA-69-8255-01	No	Primary Tumor	0	129	NO	3.629
TCGA-55-7727-01	TCGA-55-7727-01	No	Primary Tumor	0	119	YES	4.738
TCGA-95-8494-01	TCGA-95-8494-01	No	Primary Tumor	0	84	NO	3.846
TCGA-MN-A4N5-01	TCGA-MN-A4N5-01	No	Primary Tumor	0	84	NO	2.613
TCGA-91-6835-01	TCGA-91-6835-01	No	Primary Tumor	0	79	NO	6.112
TCGA-91-6830-01	TCGA-91-6830-01	No	Primary Tumor	0	60	NO	7.298
TCGA-NJ-A4YP-01	TCGA-NJ-A4YP-01	No	Primary Tumor	0	50	NO	4.977
TCGA-99-8032-01	TCGA-99-8032-01	No	Primary Tumor	0	44	NO	6.418
TCGA-91-8499-01	TCGA-91-8499-01	No	Primary Tumor	0	36	NO	3.68
TCGA-NJ-A55A-01	TCGA-NJ-A55A-01	No	Primary Tumor	0	15	NO	7.065
TCGA-NJ-A55O-01	TCGA-NJ-A55O-01	No	Primary Tumor	0	13	NO	5.974

## Sheet: OS-OS time-Smoking
Additional file 3: Analysis of patient smoking history as an independent prognostic factor for survival.
sample	samples	history_of_neoadjuvant_treatment	sample_type	OS	OS.time	tobacco_smoking_history	GSTM5
TCGA-78-7143-01	TCGA-78-7143-01	No	Primary Tumor	1	4961	1	5.527
TCGA-78-8662-01	TCGA-78-8662-01	No	Primary Tumor	1	3361	2	4.745
TCGA-78-7162-01	TCGA-78-7162-01	No	Primary Tumor	1	3169	2	6.906
TCGA-78-7167-01	TCGA-78-7167-01	No	Primary Tumor	1	2681	2	5.33
TCGA-MP-A4SV-01	TCGA-MP-A4SV-01	No	Primary Tumor	1	2620	2	4.108
TCGA-MP-A4T4-01	TCGA-MP-A4T4-01	No	Primary Tumor	1	2617	2	5.963
TCGA-49-4486-01	TCGA-49-4486-01	No	Primary Tumor	1	2318	3	4.056
TCGA-75-5125-01	TCGA-75-5125-01	No	Primary Tumor	1	2027	3	4.212
TCGA-O1-A52J-01	TCGA-O1-A52J-01	No	Primary Tumor	1	1798	3	5.128
TCGA-MP-A4T6-01	TCGA-MP-A4T6-01	No	Primary Tumor	1	1790	3	4.45
TCGA-MP-A4SW-01	TCGA-MP-A4SW-01	No	Primary Tumor	1	1778	3	5.173
TCGA-62-A46R-01	TCGA-62-A46R-01	No	Primary Tumor	1	1725	4	4.978
TCGA-62-A46S-01	TCGA-62-A46S-01	No	Primary Tumor	1	1653	4	5.439
TCGA-55-6972-01	TCGA-55-6972-01	No	Primary Tumor	1	1632	2	3.878
TCGA-78-7537-01	TCGA-78-7537-01	No	Primary Tumor	1	1622	3	5.894
TCGA-73-4658-01	TCGA-73-4658-01	No	Primary Tumor	1	1600	3	5.885
TCGA-73-7499-01	TCGA-73-7499-01	No	Primary Tumor	1	1531	1	5.614
TCGA-78-7633-01	TCGA-78-7633-01	No	Primary Tumor	1	1528	4	4.442
TCGA-75-6212-01	TCGA-75-6212-01	No	Primary Tumor	1	1516	1	3.574
TCGA-MP-A4SY-01	TCGA-MP-A4SY-01	No	Primary Tumor	1	1501	4	6.014
TCGA-62-8402-01	TCGA-62-8402-01	No	Primary Tumor	1	1498	1	3.303
TCGA-38-4628-01	TCGA-38-4628-01	No	Primary Tumor	1	1492	1	6.499
TCGA-62-A46O-01	TCGA-62-A46O-01	No	Primary Tumor	1	1454	2	4.004
TCGA-49-4501-01	TCGA-49-4501-01	No	Primary Tumor	1	1421	1	7.293
TCGA-55-6981-01	TCGA-55-6981-01	No	Primary Tumor	1	1379	3	5.37
TCGA-38-4632-01	TCGA-38-4632-01	No	Primary Tumor	1	1357	4	4.581
TCGA-55-6968-01	TCGA-55-6968-01	No	Primary Tumor	1	1293	2	3.824
TCGA-50-6590-01	TCGA-50-6590-01	No	Primary Tumor	1	1288	4	3.97
TCGA-50-6597-01	TCGA-50-6597-01	No	Primary Tumor	1	1268	1	7.144
TCGA-MP-A4T9-01	TCGA-MP-A4T9-01	No	Primary Tumor	1	1265	4	6.016
TCGA-91-6829-01	TCGA-91-6829-01	No	Primary Tumor	1	1258	4	6.235
TCGA-49-AARE-01	TCGA-49-AARE-01	No	Primary Tumor	1	1229	4	5.943
TCGA-78-7152-01	TCGA-78-7152-01	No	Primary Tumor	1	1215	4	4.704
TCGA-78-8648-01	TCGA-78-8648-01	No	Primary Tumor	1	1209	2	8.238
TCGA-78-7540-01	TCGA-78-7540-01	No	Primary Tumor	1	1197	1	4.674
TCGA-62-A470-01	TCGA-62-A470-01	No	Primary Tumor	1	1194	3	4.283
TCGA-78-7155-01	TCGA-78-7155-01	No	Primary Tumor	1	1171	4	0
TCGA-64-1681-01	TCGA-64-1681-01	No	Primary Tumor	1	1167	3	5.758
TCGA-38-4627-01	TCGA-38-4627-01	No	Primary Tumor	1	1147	4	8.36
TCGA-49-AARN-01	TCGA-49-AARN-01	No	Primary Tumor	1	1135	5	6.364
TCGA-75-6214-01	TCGA-75-6214-01	No	Primary Tumor	1	1115	2	4.332
TCGA-49-4494-01	TCGA-49-4494-01	No	Primary Tumor	1	1081	3	4.55
TCGA-38-4630-01	TCGA-38-4630-01	No	Primary Tumor	1	1073	1	5.459
TCGA-86-7711-01	TCGA-86-7711-01	No	Primary Tumor	1	1046	2	5.194
TCGA-53-7624-01	TCGA-53-7624-01	No	Primary Tumor	1	1043	2	1.862
TCGA-44-3919-01	TCGA-44-3919-01	No	Primary Tumor	1	1026	1	6.706
TCGA-49-4506-01	TCGA-49-4506-01	No	Primary Tumor	1	999	2	3.975
TCGA-55-7574-01	TCGA-55-7574-01	No	Primary Tumor	1	995	4	7.128
TCGA-55-6982-01	TCGA-55-6982-01	No	Primary Tumor	1	995	1	7.334
TCGA-44-6777-01	TCGA-44-6777-01	No	Primary Tumor	1	987	4	7.516
TCGA-78-7156-01	TCGA-78-7156-01	No	Primary Tumor	1	976	3	4.694
TCGA-55-7227-01	TCGA-55-7227-01	No	Primary Tumor	1	952	3	6.461
TCGA-MP-A4TA-01	TCGA-MP-A4TA-01	No	Primary Tumor	1	950	4	4.634
TCGA-78-7535-01	TCGA-78-7535-01	No	Primary Tumor	1	949	2	5.044
TCGA-53-7626-01	TCGA-53-7626-01	No	Primary Tumor	1	929	4	7.4
TCGA-73-4675-01	TCGA-73-4675-01	No	Primary Tumor	1	922	4	5.451
TCGA-49-4512-01	TCGA-49-4512-01	No	Primary Tumor	1	905	1	7.474
TCGA-MP-A4TE-01	TCGA-MP-A4TE-01	No	Primary Tumor	1	896	4	3.737
TCGA-49-4510-01	TCGA-49-4510-01	No	Primary Tumor	1	896	2	5.878
TCGA-49-AAR4-01	TCGA-49-AAR4-01	No	Primary Tumor	1	879	2	6.248
TCGA-49-4488-01	TCGA-49-4488-01	No	Primary Tumor	1	869	3	4.656
TCGA-38-4629-01	TCGA-38-4629-01	No	Primary Tumor	1	864	4	6.908
TCGA-49-4487-01	TCGA-49-4487-01	No	Primary Tumor	1	855	4	6.263
TCGA-78-7145-01	TCGA-78-7145-01	No	Primary Tumor	1	826	4	4.063
TCGA-44-4112-01	TCGA-44-4112-01	No	Primary Tumor	1	808	3	6.388
TCGA-78-7220-01	TCGA-78-7220-01	No	Primary Tumor	1	807	2	4.397
TCGA-38-7271-01	TCGA-38-7271-01	No	Primary Tumor	1	800	4	7.903
TCGA-50-6592-01	TCGA-50-6592-01	No	Primary Tumor	1	777	4	5.381
TCGA-44-2668-01	TCGA-44-2668-01	No	Primary Tumor	1	761	4	4.751
TCGA-86-A4JF-01	TCGA-86-A4JF-01	No	Primary Tumor	1	737	4	4.192
TCGA-05-4397-01	TCGA-05-4397-01	No	Primary Tumor	1	731	2	2.656
TCGA-55-8096-01	TCGA-55-8096-01	No	Primary Tumor	1	719	2	5.993
TCGA-73-4659-01	TCGA-73-4659-01	No	Primary Tumor	1	711	3	6.502
TCGA-55-8089-01	TCGA-55-8089-01	No	Primary Tumor	1	702	2	5.216
TCGA-55-1592-01	TCGA-55-1592-01	No	Primary Tumor	1	701	4	6.268
TCGA-78-7160-01	TCGA-78-7160-01	No	Primary Tumor	1	697	4	5.929
TCGA-86-8075-01	TCGA-86-8075-01	No	Primary Tumor	1	694	1	6.404
TCGA-49-AAQV-01	TCGA-49-AAQV-01	No	Primary Tumor	1	677	1	4.697
TCGA-78-7150-01	TCGA-78-7150-01	No	Primary Tumor	1	666	4	5.637
TCGA-99-8033-01	TCGA-99-8033-01	No	Primary Tumor	1	656	1	4.387
TCGA-64-1677-01	TCGA-64-1677-01	No	Primary Tumor	1	628	2	4.371
TCGA-78-7148-01	TCGA-78-7148-01	No	Primary Tumor	1	626	2	5.409
TCGA-86-7714-01	TCGA-86-7714-01	No	Primary Tumor	1	625	2	5.912
TCGA-55-A4DF-01	TCGA-55-A4DF-01	No	Primary Tumor	1	614	3	3.651
TCGA-55-8512-01	TCGA-55-8512-01	No	Primary Tumor	1	607	2	7.05
TCGA-55-8090-01	TCGA-55-8090-01	No	Primary Tumor	1	598	2	5.615
TCGA-62-A46P-01	TCGA-62-A46P-01	No	Primary Tumor	1	594	4	5.153
TCGA-78-7154-01	TCGA-78-7154-01	No	Primary Tumor	1	593	4	5.245
TCGA-78-7147-01	TCGA-78-7147-01	No	Primary Tumor	1	586	2	5.048
TCGA-MP-A4TK-01	TCGA-MP-A4TK-01	No	Primary Tumor	1	582	4	7.34
TCGA-44-7669-01	TCGA-44-7669-01	No	Primary Tumor	1	574	2	4.548
TCGA-55-7913-01	TCGA-55-7913-01	No	Primary Tumor	1	561	2	1.721
TCGA-44-7661-01	TCGA-44-7661-01	No	Primary Tumor	1	557	3	4.909
TCGA-J2-A4AD-01	TCGA-J2-A4AD-01	No	Primary Tumor	1	550	2	5.98
TCGA-95-7043-01	TCGA-95-7043-01	No	Primary Tumor	1	503	4	5.463
TCGA-44-6779-01	TCGA-44-6779-01	No	Primary Tumor	1	500	4	3.165
TCGA-49-6742-01	TCGA-49-6742-01	No	Primary Tumor	1	488	3	5.314
TCGA-50-5051-01	TCGA-50-5051-01	No	Primary Tumor	1	478	4	4.454
TCGA-55-8299-01	TCGA-55-8299-01	No	Primary Tumor	1	469	4	6.798
TCGA-97-8176-01	TCGA-97-8176-01	No	Primary Tumor	1	468	4	4.855
TCGA-55-7816-01	TCGA-55-7816-01	No	Primary Tumor	1	468	1	6.861
TCGA-55-6970-01	TCGA-55-6970-01	No	Primary Tumor	1	464	4	4.806
TCGA-50-5939-01	TCGA-50-5939-01	No	Primary Tumor	1	460	3	6.117
TCGA-05-4434-01	TCGA-05-4434-01	No	Primary Tumor	1	457	2	6.324
TCGA-62-8398-01	TCGA-62-8398-01	No	Primary Tumor	1	444	4	5.415
TCGA-86-8359-01	TCGA-86-8359-01	No	Primary Tumor	1	444	2	4.885
TCGA-L9-A50W-01	TCGA-L9-A50W-01	No	Primary Tumor	1	442	3	4.248
TCGA-50-5931-01	TCGA-50-5931-01	No	Primary Tumor	1	434	4	5.304
TCGA-91-8497-01	TCGA-91-8497-01	No	Primary Tumor	1	434	1	7.665
TCGA-MP-A4TI-01	TCGA-MP-A4TI-01	No	Primary Tumor	1	429	3	5.32
TCGA-49-4505-01	TCGA-49-4505-01	No	Primary Tumor	1	428	4	6.236
TCGA-62-A46Y-01	TCGA-62-A46Y-01	No	Primary Tumor	1	414	1	4.731
TCGA-44-A4SU-01	TCGA-44-A4SU-01	No	Primary Tumor	1	409	4	5.692
TCGA-49-4490-01	TCGA-49-4490-01	No	Primary Tumor	1	385	3	6.592
TCGA-86-6562-01	TCGA-86-6562-01	No	Primary Tumor	1	376	1	6.299
TCGA-55-8620-01	TCGA-55-8620-01	No	Primary Tumor	1	375	4	3.755
TCGA-50-6594-01	TCGA-50-6594-01	No	Primary Tumor	1	370	4	2.875
TCGA-38-4631-01	TCGA-38-4631-01	No	Primary Tumor	1	354	4	5.017
TCGA-55-7907-01	TCGA-55-7907-01	No	Primary Tumor	1	343	3	5.582
TCGA-73-A9RS-01	TCGA-73-A9RS-01	No	Primary Tumor	1	340	2	3.157
TCGA-MP-A4TJ-01	TCGA-MP-A4TJ-01	No	Primary Tumor	1	339	2	6.2
TCGA-50-6593-01	TCGA-50-6593-01	No	Primary Tumor	1	336	4	6.212
TCGA-MP-A4TF-01	TCGA-MP-A4TF-01	No	Primary Tumor	1	336	4	3.536
TCGA-78-8660-01	TCGA-78-8660-01	No	Primary Tumor	1	321	4	5.503
TCGA-78-7542-01	TCGA-78-7542-01	No	Primary Tumor	1	321	2	2.718
TCGA-50-7109-01	TCGA-50-7109-01	No	Primary Tumor	1	308	2	4.95
TCGA-MP-A4TD-01	TCGA-MP-A4TD-01	No	Primary Tumor	1	307	3	7.796
TCGA-05-4396-01	TCGA-05-4396-01	No	Primary Tumor	1	303	3	3.872
TCGA-4B-A93V-01	TCGA-4B-A93V-01	No	Primary Tumor	1	300	4	2.859
TCGA-78-7161-01	TCGA-78-7161-01	No	Primary Tumor	1	291	4	5.552
TCGA-05-5429-01	TCGA-05-5429-01	No	Primary Tumor	1	275	1	5.392
TCGA-05-4418-01	TCGA-05-4418-01	No	Primary Tumor	1	274	2	4.678
TCGA-49-4507-01	TCGA-49-4507-01	No	Primary Tumor	1	268	4	5.167
TCGA-49-AAR9-01	TCGA-49-AAR9-01	No	Primary Tumor	1	260	2	3.971
TCGA-78-7166-01	TCGA-78-7166-01	No	Primary Tumor	1	258	3	4.794
TCGA-78-7536-01	TCGA-78-7536-01	No	Primary Tumor	1	244	4	3.074
TCGA-05-4402-01	TCGA-05-4402-01	No	Primary Tumor	1	244	1	5.542
TCGA-55-7284-01	TCGA-55-7284-01	No	Primary Tumor	1	243	3	6.791
TCGA-55-6979-01	TCGA-55-6979-01	No	Primary Tumor	1	237	3	5.339
TCGA-71-8520-01	TCGA-71-8520-01	No	Primary Tumor	1	210	1	5.411
TCGA-L9-A443-01	TCGA-L9-A443-01	No	Primary Tumor	1	193	4	5.353
TCGA-50-6595-01	TCGA-50-6595-01	No	Primary Tumor	1	189	3	6.057
TCGA-55-7914-01	TCGA-55-7914-01	No	Primary Tumor	1	187	2	6.033
TCGA-78-7158-01	TCGA-78-7158-01	No	Primary Tumor	1	179	4	4.137
TCGA-55-6978-01	TCGA-55-6978-01	No	Primary Tumor	1	176	1	6.233
TCGA-78-7146-01	TCGA-78-7146-01	No	Primary Tumor	1	173	4	3.241
TCGA-55-6712-01	TCGA-55-6712-01	No	Primary Tumor	1	171	4	5.573
TCGA-MP-A4T7-01	TCGA-MP-A4T7-01	No	Primary Tumor	1	167	4	5.617
TCGA-97-8174-01	TCGA-97-8174-01	No	Primary Tumor	1	164	3	6.988
TCGA-MP-A4T8-01	TCGA-MP-A4T8-01	No	Primary Tumor	1	161	3	4.154
TCGA-55-8092-01	TCGA-55-8092-01	No	Primary Tumor	1	154	4	5.211
TCGA-62-8394-01	TCGA-62-8394-01	No	Primary Tumor	1	139	1	5.481
TCGA-86-8055-01	TCGA-86-8055-01	No	Primary Tumor	1	124	2	5.088
TCGA-05-4250-01	TCGA-05-4250-01	No	Primary Tumor	1	121	4	4.617
TCGA-50-6591-01	TCGA-50-6591-01	No	Primary Tumor	1	119	1	2.197
TCGA-55-6975-01	TCGA-55-6975-01	No	Primary Tumor	1	118	4	6.966
TCGA-86-A4D0-01	TCGA-86-A4D0-01	No	Primary Tumor	1	116	2	3.549
TCGA-55-A490-01	TCGA-55-A490-01	No	Primary Tumor	1	99	3	4.532
TCGA-44-2666-01	TCGA-44-2666-01	No	Primary Tumor	1	97	2	6.009
TCGA-05-4415-01	TCGA-05-4415-01	No	Primary Tumor	1	91	4	1.875
TCGA-95-7562-01	TCGA-95-7562-01	No	Primary Tumor	1	87	3	4.523
TCGA-MP-A4TC-01	TCGA-MP-A4TC-01	No	Primary Tumor	1	74	3	6.3
TCGA-L9-A5IP-01	TCGA-L9-A5IP-01	No	Primary Tumor	1	58	4	2.306
TCGA-73-4677-01	TCGA-73-4677-01	No	Primary Tumor	1	38	3	5.443
TCGA-93-A4JO-01	TCGA-93-A4JO-01	No	Primary Tumor	1	33	4	6.041
TCGA-50-6673-01	TCGA-50-6673-01	No	Primary Tumor	1	22	1	5.821
TCGA-86-8672-01	TCGA-86-8672-01	No	Primary Tumor	1	19	1	6.177
TCGA-97-7938-01	TCGA-97-7938-01	No	Primary Tumor	1	18	3	6.794
TCGA-NJ-A4YI-01	TCGA-NJ-A4YI-01	No	Primary Tumor	1	4	3	5.972
TCGA-05-4395-01	TCGA-05-4395-01	No	Primary Tumor	1	0	3	3.52
TCGA-78-7163-01	TCGA-78-7163-01	No	Primary Tumor	0	7248	4	2.77
TCGA-78-8640-01	TCGA-78-8640-01	No	Primary Tumor	0	7062	2	4.915
TCGA-49-AARQ-01	TCGA-49-AARQ-01	No	Primary Tumor	0	6732	4	4.112
TCGA-49-AARR-01	TCGA-49-AARR-01	No	Primary Tumor	0	4992	3	7.533
TCGA-49-AAR0-01	TCGA-49-AAR0-01	No	Primary Tumor	0	4765	2	5.363
TCGA-78-7149-01	TCGA-78-7149-01	No	Primary Tumor	0	3940	2	4.627
TCGA-49-AARO-01	TCGA-49-AARO-01	No	Primary Tumor	0	3759	2	6.441
TCGA-38-4626-01	TCGA-38-4626-01	No	Primary Tumor	0	3674	2	6.561
TCGA-78-7153-01	TCGA-78-7153-01	No	Primary Tumor	0	3635	4	5.593
TCGA-75-7025-01	TCGA-75-7025-01	No	Primary Tumor	0	3305	3	7.338
TCGA-55-6986-01	TCGA-55-6986-01	No	Primary Tumor	0	3261	1	5.813
TCGA-75-7027-01	TCGA-75-7027-01	No	Primary Tumor	0	3059	2	6.157
TCGA-38-4625-01	TCGA-38-4625-01	No	Primary Tumor	0	2973	2	5.783
TCGA-80-5608-01	TCGA-80-5608-01	No	Primary Tumor	0	2832	2	4.333
TCGA-55-6983-01	TCGA-55-6983-01	No	Primary Tumor	0	2823	4	6.355
TCGA-62-8399-01	TCGA-62-8399-01	No	Primary Tumor	0	2696	4	6.157
TCGA-64-5774-01	TCGA-64-5774-01	No	Primary Tumor	0	2676	4	3.003
TCGA-44-6776-01	TCGA-44-6776-01	No	Primary Tumor	0	2616	4	5.206
TCGA-80-5611-01	TCGA-80-5611-01	No	Primary Tumor	0	2595	4	3.789
TCGA-75-6206-01	TCGA-75-6206-01	No	Primary Tumor	0	2590	3	5.751
TCGA-73-4662-01	TCGA-73-4662-01	No	Primary Tumor	0	2515	3	6.078
TCGA-64-1679-01	TCGA-64-1679-01	No	Primary Tumor	0	2488	2	6.427
TCGA-55-6642-01	TCGA-55-6642-01	No	Primary Tumor	0	2449	2	6.902
TCGA-75-5146-01	TCGA-75-5146-01	No	Primary Tumor	0	2368	3	7.061
TCGA-78-8655-01	TCGA-78-8655-01	No	Primary Tumor	0	2360	4	5.726
TCGA-NJ-A4YG-01	TCGA-NJ-A4YG-01	No	Primary Tumor	0	2261	4	5.679
TCGA-MP-A5C7-01	TCGA-MP-A5C7-01	No	Primary Tumor	0	2248	3	3.957
TCGA-49-AAR2-01	TCGA-49-AAR2-01	No	Primary Tumor	0	2224	4	4.29
TCGA-62-A46V-01	TCGA-62-A46V-01	No	Primary Tumor	0	2199	3	5.256
TCGA-NJ-A4YF-01	TCGA-NJ-A4YF-01	No	Primary Tumor	0	2161	3	4.017
TCGA-55-6987-01	TCGA-55-6987-01	No	Primary Tumor	0	2137	4	5.716
TCGA-55-6980-01	TCGA-55-6980-01	No	Primary Tumor	0	2109	1	6.813
TCGA-62-A46U-01	TCGA-62-A46U-01	No	Primary Tumor	0	2067	1	5.151
TCGA-55-1596-01	TCGA-55-1596-01	No	Primary Tumor	0	2065	2	3.87
TCGA-78-7159-01	TCGA-78-7159-01	No	Primary Tumor	0	1974	4	4.56
TCGA-97-7547-01	TCGA-97-7547-01	No	Primary Tumor	0	1965	3	6.565
TCGA-97-7552-01	TCGA-97-7552-01	No	Primary Tumor	0	1932	3	6.38
TCGA-97-7553-01	TCGA-97-7553-01	No	Primary Tumor	0	1870	2	7.582
TCGA-44-6778-01	TCGA-44-6778-01	No	Primary Tumor	0	1864	4	6.578
TCGA-50-5942-01	TCGA-50-5942-01	No	Primary Tumor	0	1847	4	6.995
TCGA-64-1676-01	TCGA-64-1676-01	No	Primary Tumor	0	1728	2	4.49
TCGA-49-4514-01	TCGA-49-4514-01	No	Primary Tumor	0	1700	3	3.113
TCGA-49-6744-01	TCGA-49-6744-01	No	Primary Tumor	0	1683	4	7.026
TCGA-49-6743-01	TCGA-49-6743-01	No	Primary Tumor	0	1621	4	5.223
TCGA-50-5946-01	TCGA-50-5946-01	No	Primary Tumor	0	1617	4	6.735
TCGA-64-5781-01	TCGA-64-5781-01	No	Primary Tumor	0	1559	4	6.786
TCGA-05-4249-01	TCGA-05-4249-01	No	Primary Tumor	0	1523	3	6.01
TCGA-55-1595-01	TCGA-55-1595-01	No	Primary Tumor	0	1479	4	6.038
TCGA-50-5941-01	TCGA-50-5941-01	No	Primary Tumor	0	1474	2	5.672
TCGA-50-5066-01	TCGA-50-5066-01	No	Primary Tumor	0	1442	1	5.637
TCGA-NJ-A4YQ-01	TCGA-NJ-A4YQ-01	No	Primary Tumor	0	1432	4	4.989
TCGA-05-4398-01	TCGA-05-4398-01	No	Primary Tumor	0	1431	2	5.222
TCGA-44-2656-01	TCGA-44-2656-01	No	Primary Tumor	0	1429	4	5.653
TCGA-55-6971-01	TCGA-55-6971-01	No	Primary Tumor	0	1400	4	5.627
TCGA-05-4389-01	TCGA-05-4389-01	No	Primary Tumor	0	1369	3	4.039
TCGA-44-2659-01	TCGA-44-2659-01	No	Primary Tumor	0	1367	4	7.324
TCGA-44-2657-01	TCGA-44-2657-01	No	Primary Tumor	0	1351	4	7.323
TCGA-75-5147-01	TCGA-75-5147-01	No	Primary Tumor	0	1333	1	6.954
TCGA-44-2655-01	TCGA-44-2655-01	No	Primary Tumor	0	1324	3	6.359
TCGA-64-5778-01	TCGA-64-5778-01	No	Primary Tumor	0	1305	4	5.41
TCGA-44-2665-01	TCGA-44-2665-01	No	Primary Tumor	0	1301	1	7.941
TCGA-62-8397-01	TCGA-62-8397-01	No	Primary Tumor	0	1289	1	5.112
TCGA-97-7546-01	TCGA-97-7546-01	No	Primary Tumor	0	1285	3	7.286
TCGA-44-2662-01	TCGA-44-2662-01	No	Primary Tumor	0	1280	3	5.427
TCGA-95-7039-01	TCGA-95-7039-01	No	Primary Tumor	0	1272	2	4.921
TCGA-62-A471-01	TCGA-62-A471-01	No	Primary Tumor	0	1246	4	6.492
TCGA-55-6969-01	TCGA-55-6969-01	No	Primary Tumor	0	1239	4	6.1
TCGA-55-6985-01	TCGA-55-6985-01	No	Primary Tumor	0	1233	4	5.993
TCGA-62-8395-01	TCGA-62-8395-01	No	Primary Tumor	0	1216	1	6.256
TCGA-73-7498-01	TCGA-73-7498-01	No	Primary Tumor	0	1189	4	6.659
TCGA-64-1678-01	TCGA-64-1678-01	No	Primary Tumor	0	1189	3	3.499
TCGA-55-1594-01	TCGA-55-1594-01	No	Primary Tumor	0	1178	2	4.643
TCGA-MN-A4N4-01	TCGA-MN-A4N4-01	No	Primary Tumor	0	1175	2	6.435
TCGA-44-3398-01	TCGA-44-3398-01	No	Primary Tumor	0	1163	4	8.077
TCGA-44-2661-01	TCGA-44-2661-01	No	Primary Tumor	0	1159	1	7.26
TCGA-86-7713-01	TCGA-86-7713-01	No	Primary Tumor	0	1157	1	3.855
TCGA-86-8054-01	TCGA-86-8054-01	No	Primary Tumor	0	1148	2	4.458
TCGA-44-3396-01	TCGA-44-3396-01	No	Primary Tumor	0	1130	2	5.992
TCGA-05-4390-01	TCGA-05-4390-01	No	Primary Tumor	0	1126	4	5.149
TCGA-64-1680-01	TCGA-64-1680-01	No	Primary Tumor	0	1126	3	5.317
TCGA-50-8457-01	TCGA-50-8457-01	No	Primary Tumor	0	1125	4	8.053
TCGA-50-8459-01	TCGA-50-8459-01	No	Primary Tumor	0	1119	2	7.583
TCGA-99-8028-01	TCGA-99-8028-01	No	Primary Tumor	0	1118	4	7.524
TCGA-44-7667-01	TCGA-44-7667-01	No	Primary Tumor	0	1097	2	4.296
TCGA-J2-A4AE-01	TCGA-J2-A4AE-01	No	Primary Tumor	0	1079	1	6.192
TCGA-86-7955-01	TCGA-86-7955-01	No	Primary Tumor	0	1072	1	2.297
TCGA-53-A4EZ-01	TCGA-53-A4EZ-01	No	Primary Tumor	0	1071	3	3.489
TCGA-99-8025-01	TCGA-99-8025-01	No	Primary Tumor	0	1060	4	5.614
TCGA-55-7910-01	TCGA-55-7910-01	No	Primary Tumor	0	1040	4	3.983
TCGA-44-3918-01	TCGA-44-3918-01	No	Primary Tumor	0	1036	3	6.613
TCGA-44-5643-01	TCGA-44-5643-01	No	Primary Tumor	0	1013	2	3.403
TCGA-86-7953-01	TCGA-86-7953-01	No	Primary Tumor	0	997	1	4.477
TCGA-86-8076-01	TCGA-86-8076-01	No	Primary Tumor	0	993	1	5.321
TCGA-J2-A4AG-01	TCGA-J2-A4AG-01	No	Primary Tumor	0	988	3	6.957
TCGA-55-8207-01	TCGA-55-8207-01	No	Primary Tumor	0	977	3	7.246
TCGA-86-8279-01	TCGA-86-8279-01	No	Primary Tumor	0	949	1	5.326
TCGA-86-7701-01	TCGA-86-7701-01	No	Primary Tumor	0	947	1	6.162
TCGA-86-8278-01	TCGA-86-8278-01	No	Primary Tumor	0	944	1	6.387
TCGA-86-8669-01	TCGA-86-8669-01	No	Primary Tumor	0	938	2	4.221
TCGA-55-5899-01	TCGA-55-5899-01	No	Primary Tumor	0	930	2	6.234
TCGA-05-4424-01	TCGA-05-4424-01	No	Primary Tumor	0	913	4	6.272
TCGA-05-4420-01	TCGA-05-4420-01	No	Primary Tumor	0	912	2	5.21
TCGA-62-A472-01	TCGA-62-A472-01	No	Primary Tumor	0	910	2	4.651
TCGA-55-8085-01	TCGA-55-8085-01	No	Primary Tumor	0	904	2	4.117
TCGA-86-A456-01	TCGA-86-A456-01	No	Primary Tumor	0	896	4	5.745
TCGA-55-7995-01	TCGA-55-7995-01	No	Primary Tumor	0	889	4	4.872
TCGA-44-7671-01	TCGA-44-7671-01	No	Primary Tumor	0	889	3	5.972
TCGA-55-8206-01	TCGA-55-8206-01	No	Primary Tumor	0	888	1	7.172
TCGA-05-5425-01	TCGA-05-5425-01	No	Primary Tumor	0	882	3	4.979
TCGA-44-7670-01	TCGA-44-7670-01	No	Primary Tumor	0	882	2	4.195
TCGA-55-7281-01	TCGA-55-7281-01	No	Primary Tumor	0	872	4	6.093
TCGA-64-5815-01	TCGA-64-5815-01	No	Primary Tumor	0	866	3	6.083
TCGA-64-5779-01	TCGA-64-5779-01	No	Primary Tumor	0	864	4	5.272
TCGA-44-5644-01	TCGA-44-5644-01	No	Primary Tumor	0	863	2	4.294
TCGA-86-8673-01	TCGA-86-8673-01	No	Primary Tumor	0	862	2	4.388
TCGA-44-5645-01	TCGA-44-5645-01	No	Primary Tumor	0	852	3	7.392
TCGA-44-6147-01	TCGA-44-6147-01	No	Primary Tumor	0	845	3	5.826
TCGA-91-6847-01	TCGA-91-6847-01	No	Primary Tumor	0	842	3	3.358
TCGA-86-8671-01	TCGA-86-8671-01	No	Primary Tumor	0	839	1	7.383
TCGA-95-8039-01	TCGA-95-8039-01	No	Primary Tumor	0	830	1	5.248
TCGA-MN-A4N1-01	TCGA-MN-A4N1-01	No	Primary Tumor	0	827	2	4.891
TCGA-83-5908-01	TCGA-83-5908-01	No	Primary Tumor	0	824	4	5.057
TCGA-55-7570-01	TCGA-55-7570-01	No	Primary Tumor	0	824	2	4.425
TCGA-69-8453-01	TCGA-69-8453-01	No	Primary Tumor	0	813	3	7.024
TCGA-86-8674-01	TCGA-86-8674-01	No	Primary Tumor	0	806	4	3.475
TCGA-86-A4P8-01	TCGA-86-A4P8-01	No	Primary Tumor	0	805	1	8.213
TCGA-73-4666-01	TCGA-73-4666-01	No	Primary Tumor	0	800	4	4.218
TCGA-05-4427-01	TCGA-05-4427-01	No	Primary Tumor	0	791	4	4.405
TCGA-05-4426-01	TCGA-05-4426-01	No	Primary Tumor	0	791	3	4.727
TCGA-78-7539-01	TCGA-78-7539-01	No	Primary Tumor	0	791	3	4.548
TCGA-55-8513-01	TCGA-55-8513-01	No	Primary Tumor	0	791	1	6.05
TCGA-97-7554-01	TCGA-97-7554-01	No	Primary Tumor	0	775	3	6.749
TCGA-55-7815-01	TCGA-55-7815-01	No	Primary Tumor	0	773	1	4.173
TCGA-05-4430-01	TCGA-05-4430-01	No	Primary Tumor	0	761	4	6.61
TCGA-05-4432-01	TCGA-05-4432-01	No	Primary Tumor	0	761	2	5.351
TCGA-99-7458-01	TCGA-99-7458-01	No	Primary Tumor	0	747	4	6.653
TCGA-MP-A4TH-01	TCGA-MP-A4TH-01	No	Primary Tumor	0	741	3	7.099
TCGA-86-8073-01	TCGA-86-8073-01	No	Primary Tumor	0	740	2	6.74
TCGA-J2-8192-01	TCGA-J2-8192-01	No	Primary Tumor	0	739	1	7.093
TCGA-05-4433-01	TCGA-05-4433-01	No	Primary Tumor	0	730	3	6.522
TCGA-44-6146-01	TCGA-44-6146-01	No	Primary Tumor	0	728	3	5.141
TCGA-J2-8194-01	TCGA-J2-8194-01	No	Primary Tumor	0	724	3	4.853
TCGA-44-7672-01	TCGA-44-7672-01	No	Primary Tumor	0	719	2	6.674
TCGA-93-A4JN-01	TCGA-93-A4JN-01	No	Primary Tumor	0	718	3	5.183
TCGA-55-7724-01	TCGA-55-7724-01	No	Primary Tumor	0	705	4	7.804
TCGA-44-6775-01	TCGA-44-6775-01	No	Primary Tumor	0	705	4	6.025
TCGA-55-7728-01	TCGA-55-7728-01	No	Primary Tumor	0	704	4	4.902
TCGA-44-6148-01	TCGA-44-6148-01	No	Primary Tumor	0	704	3	10.28
TCGA-86-8280-01	TCGA-86-8280-01	No	Primary Tumor	0	701	1	7.428
TCGA-44-7659-01	TCGA-44-7659-01	No	Primary Tumor	0	691	2	5.632
TCGA-69-7763-01	TCGA-69-7763-01	No	Primary Tumor	0	690	4	7.014
TCGA-55-A48X-01	TCGA-55-A48X-01	No	Primary Tumor	0	689	4	5.863
TCGA-93-7347-01	TCGA-93-7347-01	No	Primary Tumor	0	683	3	6.705
TCGA-49-6767-01	TCGA-49-6767-01	No	Primary Tumor	0	677	2	2.909
TCGA-55-8208-01	TCGA-55-8208-01	No	Primary Tumor	0	674	2	6.214
TCGA-05-5428-01	TCGA-05-5428-01	No	Primary Tumor	0	670	3	4.978
TCGA-55-7576-01	TCGA-55-7576-01	No	Primary Tumor	0	670	2	4.477
TCGA-05-4425-01	TCGA-05-4425-01	No	Primary Tumor	0	669	3	6.408
TCGA-L9-A743-01	TCGA-L9-A743-01	No	Primary Tumor	0	664	2	5.647
TCGA-99-AA5R-01	TCGA-99-AA5R-01	No	Primary Tumor	0	658	2	8.694
TCGA-44-6774-01	TCGA-44-6774-01	No	Primary Tumor	0	658	2	5.803
TCGA-97-8547-01	TCGA-97-8547-01	No	Primary Tumor	0	657	1	5.431
TCGA-86-8358-01	TCGA-86-8358-01	No	Primary Tumor	0	653	2	4.747
TCGA-97-A4M0-01	TCGA-97-A4M0-01	No	Primary Tumor	0	652	4	4.938
TCGA-55-7726-01	TCGA-55-7726-01	No	Primary Tumor	0	652	3	6.222
TCGA-55-A48Z-01	TCGA-55-A48Z-01	No	Primary Tumor	0	651	4	5.977
TCGA-95-A4VK-01	TCGA-95-A4VK-01	No	Primary Tumor	0	651	3	5.489
TCGA-97-A4M5-01	TCGA-97-A4M5-01	No	Primary Tumor	0	634	3	7.138
TCGA-55-A48Y-01	TCGA-55-A48Y-01	No	Primary Tumor	0	630	2	6.428
TCGA-97-A4M7-01	TCGA-97-A4M7-01	No	Primary Tumor	0	629	3	6.194
TCGA-55-A491-01	TCGA-55-A491-01	No	Primary Tumor	0	626	3	5.328
TCGA-97-8552-01	TCGA-97-8552-01	No	Primary Tumor	0	626	1	6.693
TCGA-97-A4M2-01	TCGA-97-A4M2-01	No	Primary Tumor	0	624	2	6.754
TCGA-NJ-A7XG-01	TCGA-NJ-A7XG-01	No	Primary Tumor	0	617	3	3.408
TCGA-55-8508-01	TCGA-55-8508-01	No	Primary Tumor	0	617	2	4.915
TCGA-97-A4LX-01	TCGA-97-A4LX-01	No	Primary Tumor	0	614	3	6.085
TCGA-67-3771-01	TCGA-67-3771-01	No	Primary Tumor	0	610	4	5.562
TCGA-05-4405-01	TCGA-05-4405-01	No	Primary Tumor	0	610	4	5.395
TCGA-67-3770-01	TCGA-67-3770-01	No	Primary Tumor	0	610	3	6.451
TCGA-55-7283-01	TCGA-55-7283-01	No	Primary Tumor	0	609	3	6.745
TCGA-55-A4DG-01	TCGA-55-A4DG-01	No	Primary Tumor	0	608	4	7.048
TCGA-05-4382-01	TCGA-05-4382-01	No	Primary Tumor	0	607	4	6.181
TCGA-95-A4VP-01	TCGA-95-A4VP-01	No	Primary Tumor	0	605	4	7.456
TCGA-86-7954-01	TCGA-86-7954-01	No	Primary Tumor	0	605	3	3.873
TCGA-NJ-A55R-01	TCGA-NJ-A55R-01	No	Primary Tumor	0	603	3	5.898
TCGA-91-A4BD-01	TCGA-91-A4BD-01	No	Primary Tumor	0	603	3	4.343
TCGA-55-7994-01	TCGA-55-7994-01	No	Primary Tumor	0	603	2	2.994
TCGA-97-A4M1-01	TCGA-97-A4M1-01	No	Primary Tumor	0	601	3	7.724
TCGA-55-8091-01	TCGA-55-8091-01	No	Primary Tumor	0	600	3	6.034
TCGA-55-8205-01	TCGA-55-8205-01	No	Primary Tumor	0	599	4	5.07
TCGA-55-A492-01	TCGA-55-A492-01	No	Primary Tumor	0	596	3	6.653
TCGA-44-6145-01	TCGA-44-6145-01	No	Primary Tumor	0	595	4	6.178
TCGA-44-7660-01	TCGA-44-7660-01	No	Primary Tumor	0	592	2	3.974
TCGA-69-A59K-01	TCGA-69-A59K-01	No	Primary Tumor	0	591	4	4.678
TCGA-L4-A4E5-01	TCGA-L4-A4E5-01	No	Primary Tumor	0	578	4	3.828
TCGA-05-4403-01	TCGA-05-4403-01	No	Primary Tumor	0	578	3	6.28
TCGA-93-A4JP-01	TCGA-93-A4JP-01	No	Primary Tumor	0	578	1	7.405
TCGA-67-3772-01	TCGA-67-3772-01	No	Primary Tumor	0	573	1	7.009
TCGA-95-7567-01	TCGA-95-7567-01	No	Primary Tumor	0	568	4	4.778
TCGA-97-8171-01	TCGA-97-8171-01	No	Primary Tumor	0	568	2	2.53
TCGA-97-A4M6-01	TCGA-97-A4M6-01	No	Primary Tumor	0	568	1	6.888
TCGA-55-7903-01	TCGA-55-7903-01	No	Primary Tumor	0	567	2	4.243
TCGA-L9-A7SV-01	TCGA-L9-A7SV-01	No	Primary Tumor	0	565	3	4.041
TCGA-97-7937-01	TCGA-97-7937-01	No	Primary Tumor	0	564	3	4.824
TCGA-95-A4VN-01	TCGA-95-A4VN-01	No	Primary Tumor	0	553	4	4.509
TCGA-55-8511-01	TCGA-55-8511-01	No	Primary Tumor	0	552	2	5.306
TCGA-97-8175-01	TCGA-97-8175-01	No	Primary Tumor	0	551	3	4.722
TCGA-55-8203-01	TCGA-55-8203-01	No	Primary Tumor	0	547	2	5.042
TCGA-55-A57B-01	TCGA-55-A57B-01	No	Primary Tumor	0	546	1	6.67
TCGA-97-8172-01	TCGA-97-8172-01	No	Primary Tumor	0	545	3	8.303
TCGA-55-8094-01	TCGA-55-8094-01	No	Primary Tumor	0	541	4	3.313
TCGA-97-A4M3-01	TCGA-97-A4M3-01	No	Primary Tumor	0	540	3	5.264
TCGA-55-8510-01	TCGA-55-8510-01	No	Primary Tumor	0	539	2	6.637
TCGA-55-7911-01	TCGA-55-7911-01	No	Primary Tumor	0	537	3	4.936
TCGA-55-8614-01	TCGA-55-8614-01	No	Primary Tumor	0	536	3	5.608
TCGA-55-8301-01	TCGA-55-8301-01	No	Primary Tumor	0	534	2	5.657
TCGA-93-7348-01	TCGA-93-7348-01	No	Primary Tumor	0	531	4	5.786
TCGA-93-A4JQ-01	TCGA-93-A4JQ-01	No	Primary Tumor	0	526	3	6.231
TCGA-49-6745-01	TCGA-49-6745-01	No	Primary Tumor	0	522	4	5.796
TCGA-55-8514-01	TCGA-55-8514-01	No	Primary Tumor	0	520	4	5.38
TCGA-55-8621-01	TCGA-55-8621-01	No	Primary Tumor	0	515	4	7.972
TCGA-55-8204-01	TCGA-55-8204-01	No	Primary Tumor	0	515	3	5.308
TCGA-S2-AA1A-01	TCGA-S2-AA1A-01	No	Primary Tumor	0	513	3	7.548
TCGA-91-8496-01	TCGA-91-8496-01	No	Primary Tumor	0	505	1	7.51
TCGA-97-8177-01	TCGA-97-8177-01	No	Primary Tumor	0	499	1	6.815
TCGA-91-7771-01	TCGA-91-7771-01	No	Primary Tumor	0	492	4	6.682
TCGA-55-7573-01	TCGA-55-7573-01	No	Primary Tumor	0	487	3	7.495
TCGA-44-A479-01	TCGA-44-A479-01	No	Primary Tumor	0	486	4	6.832
TCGA-97-7941-01	TCGA-97-7941-01	No	Primary Tumor	0	484	3	7.03
TCGA-55-A494-01	TCGA-55-A494-01	No	Primary Tumor	0	481	3	1.472
TCGA-55-8302-01	TCGA-55-8302-01	No	Primary Tumor	0	478	2	5.143
TCGA-95-7947-01	TCGA-95-7947-01	No	Primary Tumor	0	477	4	4.154
TCGA-55-8097-01	TCGA-55-8097-01	No	Primary Tumor	0	476	4	6.775
TCGA-95-7948-01	TCGA-95-7948-01	No	Primary Tumor	0	476	3	3.952
TCGA-L9-A8F4-01	TCGA-L9-A8F4-01	No	Primary Tumor	0	476	2	5.946
TCGA-73-4668-01	TCGA-73-4668-01	No	Primary Tumor	0	467	4	4.107
TCGA-44-A47A-01	TCGA-44-A47A-01	No	Primary Tumor	0	466	4	5.12
TCGA-55-8087-01	TCGA-55-8087-01	No	Primary Tumor	0	462	1	6.294
TCGA-05-5420-01	TCGA-05-5420-01	No	Primary Tumor	0	457	4	5.773
TCGA-05-4417-01	TCGA-05-4417-01	No	Primary Tumor	0	455	4	6.717
TCGA-67-4679-01	TCGA-67-4679-01	No	Primary Tumor	0	448	4	7.342
TCGA-38-6178-01	TCGA-38-6178-01	No	Primary Tumor	0	448	1	5.456
TCGA-55-8615-01	TCGA-55-8615-01	No	Primary Tumor	0	446	2	4.045
TCGA-55-7725-01	TCGA-55-7725-01	No	Primary Tumor	0	442	3	6.024
TCGA-55-8505-01	TCGA-55-8505-01	No	Primary Tumor	0	440	1	5.339
TCGA-55-6543-01	TCGA-55-6543-01	No	Primary Tumor	0	435	4	4.933
TCGA-L4-A4E6-01	TCGA-L4-A4E6-01	No	Primary Tumor	0	435	3	6.927
TCGA-97-8179-01	TCGA-97-8179-01	No	Primary Tumor	0	435	3	6.178
TCGA-67-3773-01	TCGA-67-3773-01	No	Primary Tumor	0	427	3	6.414
TCGA-69-8253-01	TCGA-69-8253-01	No	Primary Tumor	0	426	4	5.804
TCGA-05-4384-01	TCGA-05-4384-01	No	Primary Tumor	0	426	3	6.329
TCGA-53-7813-01	TCGA-53-7813-01	No	Primary Tumor	0	424	4	4.738
TCGA-86-8668-01	TCGA-86-8668-01	No	Primary Tumor	0	423	1	6.496
TCGA-67-6217-01	TCGA-67-6217-01	No	Primary Tumor	0	422	3	6.514
TCGA-55-8507-01	TCGA-55-8507-01	No	Primary Tumor	0	418	2	6.742
TCGA-91-6836-01	TCGA-91-6836-01	No	Primary Tumor	0	417	2	3.16
TCGA-55-8619-01	TCGA-55-8619-01	No	Primary Tumor	0	416	1	7.62
TCGA-44-A4SS-01	TCGA-44-A4SS-01	No	Primary Tumor	0	415	4	5.001
TCGA-86-A4P7-01	TCGA-86-A4P7-01	No	Primary Tumor	0	415	1	6.813
TCGA-69-7764-01	TCGA-69-7764-01	No	Primary Tumor	0	414	3	6.073
TCGA-69-7980-01	TCGA-69-7980-01	No	Primary Tumor	0	411	4	5.872
TCGA-69-8254-01	TCGA-69-8254-01	No	Primary Tumor	0	409	3	5.235
TCGA-69-7979-01	TCGA-69-7979-01	No	Primary Tumor	0	408	2	5.027
TCGA-44-8117-01	TCGA-44-8117-01	No	Primary Tumor	0	385	4	5.023
TCGA-67-3774-01	TCGA-67-3774-01	No	Primary Tumor	0	385	3	6.267
TCGA-95-7944-01	TCGA-95-7944-01	No	Primary Tumor	0	377	2	5.354
TCGA-91-6840-01	TCGA-91-6840-01	No	Primary Tumor	0	372	3	4.754
TCGA-05-4422-01	TCGA-05-4422-01	No	Primary Tumor	0	365	4	3.425
TCGA-49-6761-01	TCGA-49-6761-01	No	Primary Tumor	0	354	4	5.419
TCGA-86-8585-01	TCGA-86-8585-01	No	Primary Tumor	0	353	1	5.782
TCGA-44-A47G-01	TCGA-44-A47G-01	No	Primary Tumor	0	351	4	5.69
TCGA-91-6828-01	TCGA-91-6828-01	No	Primary Tumor	0	323	3	5.006
TCGA-91-6831-01	TCGA-91-6831-01	No	Primary Tumor	0	310	2	5.029
TCGA-L9-A444-01	TCGA-L9-A444-01	No	Primary Tumor	0	307	2	5.739
TCGA-44-A47B-01	TCGA-44-A47B-01	No	Primary Tumor	0	287	3	4.207
TCGA-44-8119-01	TCGA-44-8119-01	No	Primary Tumor	0	285	2	2.971
TCGA-35-5375-01	TCGA-35-5375-01	No	Primary Tumor	0	264	4	6.031
TCGA-44-8120-01	TCGA-44-8120-01	No	Primary Tumor	0	260	5	5.835
TCGA-71-6725-01	TCGA-71-6725-01	No	Primary Tumor	0	256	2	2.856
TCGA-69-7973-01	TCGA-69-7973-01	No	Primary Tumor	0	230	4	5.496
TCGA-35-4122-01	TCGA-35-4122-01	No	Primary Tumor	0	225	4	5.984
TCGA-91-6848-01	TCGA-91-6848-01	No	Primary Tumor	0	224	4	4.455
TCGA-44-7662-01	TCGA-44-7662-01	No	Primary Tumor	0	218	2	5.793
TCGA-69-7760-01	TCGA-69-7760-01	No	Primary Tumor	0	202	1	5.092
TCGA-69-7761-01	TCGA-69-7761-01	No	Primary Tumor	0	186	3	5.336
TCGA-69-7974-01	TCGA-69-7974-01	No	Primary Tumor	0	184	4	5.457
TCGA-35-4123-01	TCGA-35-4123-01	No	Primary Tumor	0	182	4	6.005
TCGA-86-6851-01	TCGA-86-6851-01	No	Primary Tumor	0	179	2	5.373
TCGA-67-6215-01	TCGA-67-6215-01	No	Primary Tumor	0	174	1	5.99
TCGA-69-7765-01	TCGA-69-7765-01	No	Primary Tumor	0	165	4	6.947
TCGA-05-5423-01	TCGA-05-5423-01	No	Primary Tumor	0	151	3	5.806
TCGA-67-6216-01	TCGA-67-6216-01	No	Primary Tumor	0	141	1	4.511
TCGA-86-8056-01	TCGA-86-8056-01	No	Primary Tumor	0	139	3	4.895
TCGA-69-7978-01	TCGA-69-7978-01	No	Primary Tumor	0	134	2	5.811
TCGA-38-A44F-01	TCGA-38-A44F-01	No	Primary Tumor	0	133	3	7.552
TCGA-73-4670-01	TCGA-73-4670-01	No	Primary Tumor	0	131	4	5.997
TCGA-69-8255-01	TCGA-69-8255-01	No	Primary Tumor	0	129	2	3.629
TCGA-55-7727-01	TCGA-55-7727-01	No	Primary Tumor	0	119	2	4.738
TCGA-95-8494-01	TCGA-95-8494-01	No	Primary Tumor	0	84	5	3.846
TCGA-MN-A4N5-01	TCGA-MN-A4N5-01	No	Primary Tumor	0	84	4	2.613
TCGA-91-6835-01	TCGA-91-6835-01	No	Primary Tumor	0	79	3	6.112
TCGA-05-5715-01	TCGA-05-5715-01	No	Primary Tumor	0	62	1	5.045
TCGA-91-6830-01	TCGA-91-6830-01	No	Primary Tumor	0	60	4	7.298
TCGA-NJ-A4YP-01	TCGA-NJ-A4YP-01	No	Primary Tumor	0	50	5	4.977
TCGA-55-8616-01	TCGA-55-8616-01	No	Primary Tumor	0	48	4	6.308
TCGA-91-A4BC-01	TCGA-91-A4BC-01	No	Primary Tumor	0	44	4	6.509
TCGA-99-8032-01	TCGA-99-8032-01	No	Primary Tumor	0	44	2	6.418
TCGA-91-8499-01	TCGA-91-8499-01	No	Primary Tumor	0	36	2	3.68
TCGA-91-6849-01	TCGA-91-6849-01	No	Primary Tumor	0	35	3	5.674
TCGA-55-A493-01	TCGA-55-A493-01	No	Primary Tumor	0	28	2	3.958
TCGA-86-8074-01	TCGA-86-8074-01	No	Primary Tumor	0	24	2	5.171
TCGA-NJ-A55A-01	TCGA-NJ-A55A-01	No	Primary Tumor	0	15	3	7.065
TCGA-35-3615-01	TCGA-35-3615-01	No	Primary Tumor	0	14	1	5.023
TCGA-NJ-A55O-01	TCGA-NJ-A55O-01	No	Primary Tumor	0	13	4	5.974
TCGA-55-8506-01	TCGA-55-8506-01	No	Primary Tumor	0	11	2	3.743
TCGA-05-4410-01	TCGA-05-4410-01	No	Primary Tumor	0	0	4	5.707
TCGA-05-4244-01	TCGA-05-4244-01	No	Primary Tumor	0	0	4	4.708
TCGA-86-8281-01	TCGA-86-8281-01	No	Primary Tumor	0	0	3	5.271

## Sheet: OS-OS time-Radiation
Additional file 3: Analysis of patient radiation therapy as an independent prognostic factor for survival.
sample	samples	history_of_neoadjuvant_treatment	sample_type	OS	OS.time	GSTM5	radiation_therapy
TCGA-78-8662-01	TCGA-78-8662-01	No	Primary Tumor	1	3361	4.745	NO
TCGA-78-7162-01	TCGA-78-7162-01	No	Primary Tumor	1	3169	6.906	NO
TCGA-78-7167-01	TCGA-78-7167-01	No	Primary Tumor	1	2681	5.33	NO
TCGA-MP-A4SV-01	TCGA-MP-A4SV-01	No	Primary Tumor	1	2620	4.108	NO
TCGA-MP-A4T4-01	TCGA-MP-A4T4-01	No	Primary Tumor	1	2617	5.963	NO
TCGA-50-5933-01	TCGA-50-5933-01	No	Primary Tumor	1	2393	5.438	YES
TCGA-49-4486-01	TCGA-49-4486-01	No	Primary Tumor	1	2318	4.056	NO
TCGA-50-5045-01	TCGA-50-5045-01	No	Primary Tumor	1	2174	6.8	YES
TCGA-75-5125-01	TCGA-75-5125-01	No	Primary Tumor	1	2027	4.212	NO
TCGA-50-5055-01	TCGA-50-5055-01	No	Primary Tumor	1	1830	7.837	NO
TCGA-O1-A52J-01	TCGA-O1-A52J-01	No	Primary Tumor	1	1798	5.128	NO
TCGA-MP-A4T6-01	TCGA-MP-A4T6-01	No	Primary Tumor	1	1790	4.45	NO
TCGA-MP-A4SW-01	TCGA-MP-A4SW-01	No	Primary Tumor	1	1778	5.173	NO
TCGA-62-A46R-01	TCGA-62-A46R-01	No	Primary Tumor	1	1725	4.978	NO
TCGA-62-A46S-01	TCGA-62-A46S-01	No	Primary Tumor	1	1653	5.439	NO
TCGA-55-6972-01	TCGA-55-6972-01	No	Primary Tumor	1	1632	3.878	NO
TCGA-78-7537-01	TCGA-78-7537-01	No	Primary Tumor	1	1622	5.894	NO
TCGA-73-4658-01	TCGA-73-4658-01	No	Primary Tumor	1	1600	5.885	NO
TCGA-73-7499-01	TCGA-73-7499-01	No	Primary Tumor	1	1531	5.614	NO
TCGA-75-6212-01	TCGA-75-6212-01	No	Primary Tumor	1	1516	3.574	NO
TCGA-MP-A4SY-01	TCGA-MP-A4SY-01	No	Primary Tumor	1	1501	6.014	NO
TCGA-50-5068-01	TCGA-50-5068-01	No	Primary Tumor	1	1499	5.479	NO
TCGA-62-8402-01	TCGA-62-8402-01	No	Primary Tumor	1	1498	3.303	NO
TCGA-38-4628-01	TCGA-38-4628-01	No	Primary Tumor	1	1492	6.499	NO
TCGA-62-A46O-01	TCGA-62-A46O-01	No	Primary Tumor	1	1454	4.004	NO
TCGA-49-4501-01	TCGA-49-4501-01	No	Primary Tumor	1	1421	7.293	NO
TCGA-55-6981-01	TCGA-55-6981-01	No	Primary Tumor	1	1379	5.37	YES
TCGA-38-4632-01	TCGA-38-4632-01	No	Primary Tumor	1	1357	4.581	NO
TCGA-55-6968-01	TCGA-55-6968-01	No	Primary Tumor	1	1293	3.824	YES
TCGA-50-6590-01	TCGA-50-6590-01	No	Primary Tumor	1	1288	3.97	NO
TCGA-50-6597-01	TCGA-50-6597-01	No	Primary Tumor	1	1268	7.144	NO
TCGA-MP-A4T9-01	TCGA-MP-A4T9-01	No	Primary Tumor	1	1265	6.016	YES
TCGA-91-6829-01	TCGA-91-6829-01	No	Primary Tumor	1	1258	6.235	NO
TCGA-50-5932-01	TCGA-50-5932-01	No	Primary Tumor	1	1235	4.499	NO
TCGA-49-AARE-01	TCGA-49-AARE-01	No	Primary Tumor	1	1229	5.943	NO
TCGA-78-7152-01	TCGA-78-7152-01	No	Primary Tumor	1	1215	4.704	NO
TCGA-78-8648-01	TCGA-78-8648-01	No	Primary Tumor	1	1209	8.238	NO
TCGA-62-A470-01	TCGA-62-A470-01	No	Primary Tumor	1	1194	4.283	NO
TCGA-64-1681-01	TCGA-64-1681-01	No	Primary Tumor	1	1167	5.758	NO
TCGA-38-4627-01	TCGA-38-4627-01	No	Primary Tumor	1	1147	8.36	NO
TCGA-49-AARN-01	TCGA-49-AARN-01	No	Primary Tumor	1	1135	6.364	NO
TCGA-75-6214-01	TCGA-75-6214-01	No	Primary Tumor	1	1115	4.332	NO
TCGA-38-4630-01	TCGA-38-4630-01	No	Primary Tumor	1	1073	5.459	NO
TCGA-86-7711-01	TCGA-86-7711-01	No	Primary Tumor	1	1046	5.194	NO
TCGA-53-7624-01	TCGA-53-7624-01	No	Primary Tumor	1	1043	1.862	NO
TCGA-44-3919-01	TCGA-44-3919-01	No	Primary Tumor	1	1026	6.706	NO
TCGA-49-4506-01	TCGA-49-4506-01	No	Primary Tumor	1	999	3.975	YES
TCGA-55-6982-01	TCGA-55-6982-01	No	Primary Tumor	1	995	7.334	NO
TCGA-55-7574-01	TCGA-55-7574-01	No	Primary Tumor	1	995	7.128	YES
TCGA-44-6777-01	TCGA-44-6777-01	No	Primary Tumor	1	987	7.516	YES
TCGA-78-7156-01	TCGA-78-7156-01	No	Primary Tumor	1	976	4.694	NO
TCGA-55-7227-01	TCGA-55-7227-01	No	Primary Tumor	1	952	6.461	NO
TCGA-MP-A4TA-01	TCGA-MP-A4TA-01	No	Primary Tumor	1	950	4.634	NO
TCGA-78-7535-01	TCGA-78-7535-01	No	Primary Tumor	1	949	5.044	NO
TCGA-53-7626-01	TCGA-53-7626-01	No	Primary Tumor	1	929	7.4	NO
TCGA-73-4675-01	TCGA-73-4675-01	No	Primary Tumor	1	922	5.451	NO
TCGA-49-4512-01	TCGA-49-4512-01	No	Primary Tumor	1	905	7.474	NO
TCGA-49-4510-01	TCGA-49-4510-01	No	Primary Tumor	1	896	5.878	YES
TCGA-MP-A4TE-01	TCGA-MP-A4TE-01	No	Primary Tumor	1	896	3.737	NO
TCGA-49-AAR4-01	TCGA-49-AAR4-01	No	Primary Tumor	1	879	6.248	YES
TCGA-49-4488-01	TCGA-49-4488-01	No	Primary Tumor	1	869	4.656	NO
TCGA-38-4629-01	TCGA-38-4629-01	No	Primary Tumor	1	864	6.908	NO
TCGA-49-4487-01	TCGA-49-4487-01	No	Primary Tumor	1	855	6.263	YES
TCGA-78-7145-01	TCGA-78-7145-01	No	Primary Tumor	1	826	4.063	NO
TCGA-78-7220-01	TCGA-78-7220-01	No	Primary Tumor	1	807	4.397	YES
TCGA-50-6592-01	TCGA-50-6592-01	No	Primary Tumor	1	777	5.381	YES
TCGA-55-6984-01	TCGA-55-6984-01	No	Primary Tumor	1	760	3.581	NO
TCGA-86-A4JF-01	TCGA-86-A4JF-01	No	Primary Tumor	1	737	4.192	NO
TCGA-55-8096-01	TCGA-55-8096-01	No	Primary Tumor	1	719	5.993	NO
TCGA-73-4659-01	TCGA-73-4659-01	No	Primary Tumor	1	711	6.502	NO
TCGA-55-8089-01	TCGA-55-8089-01	No	Primary Tumor	1	702	5.216	NO
TCGA-55-1592-01	TCGA-55-1592-01	No	Primary Tumor	1	701	6.268	NO
TCGA-78-7160-01	TCGA-78-7160-01	No	Primary Tumor	1	697	5.929	NO
TCGA-86-8075-01	TCGA-86-8075-01	No	Primary Tumor	1	694	6.404	NO
TCGA-49-AAQV-01	TCGA-49-AAQV-01	No	Primary Tumor	1	677	4.697	NO
TCGA-78-7150-01	TCGA-78-7150-01	No	Primary Tumor	1	666	5.637	NO
TCGA-99-8033-01	TCGA-99-8033-01	No	Primary Tumor	1	656	4.387	YES
TCGA-50-5935-01	TCGA-50-5935-01	No	Primary Tumor	1	653	6.189	YES
TCGA-64-1677-01	TCGA-64-1677-01	No	Primary Tumor	1	628	4.371	NO
TCGA-78-7148-01	TCGA-78-7148-01	No	Primary Tumor	1	626	5.409	NO
TCGA-86-7714-01	TCGA-86-7714-01	No	Primary Tumor	1	625	5.912	NO
TCGA-50-5044-01	TCGA-50-5044-01	No	Primary Tumor	1	624	5.84	YES
TCGA-55-A4DF-01	TCGA-55-A4DF-01	No	Primary Tumor	1	614	3.651	NO
TCGA-55-8512-01	TCGA-55-8512-01	No	Primary Tumor	1	607	7.05	NO
TCGA-55-8090-01	TCGA-55-8090-01	No	Primary Tumor	1	598	5.615	NO
TCGA-62-A46P-01	TCGA-62-A46P-01	No	Primary Tumor	1	594	5.153	NO
TCGA-78-7147-01	TCGA-78-7147-01	No	Primary Tumor	1	586	5.048	NO
TCGA-MP-A4TK-01	TCGA-MP-A4TK-01	No	Primary Tumor	1	582	7.34	NO
TCGA-55-7913-01	TCGA-55-7913-01	No	Primary Tumor	1	561	1.721	NO
TCGA-44-7661-01	TCGA-44-7661-01	No	Primary Tumor	1	557	4.909	NO
TCGA-J2-A4AD-01	TCGA-J2-A4AD-01	No	Primary Tumor	1	550	5.98	NO
TCGA-44-6779-01	TCGA-44-6779-01	No	Primary Tumor	1	500	3.165	NO
TCGA-49-6742-01	TCGA-49-6742-01	No	Primary Tumor	1	488	5.314	NO
TCGA-50-5051-01	TCGA-50-5051-01	No	Primary Tumor	1	478	4.454	YES
TCGA-55-8299-01	TCGA-55-8299-01	No	Primary Tumor	1	469	6.798	NO
TCGA-55-7816-01	TCGA-55-7816-01	No	Primary Tumor	1	468	6.861	NO
TCGA-97-8176-01	TCGA-97-8176-01	No	Primary Tumor	1	468	4.855	YES
TCGA-55-6970-01	TCGA-55-6970-01	No	Primary Tumor	1	464	4.806	YES
TCGA-50-5939-01	TCGA-50-5939-01	No	Primary Tumor	1	460	6.117	NO
TCGA-62-8398-01	TCGA-62-8398-01	No	Primary Tumor	1	444	5.415	NO
TCGA-L9-A50W-01	TCGA-L9-A50W-01	No	Primary Tumor	1	442	4.248	NO
TCGA-91-8497-01	TCGA-91-8497-01	No	Primary Tumor	1	434	7.665	NO
TCGA-50-5931-01	TCGA-50-5931-01	No	Primary Tumor	1	434	5.304	NO
TCGA-49-4505-01	TCGA-49-4505-01	No	Primary Tumor	1	428	6.236	NO
TCGA-62-A46Y-01	TCGA-62-A46Y-01	No	Primary Tumor	1	414	4.731	YES
TCGA-44-A4SU-01	TCGA-44-A4SU-01	No	Primary Tumor	1	409	5.692	NO
TCGA-49-4490-01	TCGA-49-4490-01	No	Primary Tumor	1	385	6.592	YES
TCGA-86-6562-01	TCGA-86-6562-01	No	Primary Tumor	1	376	6.299	NO
TCGA-55-8620-01	TCGA-55-8620-01	No	Primary Tumor	1	375	3.755	YES
TCGA-50-6594-01	TCGA-50-6594-01	No	Primary Tumor	1	370	2.875	NO
TCGA-38-4631-01	TCGA-38-4631-01	No	Primary Tumor	1	354	5.017	NO
TCGA-55-7907-01	TCGA-55-7907-01	No	Primary Tumor	1	343	5.582	NO
TCGA-73-A9RS-01	TCGA-73-A9RS-01	No	Primary Tumor	1	340	3.157	YES
TCGA-MP-A4TJ-01	TCGA-MP-A4TJ-01	No	Primary Tumor	1	339	6.2	NO
TCGA-50-6593-01	TCGA-50-6593-01	No	Primary Tumor	1	336	6.212	YES
TCGA-MP-A4TF-01	TCGA-MP-A4TF-01	No	Primary Tumor	1	336	3.536	NO
TCGA-78-8660-01	TCGA-78-8660-01	No	Primary Tumor	1	321	5.503	YES
TCGA-50-7109-01	TCGA-50-7109-01	No	Primary Tumor	1	308	4.95	NO
TCGA-MP-A4TD-01	TCGA-MP-A4TD-01	No	Primary Tumor	1	307	7.796	NO
TCGA-4B-A93V-01	TCGA-4B-A93V-01	No	Primary Tumor	1	300	2.859	YES
TCGA-78-7161-01	TCGA-78-7161-01	No	Primary Tumor	1	291	5.552	NO
TCGA-50-5930-01	TCGA-50-5930-01	No	Primary Tumor	1	282	6.554	YES
TCGA-49-4507-01	TCGA-49-4507-01	No	Primary Tumor	1	268	5.167	YES
TCGA-49-AAR9-01	TCGA-49-AAR9-01	No	Primary Tumor	1	260	3.971	NO
TCGA-78-7166-01	TCGA-78-7166-01	No	Primary Tumor	1	258	4.794	YES
TCGA-50-5936-01	TCGA-50-5936-01	No	Primary Tumor	1	257	6.046	NO
TCGA-05-4402-01	TCGA-05-4402-01	No	Primary Tumor	1	244	5.542	NO
TCGA-78-7536-01	TCGA-78-7536-01	No	Primary Tumor	1	244	3.074	YES
TCGA-55-7284-01	TCGA-55-7284-01	No	Primary Tumor	1	243	6.791	NO
TCGA-55-6979-01	TCGA-55-6979-01	No	Primary Tumor	1	237	5.339	NO
TCGA-71-8520-01	TCGA-71-8520-01	No	Primary Tumor	1	210	5.411	YES
TCGA-L9-A443-01	TCGA-L9-A443-01	No	Primary Tumor	1	193	5.353	NO
TCGA-50-6595-01	TCGA-50-6595-01	No	Primary Tumor	1	189	6.057	YES
TCGA-55-7914-01	TCGA-55-7914-01	No	Primary Tumor	1	187	6.033	NO
TCGA-78-7158-01	TCGA-78-7158-01	No	Primary Tumor	1	179	4.137	NO
TCGA-55-6978-01	TCGA-55-6978-01	No	Primary Tumor	1	176	6.233	NO
TCGA-78-7146-01	TCGA-78-7146-01	No	Primary Tumor	1	173	3.241	NO
TCGA-55-6712-01	TCGA-55-6712-01	No	Primary Tumor	1	171	5.573	NO
TCGA-MP-A4T7-01	TCGA-MP-A4T7-01	No	Primary Tumor	1	167	5.617	NO
TCGA-97-8174-01	TCGA-97-8174-01	No	Primary Tumor	1	164	6.988	NO
TCGA-MP-A4T8-01	TCGA-MP-A4T8-01	No	Primary Tumor	1	161	4.154	NO
TCGA-55-8092-01	TCGA-55-8092-01	No	Primary Tumor	1	154	5.211	NO
TCGA-62-8394-01	TCGA-62-8394-01	No	Primary Tumor	1	139	5.481	NO
TCGA-86-8055-01	TCGA-86-8055-01	No	Primary Tumor	1	124	5.088	NO
TCGA-50-6591-01	TCGA-50-6591-01	No	Primary Tumor	1	119	2.197	NO
TCGA-55-6975-01	TCGA-55-6975-01	No	Primary Tumor	1	118	6.966	NO
TCGA-86-A4D0-01	TCGA-86-A4D0-01	No	Primary Tumor	1	116	3.549	NO
TCGA-55-A490-01	TCGA-55-A490-01	No	Primary Tumor	1	99	4.532	NO
TCGA-44-2666-01	TCGA-44-2666-01	No	Primary Tumor	1	97	6.009	NO
TCGA-05-4415-01	TCGA-05-4415-01	No	Primary Tumor	1	91	1.875	NO
TCGA-95-7562-01	TCGA-95-7562-01	No	Primary Tumor	1	87	4.523	NO
TCGA-MP-A4TC-01	TCGA-MP-A4TC-01	No	Primary Tumor	1	74	6.3	NO
TCGA-L9-A5IP-01	TCGA-L9-A5IP-01	No	Primary Tumor	1	58	2.306	NO
TCGA-73-4677-01	TCGA-73-4677-01	No	Primary Tumor	1	38	5.443	NO
TCGA-93-A4JO-01	TCGA-93-A4JO-01	No	Primary Tumor	1	33	6.041	NO
TCGA-50-6673-01	TCGA-50-6673-01	No	Primary Tumor	1	22	5.821	YES
TCGA-86-8672-01	TCGA-86-8672-01	No	Primary Tumor	1	19	6.177	NO
TCGA-97-7938-01	TCGA-97-7938-01	No	Primary Tumor	1	18	6.794	NO
TCGA-NJ-A4YI-01	TCGA-NJ-A4YI-01	No	Primary Tumor	1	4	5.972	NO
TCGA-78-7163-01	TCGA-78-7163-01	No	Primary Tumor	0	7248	2.77	NO
TCGA-78-8640-01	TCGA-78-8640-01	No	Primary Tumor	0	7062	4.915	NO
TCGA-49-AARQ-01	TCGA-49-AARQ-01	No	Primary Tumor	0	6732	4.112	NO
TCGA-49-AARR-01	TCGA-49-AARR-01	No	Primary Tumor	0	4992	7.533	NO
TCGA-49-AAR0-01	TCGA-49-AAR0-01	No	Primary Tumor	0	4765	5.363	NO
TCGA-78-7149-01	TCGA-78-7149-01	No	Primary Tumor	0	3940	4.627	NO
TCGA-49-AARO-01	TCGA-49-AARO-01	No	Primary Tumor	0	3759	6.441	YES
TCGA-38-4626-01	TCGA-38-4626-01	No	Primary Tumor	0	3674	6.561	NO
TCGA-78-7153-01	TCGA-78-7153-01	No	Primary Tumor	0	3635	5.593	NO
TCGA-75-7025-01	TCGA-75-7025-01	No	Primary Tumor	0	3305	7.338	NO
TCGA-55-6986-01	TCGA-55-6986-01	No	Primary Tumor	0	3261	5.813	NO
TCGA-50-5049-01	TCGA-50-5049-01	No	Primary Tumor	0	3094	6.46	YES
TCGA-75-7027-01	TCGA-75-7027-01	No	Primary Tumor	0	3059	6.157	NO
TCGA-80-5608-01	TCGA-80-5608-01	No	Primary Tumor	0	2832	4.333	NO
TCGA-55-6983-01	TCGA-55-6983-01	No	Primary Tumor	0	2823	6.355	NO
TCGA-62-8399-01	TCGA-62-8399-01	No	Primary Tumor	0	2696	6.157	NO
TCGA-64-5774-01	TCGA-64-5774-01	No	Primary Tumor	0	2676	3.003	NO
TCGA-44-6776-01	TCGA-44-6776-01	No	Primary Tumor	0	2616	5.206	NO
TCGA-80-5611-01	TCGA-80-5611-01	No	Primary Tumor	0	2595	3.789	NO
TCGA-75-6206-01	TCGA-75-6206-01	No	Primary Tumor	0	2590	5.751	NO
TCGA-73-4662-01	TCGA-73-4662-01	No	Primary Tumor	0	2515	6.078	NO
TCGA-64-1679-01	TCGA-64-1679-01	No	Primary Tumor	0	2488	6.427	NO
TCGA-55-6642-01	TCGA-55-6642-01	No	Primary Tumor	0	2449	6.902	NO
TCGA-75-5146-01	TCGA-75-5146-01	No	Primary Tumor	0	2368	7.061	NO
TCGA-78-8655-01	TCGA-78-8655-01	No	Primary Tumor	0	2360	5.726	NO
TCGA-NJ-A4YG-01	TCGA-NJ-A4YG-01	No	Primary Tumor	0	2261	5.679	NO
TCGA-MP-A5C7-01	TCGA-MP-A5C7-01	No	Primary Tumor	0	2248	3.957	NO
TCGA-49-AAR2-01	TCGA-49-AAR2-01	No	Primary Tumor	0	2224	4.29	NO
TCGA-62-A46V-01	TCGA-62-A46V-01	No	Primary Tumor	0	2199	5.256	NO
TCGA-NJ-A4YF-01	TCGA-NJ-A4YF-01	No	Primary Tumor	0	2161	4.017	NO
TCGA-55-6987-01	TCGA-55-6987-01	No	Primary Tumor	0	2137	5.716	NO
TCGA-55-6980-01	TCGA-55-6980-01	No	Primary Tumor	0	2109	6.813	NO
TCGA-62-A46U-01	TCGA-62-A46U-01	No	Primary Tumor	0	2067	5.151	NO
TCGA-55-1596-01	TCGA-55-1596-01	No	Primary Tumor	0	2065	3.87	NO
TCGA-78-7159-01	TCGA-78-7159-01	No	Primary Tumor	0	1974	4.56	NO
TCGA-97-7547-01	TCGA-97-7547-01	No	Primary Tumor	0	1965	6.565	NO
TCGA-97-7552-01	TCGA-97-7552-01	No	Primary Tumor	0	1932	6.38	NO
TCGA-49-AAR3-01	TCGA-49-AAR3-01	No	Primary Tumor	0	1893	3.722	NO
TCGA-97-7553-01	TCGA-97-7553-01	No	Primary Tumor	0	1870	7.582	NO
TCGA-44-6778-01	TCGA-44-6778-01	No	Primary Tumor	0	1864	6.578	NO
TCGA-50-5942-01	TCGA-50-5942-01	No	Primary Tumor	0	1847	6.995	YES
TCGA-50-5944-01	TCGA-50-5944-01	No	Primary Tumor	0	1750	7.72	NO
TCGA-64-1676-01	TCGA-64-1676-01	No	Primary Tumor	0	1728	4.49	NO
TCGA-49-4514-01	TCGA-49-4514-01	No	Primary Tumor	0	1700	3.113	NO
TCGA-49-6744-01	TCGA-49-6744-01	No	Primary Tumor	0	1683	7.026	NO
TCGA-49-6743-01	TCGA-49-6743-01	No	Primary Tumor	0	1621	5.223	NO
TCGA-50-5946-01	TCGA-50-5946-01	No	Primary Tumor	0	1617	6.735	NO
TCGA-64-5781-01	TCGA-64-5781-01	No	Primary Tumor	0	1559	6.786	NO
TCGA-05-4249-01	TCGA-05-4249-01	No	Primary Tumor	0	1523	6.01	NO
TCGA-55-1595-01	TCGA-55-1595-01	No	Primary Tumor	0	1479	6.038	NO
TCGA-50-5941-01	TCGA-50-5941-01	No	Primary Tumor	0	1474	5.672	NO
TCGA-50-5066-01	TCGA-50-5066-01	No	Primary Tumor	0	1442	5.637	NO
TCGA-NJ-A4YQ-01	TCGA-NJ-A4YQ-01	No	Primary Tumor	0	1432	4.989	NO
TCGA-05-4398-01	TCGA-05-4398-01	No	Primary Tumor	0	1431	5.222	NO
TCGA-44-2656-01	TCGA-44-2656-01	No	Primary Tumor	0	1429	5.653	NO
TCGA-55-6971-01	TCGA-55-6971-01	No	Primary Tumor	0	1400	5.627	NO
TCGA-05-4389-01	TCGA-05-4389-01	No	Primary Tumor	0	1369	4.039	NO
TCGA-44-2659-01	TCGA-44-2659-01	No	Primary Tumor	0	1367	7.324	NO
TCGA-44-2657-01	TCGA-44-2657-01	No	Primary Tumor	0	1351	7.323	NO
TCGA-75-5147-01	TCGA-75-5147-01	No	Primary Tumor	0	1333	6.954	NO
TCGA-44-2655-01	TCGA-44-2655-01	No	Primary Tumor	0	1324	6.359	NO
TCGA-64-5778-01	TCGA-64-5778-01	No	Primary Tumor	0	1305	5.41	NO
TCGA-44-2665-01	TCGA-44-2665-01	No	Primary Tumor	0	1301	7.941	NO
TCGA-62-8397-01	TCGA-62-8397-01	No	Primary Tumor	0	1289	5.112	NO
TCGA-97-7546-01	TCGA-97-7546-01	No	Primary Tumor	0	1285	7.286	YES
TCGA-44-2662-01	TCGA-44-2662-01	No	Primary Tumor	0	1280	5.427	NO
TCGA-95-7039-01	TCGA-95-7039-01	No	Primary Tumor	0	1272	4.921	NO
TCGA-62-A471-01	TCGA-62-A471-01	No	Primary Tumor	0	1246	6.492	NO
TCGA-55-6985-01	TCGA-55-6985-01	No	Primary Tumor	0	1233	5.993	NO
TCGA-62-8395-01	TCGA-62-8395-01	No	Primary Tumor	0	1216	6.256	NO
TCGA-73-7498-01	TCGA-73-7498-01	No	Primary Tumor	0	1189	6.659	NO
TCGA-64-1678-01	TCGA-64-1678-01	No	Primary Tumor	0	1189	3.499	NO
TCGA-MN-A4N4-01	TCGA-MN-A4N4-01	No	Primary Tumor	0	1175	6.435	NO
TCGA-44-3398-01	TCGA-44-3398-01	No	Primary Tumor	0	1163	8.077	NO
TCGA-44-2661-01	TCGA-44-2661-01	No	Primary Tumor	0	1159	7.26	NO
TCGA-86-7713-01	TCGA-86-7713-01	No	Primary Tumor	0	1157	3.855	NO
TCGA-86-8054-01	TCGA-86-8054-01	No	Primary Tumor	0	1148	4.458	NO
TCGA-44-3396-01	TCGA-44-3396-01	No	Primary Tumor	0	1130	5.992	NO
TCGA-64-1680-01	TCGA-64-1680-01	No	Primary Tumor	0	1126	5.317	YES
TCGA-05-4390-01	TCGA-05-4390-01	No	Primary Tumor	0	1126	5.149	NO
TCGA-50-8457-01	TCGA-50-8457-01	No	Primary Tumor	0	1125	8.053	NO
TCGA-50-8459-01	TCGA-50-8459-01	No	Primary Tumor	0	1119	7.583	NO
TCGA-99-8028-01	TCGA-99-8028-01	No	Primary Tumor	0	1118	7.524	NO
TCGA-44-7667-01	TCGA-44-7667-01	No	Primary Tumor	0	1097	4.296	NO
TCGA-J2-A4AE-01	TCGA-J2-A4AE-01	No	Primary Tumor	0	1079	6.192	NO
TCGA-86-7955-01	TCGA-86-7955-01	No	Primary Tumor	0	1072	2.297	YES
TCGA-53-A4EZ-01	TCGA-53-A4EZ-01	No	Primary Tumor	0	1071	3.489	YES
TCGA-99-8025-01	TCGA-99-8025-01	No	Primary Tumor	0	1060	5.614	NO
TCGA-55-7910-01	TCGA-55-7910-01	No	Primary Tumor	0	1040	3.983	NO
TCGA-44-3918-01	TCGA-44-3918-01	No	Primary Tumor	0	1036	6.613	NO
TCGA-86-7953-01	TCGA-86-7953-01	No	Primary Tumor	0	997	4.477	NO
TCGA-86-8076-01	TCGA-86-8076-01	No	Primary Tumor	0	993	5.321	NO
TCGA-J2-A4AG-01	TCGA-J2-A4AG-01	No	Primary Tumor	0	988	6.957	NO
TCGA-55-8207-01	TCGA-55-8207-01	No	Primary Tumor	0	977	7.246	NO
TCGA-86-8279-01	TCGA-86-8279-01	No	Primary Tumor	0	949	5.326	YES
TCGA-86-7701-01	TCGA-86-7701-01	No	Primary Tumor	0	947	6.162	NO
TCGA-86-8278-01	TCGA-86-8278-01	No	Primary Tumor	0	944	6.387	NO
TCGA-86-8669-01	TCGA-86-8669-01	No	Primary Tumor	0	938	4.221	NO
TCGA-55-5899-01	TCGA-55-5899-01	No	Primary Tumor	0	930	6.234	NO
TCGA-05-4424-01	TCGA-05-4424-01	No	Primary Tumor	0	913	6.272	YES
TCGA-05-4420-01	TCGA-05-4420-01	No	Primary Tumor	0	912	5.21	NO
TCGA-62-A472-01	TCGA-62-A472-01	No	Primary Tumor	0	910	4.651	NO
TCGA-55-8085-01	TCGA-55-8085-01	No	Primary Tumor	0	904	4.117	NO
TCGA-86-A456-01	TCGA-86-A456-01	No	Primary Tumor	0	896	5.745	NO
TCGA-44-7671-01	TCGA-44-7671-01	No	Primary Tumor	0	889	5.972	NO
TCGA-55-7995-01	TCGA-55-7995-01	No	Primary Tumor	0	889	4.872	NO
TCGA-55-8206-01	TCGA-55-8206-01	No	Primary Tumor	0	888	7.172	NO
TCGA-05-5425-01	TCGA-05-5425-01	No	Primary Tumor	0	882	4.979	YES
TCGA-44-7670-01	TCGA-44-7670-01	No	Primary Tumor	0	882	4.195	NO
TCGA-55-7281-01	TCGA-55-7281-01	No	Primary Tumor	0	872	6.093	NO
TCGA-64-5815-01	TCGA-64-5815-01	No	Primary Tumor	0	866	6.083	NO
TCGA-64-5779-01	TCGA-64-5779-01	No	Primary Tumor	0	864	5.272	YES
TCGA-44-5644-01	TCGA-44-5644-01	No	Primary Tumor	0	863	4.294	NO
TCGA-86-8673-01	TCGA-86-8673-01	No	Primary Tumor	0	862	4.388	NO
TCGA-44-5645-01	TCGA-44-5645-01	No	Primary Tumor	0	852	7.392	NO
TCGA-44-6147-01	TCGA-44-6147-01	No	Primary Tumor	0	845	5.826	NO
TCGA-91-6847-01	TCGA-91-6847-01	No	Primary Tumor	0	842	3.358	YES
TCGA-86-8671-01	TCGA-86-8671-01	No	Primary Tumor	0	839	7.383	NO
TCGA-95-8039-01	TCGA-95-8039-01	No	Primary Tumor	0	830	5.248	NO
TCGA-50-8460-01	TCGA-50-8460-01	No	Primary Tumor	0	829	6.112	YES
TCGA-MN-A4N1-01	TCGA-MN-A4N1-01	No	Primary Tumor	0	827	4.891	NO
TCGA-83-5908-01	TCGA-83-5908-01	No	Primary Tumor	0	824	5.057	NO
TCGA-55-7570-01	TCGA-55-7570-01	No	Primary Tumor	0	824	4.425	NO
TCGA-69-8453-01	TCGA-69-8453-01	No	Primary Tumor	0	813	7.024	NO
TCGA-86-8674-01	TCGA-86-8674-01	No	Primary Tumor	0	806	3.475	NO
TCGA-86-A4P8-01	TCGA-86-A4P8-01	No	Primary Tumor	0	805	8.213	YES
TCGA-73-4666-01	TCGA-73-4666-01	No	Primary Tumor	0	800	4.218	YES
TCGA-55-8513-01	TCGA-55-8513-01	No	Primary Tumor	0	791	6.05	NO
TCGA-78-7539-01	TCGA-78-7539-01	No	Primary Tumor	0	791	4.548	NO
TCGA-05-4427-01	TCGA-05-4427-01	No	Primary Tumor	0	791	4.405	NO
TCGA-97-7554-01	TCGA-97-7554-01	No	Primary Tumor	0	775	6.749	NO
TCGA-55-7815-01	TCGA-55-7815-01	No	Primary Tumor	0	773	4.173	NO
TCGA-05-4432-01	TCGA-05-4432-01	No	Primary Tumor	0	761	5.351	NO
TCGA-99-7458-01	TCGA-99-7458-01	No	Primary Tumor	0	747	6.653	NO
TCGA-MP-A4TH-01	TCGA-MP-A4TH-01	No	Primary Tumor	0	741	7.099	NO
TCGA-86-8073-01	TCGA-86-8073-01	No	Primary Tumor	0	740	6.74	NO
TCGA-J2-8192-01	TCGA-J2-8192-01	No	Primary Tumor	0	739	7.093	NO
TCGA-J2-8194-01	TCGA-J2-8194-01	No	Primary Tumor	0	724	4.853	YES
TCGA-44-7672-01	TCGA-44-7672-01	No	Primary Tumor	0	719	6.674	NO
TCGA-93-A4JN-01	TCGA-93-A4JN-01	No	Primary Tumor	0	718	5.183	NO
TCGA-55-7724-01	TCGA-55-7724-01	No	Primary Tumor	0	705	7.804	NO
TCGA-44-6775-01	TCGA-44-6775-01	No	Primary Tumor	0	705	6.025	NO
TCGA-44-6148-01	TCGA-44-6148-01	No	Primary Tumor	0	704	10.28	NO
TCGA-55-7728-01	TCGA-55-7728-01	No	Primary Tumor	0	704	4.902	NO
TCGA-86-8280-01	TCGA-86-8280-01	No	Primary Tumor	0	701	7.428	NO
TCGA-44-7659-01	TCGA-44-7659-01	No	Primary Tumor	0	691	5.632	NO
TCGA-69-7763-01	TCGA-69-7763-01	No	Primary Tumor	0	690	7.014	NO
TCGA-55-A48X-01	TCGA-55-A48X-01	No	Primary Tumor	0	689	5.863	NO
TCGA-93-7347-01	TCGA-93-7347-01	No	Primary Tumor	0	683	6.705	NO
TCGA-55-8208-01	TCGA-55-8208-01	No	Primary Tumor	0	674	6.214	NO
TCGA-05-5428-01	TCGA-05-5428-01	No	Primary Tumor	0	670	4.978	YES
TCGA-55-7576-01	TCGA-55-7576-01	No	Primary Tumor	0	670	4.477	NO
TCGA-L9-A743-01	TCGA-L9-A743-01	No	Primary Tumor	0	664	5.647	NO
TCGA-99-AA5R-01	TCGA-99-AA5R-01	No	Primary Tumor	0	658	8.694	NO
TCGA-44-6774-01	TCGA-44-6774-01	No	Primary Tumor	0	658	5.803	YES
TCGA-97-8547-01	TCGA-97-8547-01	No	Primary Tumor	0	657	5.431	NO
TCGA-86-8358-01	TCGA-86-8358-01	No	Primary Tumor	0	653	4.747	NO
TCGA-55-7726-01	TCGA-55-7726-01	No	Primary Tumor	0	652	6.222	NO
TCGA-97-A4M0-01	TCGA-97-A4M0-01	No	Primary Tumor	0	652	4.938	NO
TCGA-55-A48Z-01	TCGA-55-A48Z-01	No	Primary Tumor	0	651	5.977	YES
TCGA-95-A4VK-01	TCGA-95-A4VK-01	No	Primary Tumor	0	651	5.489	YES
TCGA-97-A4M5-01	TCGA-97-A4M5-01	No	Primary Tumor	0	634	7.138	NO
TCGA-55-A48Y-01	TCGA-55-A48Y-01	No	Primary Tumor	0	630	6.428	NO
TCGA-97-A4M7-01	TCGA-97-A4M7-01	No	Primary Tumor	0	629	6.194	NO
TCGA-97-8552-01	TCGA-97-8552-01	No	Primary Tumor	0	626	6.693	NO
TCGA-55-A491-01	TCGA-55-A491-01	No	Primary Tumor	0	626	5.328	NO
TCGA-97-A4M2-01	TCGA-97-A4M2-01	No	Primary Tumor	0	624	6.754	NO
TCGA-55-8508-01	TCGA-55-8508-01	No	Primary Tumor	0	617	4.915	NO
TCGA-NJ-A7XG-01	TCGA-NJ-A7XG-01	No	Primary Tumor	0	617	3.408	NO
TCGA-97-A4LX-01	TCGA-97-A4LX-01	No	Primary Tumor	0	614	6.085	NO
TCGA-05-4405-01	TCGA-05-4405-01	No	Primary Tumor	0	610	5.395	NO
TCGA-55-7283-01	TCGA-55-7283-01	No	Primary Tumor	0	609	6.745	NO
TCGA-55-A4DG-01	TCGA-55-A4DG-01	No	Primary Tumor	0	608	7.048	NO
TCGA-05-4382-01	TCGA-05-4382-01	No	Primary Tumor	0	607	6.181	YES
TCGA-95-A4VP-01	TCGA-95-A4VP-01	No	Primary Tumor	0	605	7.456	NO
TCGA-86-7954-01	TCGA-86-7954-01	No	Primary Tumor	0	605	3.873	NO
TCGA-NJ-A55R-01	TCGA-NJ-A55R-01	No	Primary Tumor	0	603	5.898	NO
TCGA-91-A4BD-01	TCGA-91-A4BD-01	No	Primary Tumor	0	603	4.343	NO
TCGA-55-7994-01	TCGA-55-7994-01	No	Primary Tumor	0	603	2.994	NO
TCGA-97-A4M1-01	TCGA-97-A4M1-01	No	Primary Tumor	0	601	7.724	NO
TCGA-55-8091-01	TCGA-55-8091-01	No	Primary Tumor	0	600	6.034	NO
TCGA-55-8205-01	TCGA-55-8205-01	No	Primary Tumor	0	599	5.07	NO
TCGA-55-A492-01	TCGA-55-A492-01	No	Primary Tumor	0	596	6.653	NO
TCGA-44-6145-01	TCGA-44-6145-01	No	Primary Tumor	0	595	6.178	NO
TCGA-44-7660-01	TCGA-44-7660-01	No	Primary Tumor	0	592	3.974	NO
TCGA-69-A59K-01	TCGA-69-A59K-01	No	Primary Tumor	0	591	4.678	NO
TCGA-93-A4JP-01	TCGA-93-A4JP-01	No	Primary Tumor	0	578	7.405	NO
TCGA-L4-A4E5-01	TCGA-L4-A4E5-01	No	Primary Tumor	0	578	3.828	NO
TCGA-97-A4M6-01	TCGA-97-A4M6-01	No	Primary Tumor	0	568	6.888	NO
TCGA-95-7567-01	TCGA-95-7567-01	No	Primary Tumor	0	568	4.778	NO
TCGA-97-8171-01	TCGA-97-8171-01	No	Primary Tumor	0	568	2.53	NO
TCGA-55-7903-01	TCGA-55-7903-01	No	Primary Tumor	0	567	4.243	NO
TCGA-L9-A7SV-01	TCGA-L9-A7SV-01	No	Primary Tumor	0	565	4.041	NO
TCGA-97-7937-01	TCGA-97-7937-01	No	Primary Tumor	0	564	4.824	NO
TCGA-95-A4VN-01	TCGA-95-A4VN-01	No	Primary Tumor	0	553	4.509	NO
TCGA-55-8511-01	TCGA-55-8511-01	No	Primary Tumor	0	552	5.306	NO
TCGA-97-8175-01	TCGA-97-8175-01	No	Primary Tumor	0	551	4.722	NO
TCGA-55-8203-01	TCGA-55-8203-01	No	Primary Tumor	0	547	5.042	NO
TCGA-55-A57B-01	TCGA-55-A57B-01	No	Primary Tumor	0	546	6.67	NO
TCGA-97-8172-01	TCGA-97-8172-01	No	Primary Tumor	0	545	8.303	NO
TCGA-55-8094-01	TCGA-55-8094-01	No	Primary Tumor	0	541	3.313	YES
TCGA-97-A4M3-01	TCGA-97-A4M3-01	No	Primary Tumor	0	540	5.264	NO
TCGA-55-8510-01	TCGA-55-8510-01	No	Primary Tumor	0	539	6.637	NO
TCGA-55-7911-01	TCGA-55-7911-01	No	Primary Tumor	0	537	4.936	NO
TCGA-55-8614-01	TCGA-55-8614-01	No	Primary Tumor	0	536	5.608	NO
TCGA-55-8301-01	TCGA-55-8301-01	No	Primary Tumor	0	534	5.657	NO
TCGA-93-7348-01	TCGA-93-7348-01	No	Primary Tumor	0	531	5.786	NO
TCGA-93-A4JQ-01	TCGA-93-A4JQ-01	No	Primary Tumor	0	526	6.231	NO
TCGA-49-6745-01	TCGA-49-6745-01	No	Primary Tumor	0	522	5.796	NO
TCGA-55-8514-01	TCGA-55-8514-01	No	Primary Tumor	0	520	5.38	NO
TCGA-55-8621-01	TCGA-55-8621-01	No	Primary Tumor	0	515	7.972	NO
TCGA-55-8204-01	TCGA-55-8204-01	No	Primary Tumor	0	515	5.308	NO
TCGA-S2-AA1A-01	TCGA-S2-AA1A-01	No	Primary Tumor	0	513	7.548	NO
TCGA-91-8496-01	TCGA-91-8496-01	No	Primary Tumor	0	505	7.51	NO
TCGA-97-8177-01	TCGA-97-8177-01	No	Primary Tumor	0	499	6.815	NO
TCGA-91-7771-01	TCGA-91-7771-01	No	Primary Tumor	0	492	6.682	NO
TCGA-55-7573-01	TCGA-55-7573-01	No	Primary Tumor	0	487	7.495	NO
TCGA-44-A479-01	TCGA-44-A479-01	No	Primary Tumor	0	486	6.832	NO
TCGA-97-7941-01	TCGA-97-7941-01	No	Primary Tumor	0	484	7.03	NO
TCGA-55-A494-01	TCGA-55-A494-01	No	Primary Tumor	0	481	1.472	NO
TCGA-55-8302-01	TCGA-55-8302-01	No	Primary Tumor	0	478	5.143	NO
TCGA-95-7947-01	TCGA-95-7947-01	No	Primary Tumor	0	477	4.154	NO
TCGA-55-8097-01	TCGA-55-8097-01	No	Primary Tumor	0	476	6.775	NO
TCGA-L9-A8F4-01	TCGA-L9-A8F4-01	No	Primary Tumor	0	476	5.946	YES
TCGA-95-7948-01	TCGA-95-7948-01	No	Primary Tumor	0	476	3.952	NO
TCGA-73-4668-01	TCGA-73-4668-01	No	Primary Tumor	0	467	4.107	NO
TCGA-44-A47A-01	TCGA-44-A47A-01	No	Primary Tumor	0	466	5.12	NO
TCGA-55-8087-01	TCGA-55-8087-01	No	Primary Tumor	0	462	6.294	NO
TCGA-05-4417-01	TCGA-05-4417-01	No	Primary Tumor	0	455	6.717	NO
TCGA-38-6178-01	TCGA-38-6178-01	No	Primary Tumor	0	448	5.456	NO
TCGA-55-8615-01	TCGA-55-8615-01	No	Primary Tumor	0	446	4.045	NO
TCGA-55-7725-01	TCGA-55-7725-01	No	Primary Tumor	0	442	6.024	NO
TCGA-55-8505-01	TCGA-55-8505-01	No	Primary Tumor	0	440	5.339	NO
TCGA-L4-A4E6-01	TCGA-L4-A4E6-01	No	Primary Tumor	0	435	6.927	NO
TCGA-97-8179-01	TCGA-97-8179-01	No	Primary Tumor	0	435	6.178	NO
TCGA-55-6543-01	TCGA-55-6543-01	No	Primary Tumor	0	435	4.933	NO
TCGA-05-4384-01	TCGA-05-4384-01	No	Primary Tumor	0	426	6.329	YES
TCGA-69-8253-01	TCGA-69-8253-01	No	Primary Tumor	0	426	5.804	NO
TCGA-53-7813-01	TCGA-53-7813-01	No	Primary Tumor	0	424	4.738	NO
TCGA-86-8668-01	TCGA-86-8668-01	No	Primary Tumor	0	423	6.496	NO
TCGA-67-6217-01	TCGA-67-6217-01	No	Primary Tumor	0	422	6.514	NO
TCGA-55-8507-01	TCGA-55-8507-01	No	Primary Tumor	0	418	6.742	NO
TCGA-91-6836-01	TCGA-91-6836-01	No	Primary Tumor	0	417	3.16	NO
TCGA-55-8619-01	TCGA-55-8619-01	No	Primary Tumor	0	416	7.62	NO
TCGA-86-A4P7-01	TCGA-86-A4P7-01	No	Primary Tumor	0	415	6.813	NO
TCGA-44-A4SS-01	TCGA-44-A4SS-01	No	Primary Tumor	0	415	5.001	NO
TCGA-69-7764-01	TCGA-69-7764-01	No	Primary Tumor	0	414	6.073	NO
TCGA-69-7980-01	TCGA-69-7980-01	No	Primary Tumor	0	411	5.872	NO
TCGA-69-8254-01	TCGA-69-8254-01	No	Primary Tumor	0	409	5.235	NO
TCGA-44-8117-01	TCGA-44-8117-01	No	Primary Tumor	0	385	5.023	NO
TCGA-95-7944-01	TCGA-95-7944-01	No	Primary Tumor	0	377	5.354	NO
TCGA-91-6840-01	TCGA-91-6840-01	No	Primary Tumor	0	372	4.754	NO
TCGA-49-6761-01	TCGA-49-6761-01	No	Primary Tumor	0	354	5.419	NO
TCGA-86-8585-01	TCGA-86-8585-01	No	Primary Tumor	0	353	5.782	NO
TCGA-44-A47G-01	TCGA-44-A47G-01	No	Primary Tumor	0	351	5.69	NO
TCGA-91-6828-01	TCGA-91-6828-01	No	Primary Tumor	0	323	5.006	NO
TCGA-91-6831-01	TCGA-91-6831-01	No	Primary Tumor	0	310	5.029	NO
TCGA-L9-A444-01	TCGA-L9-A444-01	No	Primary Tumor	0	307	5.739	NO
TCGA-44-A47B-01	TCGA-44-A47B-01	No	Primary Tumor	0	287	4.207	NO
TCGA-44-8119-01	TCGA-44-8119-01	No	Primary Tumor	0	285	2.971	NO
TCGA-44-8120-01	TCGA-44-8120-01	No	Primary Tumor	0	260	5.835	NO
TCGA-71-6725-01	TCGA-71-6725-01	No	Primary Tumor	0	256	2.856	NO
TCGA-69-7973-01	TCGA-69-7973-01	No	Primary Tumor	0	230	5.496	NO
TCGA-91-6848-01	TCGA-91-6848-01	No	Primary Tumor	0	224	4.455	NO
TCGA-44-7662-01	TCGA-44-7662-01	No	Primary Tumor	0	218	5.793	NO
TCGA-69-7760-01	TCGA-69-7760-01	No	Primary Tumor	0	202	5.092	NO
TCGA-69-7761-01	TCGA-69-7761-01	No	Primary Tumor	0	186	5.336	NO
TCGA-69-7974-01	TCGA-69-7974-01	No	Primary Tumor	0	184	5.457	YES
TCGA-86-6851-01	TCGA-86-6851-01	No	Primary Tumor	0	179	5.373	NO
TCGA-67-6215-01	TCGA-67-6215-01	No	Primary Tumor	0	174	5.99	NO
TCGA-69-7765-01	TCGA-69-7765-01	No	Primary Tumor	0	165	6.947	NO
TCGA-67-6216-01	TCGA-67-6216-01	No	Primary Tumor	0	141	4.511	NO
TCGA-69-7978-01	TCGA-69-7978-01	No	Primary Tumor	0	134	5.811	NO
TCGA-38-A44F-01	TCGA-38-A44F-01	No	Primary Tumor	0	133	7.552	NO
TCGA-73-4670-01	TCGA-73-4670-01	No	Primary Tumor	0	131	5.997	NO
TCGA-69-8255-01	TCGA-69-8255-01	No	Primary Tumor	0	129	3.629	NO
TCGA-55-7727-01	TCGA-55-7727-01	No	Primary Tumor	0	119	4.738	NO
TCGA-95-8494-01	TCGA-95-8494-01	No	Primary Tumor	0	84	3.846	NO
TCGA-MN-A4N5-01	TCGA-MN-A4N5-01	No	Primary Tumor	0	84	2.613	NO
TCGA-91-6835-01	TCGA-91-6835-01	No	Primary Tumor	0	79	6.112	NO
TCGA-91-6830-01	TCGA-91-6830-01	No	Primary Tumor	0	60	7.298	NO
TCGA-NJ-A4YP-01	TCGA-NJ-A4YP-01	No	Primary Tumor	0	50	4.977	NO
TCGA-99-8032-01	TCGA-99-8032-01	No	Primary Tumor	0	44	6.418	NO
TCGA-91-8499-01	TCGA-91-8499-01	No	Primary Tumor	0	36	3.68	NO
TCGA-NJ-A55A-01	TCGA-NJ-A55A-01	No	Primary Tumor	0	15	7.065	NO
TCGA-NJ-A55O-01	TCGA-NJ-A55O-01	No	Primary Tumor	0	13	5.974	NO

## Sheet: OS-OS time-GSTM5 expression
Additional file 3: Analysis of patient GSTM5 expression as an independent prognostic factor for survival.
sample	samples	history_of_neoadjuvant_treatment	sample_type	OS	OS.time	GSTM5
TCGA-78-7143-01	TCGA-78-7143-01	No	Primary Tumor	1	4961	5.527
TCGA-78-8662-01	TCGA-78-8662-01	No	Primary Tumor	1	3361	4.745
TCGA-78-7162-01	TCGA-78-7162-01	No	Primary Tumor	1	3169	6.906
TCGA-78-7167-01	TCGA-78-7167-01	No	Primary Tumor	1	2681	5.33
TCGA-MP-A4SV-01	TCGA-MP-A4SV-01	No	Primary Tumor	1	2620	4.108
TCGA-MP-A4T4-01	TCGA-MP-A4T4-01	No	Primary Tumor	1	2617	5.963
TCGA-50-5933-01	TCGA-50-5933-01	No	Primary Tumor	1	2393	5.438
TCGA-49-4486-01	TCGA-49-4486-01	No	Primary Tumor	1	2318	4.056
TCGA-50-5045-01	TCGA-50-5045-01	No	Primary Tumor	1	2174	6.8
TCGA-75-5125-01	TCGA-75-5125-01	No	Primary Tumor	1	2027	4.212
TCGA-50-5055-01	TCGA-50-5055-01	No	Primary Tumor	1	1830	7.837
TCGA-O1-A52J-01	TCGA-O1-A52J-01	No	Primary Tumor	1	1798	5.128
TCGA-MP-A4T6-01	TCGA-MP-A4T6-01	No	Primary Tumor	1	1790	4.45
TCGA-MP-A4SW-01	TCGA-MP-A4SW-01	No	Primary Tumor	1	1778	5.173
TCGA-62-A46R-01	TCGA-62-A46R-01	No	Primary Tumor	1	1725	4.978
TCGA-62-A46S-01	TCGA-62-A46S-01	No	Primary Tumor	1	1653	5.439
TCGA-55-6972-01	TCGA-55-6972-01	No	Primary Tumor	1	1632	3.878
TCGA-78-7537-01	TCGA-78-7537-01	No	Primary Tumor	1	1622	5.894
TCGA-73-4658-01	TCGA-73-4658-01	No	Primary Tumor	1	1600	5.885
TCGA-73-7499-01	TCGA-73-7499-01	No	Primary Tumor	1	1531	5.614
TCGA-78-7633-01	TCGA-78-7633-01	No	Primary Tumor	1	1528	4.442
TCGA-75-6212-01	TCGA-75-6212-01	No	Primary Tumor	1	1516	3.574
TCGA-MP-A4SY-01	TCGA-MP-A4SY-01	No	Primary Tumor	1	1501	6.014
TCGA-50-5068-01	TCGA-50-5068-01	No	Primary Tumor	1	1499	5.479
TCGA-62-8402-01	TCGA-62-8402-01	No	Primary Tumor	1	1498	3.303
TCGA-38-4628-01	TCGA-38-4628-01	No	Primary Tumor	1	1492	6.499
TCGA-62-A46O-01	TCGA-62-A46O-01	No	Primary Tumor	1	1454	4.004
TCGA-49-4501-01	TCGA-49-4501-01	No	Primary Tumor	1	1421	7.293
TCGA-55-6981-01	TCGA-55-6981-01	No	Primary Tumor	1	1379	5.37
TCGA-38-4632-01	TCGA-38-4632-01	No	Primary Tumor	1	1357	4.581
TCGA-55-6968-01	TCGA-55-6968-01	No	Primary Tumor	1	1293	3.824
TCGA-50-6590-01	TCGA-50-6590-01	No	Primary Tumor	1	1288	3.97
TCGA-50-6597-01	TCGA-50-6597-01	No	Primary Tumor	1	1268	7.144
TCGA-MP-A4T9-01	TCGA-MP-A4T9-01	No	Primary Tumor	1	1265	6.016
TCGA-91-6829-01	TCGA-91-6829-01	No	Primary Tumor	1	1258	6.235
TCGA-50-5932-01	TCGA-50-5932-01	No	Primary Tumor	1	1235	4.499
TCGA-49-AARE-01	TCGA-49-AARE-01	No	Primary Tumor	1	1229	5.943
TCGA-78-7152-01	TCGA-78-7152-01	No	Primary Tumor	1	1215	4.704
TCGA-78-8648-01	TCGA-78-8648-01	No	Primary Tumor	1	1209	8.238
TCGA-78-7540-01	TCGA-78-7540-01	No	Primary Tumor	1	1197	4.674
TCGA-62-A470-01	TCGA-62-A470-01	No	Primary Tumor	1	1194	4.283
TCGA-78-7155-01	TCGA-78-7155-01	No	Primary Tumor	1	1171	0
TCGA-64-1681-01	TCGA-64-1681-01	No	Primary Tumor	1	1167	5.758
TCGA-38-4627-01	TCGA-38-4627-01	No	Primary Tumor	1	1147	8.36
TCGA-49-AARN-01	TCGA-49-AARN-01	No	Primary Tumor	1	1135	6.364
TCGA-75-6214-01	TCGA-75-6214-01	No	Primary Tumor	1	1115	4.332
TCGA-49-4494-01	TCGA-49-4494-01	No	Primary Tumor	1	1081	4.55
TCGA-38-4630-01	TCGA-38-4630-01	No	Primary Tumor	1	1073	5.459
TCGA-86-7711-01	TCGA-86-7711-01	No	Primary Tumor	1	1046	5.194
TCGA-53-7624-01	TCGA-53-7624-01	No	Primary Tumor	1	1043	1.862
TCGA-44-3919-01	TCGA-44-3919-01	No	Primary Tumor	1	1026	6.706
TCGA-49-4506-01	TCGA-49-4506-01	No	Primary Tumor	1	999	3.975
TCGA-55-6982-01	TCGA-55-6982-01	No	Primary Tumor	1	995	7.334
TCGA-55-7574-01	TCGA-55-7574-01	No	Primary Tumor	1	995	7.128
TCGA-44-6777-01	TCGA-44-6777-01	No	Primary Tumor	1	987	7.516
TCGA-78-7156-01	TCGA-78-7156-01	No	Primary Tumor	1	976	4.694
TCGA-55-7227-01	TCGA-55-7227-01	No	Primary Tumor	1	952	6.461
TCGA-MP-A4TA-01	TCGA-MP-A4TA-01	No	Primary Tumor	1	950	4.634
TCGA-78-7535-01	TCGA-78-7535-01	No	Primary Tumor	1	949	5.044
TCGA-53-7626-01	TCGA-53-7626-01	No	Primary Tumor	1	929	7.4
TCGA-73-4675-01	TCGA-73-4675-01	No	Primary Tumor	1	922	5.451
TCGA-49-4512-01	TCGA-49-4512-01	No	Primary Tumor	1	905	7.474
TCGA-49-4510-01	TCGA-49-4510-01	No	Primary Tumor	1	896	5.878
TCGA-MP-A4TE-01	TCGA-MP-A4TE-01	No	Primary Tumor	1	896	3.737
TCGA-49-AAR4-01	TCGA-49-AAR4-01	No	Primary Tumor	1	879	6.248
TCGA-49-4488-01	TCGA-49-4488-01	No	Primary Tumor	1	869	4.656
TCGA-38-4629-01	TCGA-38-4629-01	No	Primary Tumor	1	864	6.908
TCGA-49-4487-01	TCGA-49-4487-01	No	Primary Tumor	1	855	6.263
TCGA-78-7145-01	TCGA-78-7145-01	No	Primary Tumor	1	826	4.063
TCGA-44-4112-01	TCGA-44-4112-01	No	Primary Tumor	1	808	6.388
TCGA-78-7220-01	TCGA-78-7220-01	No	Primary Tumor	1	807	4.397
TCGA-38-7271-01	TCGA-38-7271-01	No	Primary Tumor	1	800	7.903
TCGA-50-6592-01	TCGA-50-6592-01	No	Primary Tumor	1	777	5.381
TCGA-44-2668-01	TCGA-44-2668-01	No	Primary Tumor	1	761	4.751
TCGA-55-6984-01	TCGA-55-6984-01	No	Primary Tumor	1	760	3.581
TCGA-86-A4JF-01	TCGA-86-A4JF-01	No	Primary Tumor	1	737	4.192
TCGA-05-4397-01	TCGA-05-4397-01	No	Primary Tumor	1	731	2.656
TCGA-55-8096-01	TCGA-55-8096-01	No	Primary Tumor	1	719	5.993
TCGA-73-4659-01	TCGA-73-4659-01	No	Primary Tumor	1	711	6.502
TCGA-55-8089-01	TCGA-55-8089-01	No	Primary Tumor	1	702	5.216
TCGA-55-1592-01	TCGA-55-1592-01	No	Primary Tumor	1	701	6.268
TCGA-78-7160-01	TCGA-78-7160-01	No	Primary Tumor	1	697	5.929
TCGA-86-8075-01	TCGA-86-8075-01	No	Primary Tumor	1	694	6.404
TCGA-49-AAQV-01	TCGA-49-AAQV-01	No	Primary Tumor	1	677	4.697
TCGA-78-7150-01	TCGA-78-7150-01	No	Primary Tumor	1	666	5.637
TCGA-99-8033-01	TCGA-99-8033-01	No	Primary Tumor	1	656	4.387
TCGA-50-5935-01	TCGA-50-5935-01	No	Primary Tumor	1	653	6.189
TCGA-64-1677-01	TCGA-64-1677-01	No	Primary Tumor	1	628	4.371
TCGA-78-7148-01	TCGA-78-7148-01	No	Primary Tumor	1	626	5.409
TCGA-86-7714-01	TCGA-86-7714-01	No	Primary Tumor	1	625	5.912
TCGA-50-5044-01	TCGA-50-5044-01	No	Primary Tumor	1	624	5.84
TCGA-55-A4DF-01	TCGA-55-A4DF-01	No	Primary Tumor	1	614	3.651
TCGA-55-8512-01	TCGA-55-8512-01	No	Primary Tumor	1	607	7.05
TCGA-55-8090-01	TCGA-55-8090-01	No	Primary Tumor	1	598	5.615
TCGA-62-A46P-01	TCGA-62-A46P-01	No	Primary Tumor	1	594	5.153
TCGA-78-7154-01	TCGA-78-7154-01	No	Primary Tumor	1	593	5.245
TCGA-78-7147-01	TCGA-78-7147-01	No	Primary Tumor	1	586	5.048
TCGA-MP-A4TK-01	TCGA-MP-A4TK-01	No	Primary Tumor	1	582	7.34
TCGA-44-7669-01	TCGA-44-7669-01	No	Primary Tumor	1	574	4.548
TCGA-55-7913-01	TCGA-55-7913-01	No	Primary Tumor	1	561	1.721
TCGA-44-7661-01	TCGA-44-7661-01	No	Primary Tumor	1	557	4.909
TCGA-J2-A4AD-01	TCGA-J2-A4AD-01	No	Primary Tumor	1	550	5.98
TCGA-95-7043-01	TCGA-95-7043-01	No	Primary Tumor	1	503	5.463
TCGA-44-6779-01	TCGA-44-6779-01	No	Primary Tumor	1	500	3.165
TCGA-49-6742-01	TCGA-49-6742-01	No	Primary Tumor	1	488	5.314
TCGA-50-5051-01	TCGA-50-5051-01	No	Primary Tumor	1	478	4.454
TCGA-55-8299-01	TCGA-55-8299-01	No	Primary Tumor	1	469	6.798
TCGA-55-7816-01	TCGA-55-7816-01	No	Primary Tumor	1	468	6.861
TCGA-97-8176-01	TCGA-97-8176-01	No	Primary Tumor	1	468	4.855
TCGA-55-6970-01	TCGA-55-6970-01	No	Primary Tumor	1	464	4.806
TCGA-50-5939-01	TCGA-50-5939-01	No	Primary Tumor	1	460	6.117
TCGA-05-4434-01	TCGA-05-4434-01	No	Primary Tumor	1	457	6.324
TCGA-62-8398-01	TCGA-62-8398-01	No	Primary Tumor	1	444	5.415
TCGA-86-8359-01	TCGA-86-8359-01	No	Primary Tumor	1	444	4.885
TCGA-L9-A50W-01	TCGA-L9-A50W-01	No	Primary Tumor	1	442	4.248
TCGA-91-8497-01	TCGA-91-8497-01	No	Primary Tumor	1	434	7.665
TCGA-50-5931-01	TCGA-50-5931-01	No	Primary Tumor	1	434	5.304
TCGA-MP-A4TI-01	TCGA-MP-A4TI-01	No	Primary Tumor	1	429	5.32
TCGA-49-4505-01	TCGA-49-4505-01	No	Primary Tumor	1	428	6.236
TCGA-62-A46Y-01	TCGA-62-A46Y-01	No	Primary Tumor	1	414	4.731
TCGA-44-A4SU-01	TCGA-44-A4SU-01	No	Primary Tumor	1	409	5.692
TCGA-49-4490-01	TCGA-49-4490-01	No	Primary Tumor	1	385	6.592
TCGA-86-6562-01	TCGA-86-6562-01	No	Primary Tumor	1	376	6.299
TCGA-55-8620-01	TCGA-55-8620-01	No	Primary Tumor	1	375	3.755
TCGA-50-6594-01	TCGA-50-6594-01	No	Primary Tumor	1	370	2.875
TCGA-38-4631-01	TCGA-38-4631-01	No	Primary Tumor	1	354	5.017
TCGA-55-7907-01	TCGA-55-7907-01	No	Primary Tumor	1	343	5.582
TCGA-73-A9RS-01	TCGA-73-A9RS-01	No	Primary Tumor	1	340	3.157
TCGA-MP-A4TJ-01	TCGA-MP-A4TJ-01	No	Primary Tumor	1	339	6.2
TCGA-50-6593-01	TCGA-50-6593-01	No	Primary Tumor	1	336	6.212
TCGA-MP-A4TF-01	TCGA-MP-A4TF-01	No	Primary Tumor	1	336	3.536
TCGA-78-8660-01	TCGA-78-8660-01	No	Primary Tumor	1	321	5.503
TCGA-78-7542-01	TCGA-78-7542-01	No	Primary Tumor	1	321	2.718
TCGA-50-7109-01	TCGA-50-7109-01	No	Primary Tumor	1	308	4.95
TCGA-MP-A4TD-01	TCGA-MP-A4TD-01	No	Primary Tumor	1	307	7.796
TCGA-05-4396-01	TCGA-05-4396-01	No	Primary Tumor	1	303	3.872
TCGA-4B-A93V-01	TCGA-4B-A93V-01	No	Primary Tumor	1	300	2.859
TCGA-78-7161-01	TCGA-78-7161-01	No	Primary Tumor	1	291	5.552
TCGA-50-5930-01	TCGA-50-5930-01	No	Primary Tumor	1	282	6.554
TCGA-05-5429-01	TCGA-05-5429-01	No	Primary Tumor	1	275	5.392
TCGA-05-4418-01	TCGA-05-4418-01	No	Primary Tumor	1	274	4.678
TCGA-49-4507-01	TCGA-49-4507-01	No	Primary Tumor	1	268	5.167
TCGA-49-AAR9-01	TCGA-49-AAR9-01	No	Primary Tumor	1	260	3.971
TCGA-78-7166-01	TCGA-78-7166-01	No	Primary Tumor	1	258	4.794
TCGA-50-5936-01	TCGA-50-5936-01	No	Primary Tumor	1	257	6.046
TCGA-05-4402-01	TCGA-05-4402-01	No	Primary Tumor	1	244	5.542
TCGA-78-7536-01	TCGA-78-7536-01	No	Primary Tumor	1	244	3.074
TCGA-55-7284-01	TCGA-55-7284-01	No	Primary Tumor	1	243	6.791
TCGA-55-6979-01	TCGA-55-6979-01	No	Primary Tumor	1	237	5.339
TCGA-71-8520-01	TCGA-71-8520-01	No	Primary Tumor	1	210	5.411
TCGA-L9-A443-01	TCGA-L9-A443-01	No	Primary Tumor	1	193	5.353
TCGA-50-6595-01	TCGA-50-6595-01	No	Primary Tumor	1	189	6.057
TCGA-55-7914-01	TCGA-55-7914-01	No	Primary Tumor	1	187	6.033
TCGA-78-7158-01	TCGA-78-7158-01	No	Primary Tumor	1	179	4.137
TCGA-55-6978-01	TCGA-55-6978-01	No	Primary Tumor	1	176	6.233
TCGA-78-7146-01	TCGA-78-7146-01	No	Primary Tumor	1	173	3.241
TCGA-55-6712-01	TCGA-55-6712-01	No	Primary Tumor	1	171	5.573
TCGA-MP-A4T7-01	TCGA-MP-A4T7-01	No	Primary Tumor	1	167	5.617
TCGA-97-8174-01	TCGA-97-8174-01	No	Primary Tumor	1	164	6.988
TCGA-MP-A4T8-01	TCGA-MP-A4T8-01	No	Primary Tumor	1	161	4.154
TCGA-55-8092-01	TCGA-55-8092-01	No	Primary Tumor	1	154	5.211
TCGA-62-8394-01	TCGA-62-8394-01	No	Primary Tumor	1	139	5.481
TCGA-86-8055-01	TCGA-86-8055-01	No	Primary Tumor	1	124	5.088
TCGA-05-4250-01	TCGA-05-4250-01	No	Primary Tumor	1	121	4.617
TCGA-50-6591-01	TCGA-50-6591-01	No	Primary Tumor	1	119	2.197
TCGA-55-6975-01	TCGA-55-6975-01	No	Primary Tumor	1	118	6.966
TCGA-86-A4D0-01	TCGA-86-A4D0-01	No	Primary Tumor	1	116	3.549
TCGA-55-A490-01	TCGA-55-A490-01	No	Primary Tumor	1	99	4.532
TCGA-44-2666-01	TCGA-44-2666-01	No	Primary Tumor	1	97	6.009
TCGA-05-4415-01	TCGA-05-4415-01	No	Primary Tumor	1	91	1.875
TCGA-95-7562-01	TCGA-95-7562-01	No	Primary Tumor	1	87	4.523
TCGA-MP-A4TC-01	TCGA-MP-A4TC-01	No	Primary Tumor	1	74	6.3
TCGA-L9-A5IP-01	TCGA-L9-A5IP-01	No	Primary Tumor	1	58	2.306
TCGA-73-4677-01	TCGA-73-4677-01	No	Primary Tumor	1	38	5.443
TCGA-93-A4JO-01	TCGA-93-A4JO-01	No	Primary Tumor	1	33	6.041
TCGA-50-6673-01	TCGA-50-6673-01	No	Primary Tumor	1	22	5.821
TCGA-86-8672-01	TCGA-86-8672-01	No	Primary Tumor	1	19	6.177
TCGA-97-7938-01	TCGA-97-7938-01	No	Primary Tumor	1	18	6.794
TCGA-NJ-A4YI-01	TCGA-NJ-A4YI-01	No	Primary Tumor	1	4	5.972
TCGA-05-4395-01	TCGA-05-4395-01	No	Primary Tumor	1	0	3.52
TCGA-78-7163-01	TCGA-78-7163-01	No	Primary Tumor	0	7248	2.77
TCGA-78-8640-01	TCGA-78-8640-01	No	Primary Tumor	0	7062	4.915
TCGA-49-AARQ-01	TCGA-49-AARQ-01	No	Primary Tumor	0	6732	4.112
TCGA-49-AARR-01	TCGA-49-AARR-01	No	Primary Tumor	0	4992	7.533
TCGA-49-AAR0-01	TCGA-49-AAR0-01	No	Primary Tumor	0	4765	5.363
TCGA-78-7149-01	TCGA-78-7149-01	No	Primary Tumor	0	3940	4.627
TCGA-49-AARO-01	TCGA-49-AARO-01	No	Primary Tumor	0	3759	6.441
TCGA-38-4626-01	TCGA-38-4626-01	No	Primary Tumor	0	3674	6.561
TCGA-78-7153-01	TCGA-78-7153-01	No	Primary Tumor	0	3635	5.593
TCGA-75-7025-01	TCGA-75-7025-01	No	Primary Tumor	0	3305	7.338
TCGA-55-6986-01	TCGA-55-6986-01	No	Primary Tumor	0	3261	5.813
TCGA-50-5049-01	TCGA-50-5049-01	No	Primary Tumor	0	3094	6.46
TCGA-75-7027-01	TCGA-75-7027-01	No	Primary Tumor	0	3059	6.157
TCGA-38-4625-01	TCGA-38-4625-01	No	Primary Tumor	0	2973	5.783
TCGA-80-5608-01	TCGA-80-5608-01	No	Primary Tumor	0	2832	4.333
TCGA-55-6983-01	TCGA-55-6983-01	No	Primary Tumor	0	2823	6.355
TCGA-62-8399-01	TCGA-62-8399-01	No	Primary Tumor	0	2696	6.157
TCGA-64-5774-01	TCGA-64-5774-01	No	Primary Tumor	0	2676	3.003
TCGA-44-6776-01	TCGA-44-6776-01	No	Primary Tumor	0	2616	5.206
[truncated: 303 more rows]

## Sheet: OS-OS time-Longest tumor dime
Additional file 3: Analysis of patient Longest tumor dimension as an independent prognostic factor for survival.
[truncated: 312 more rows]

[truncated: 1 more sheets: Multivariate analysis]
